# Supplementary material for: Structural, Hirshfeld and DFT studies of conjugated D–π–A carbazole chalcone crystal
Source: Acta Crystallogr E Crystallogr Commun. 2020 Feb 18;76(Pt 3):387–91. doi: 10.1107/S2056989020002054 (PMC7057368; doi:10.1107/S2056989020002054)
Supplement: Supplementary file 1 [file e-76-00387-sup1.cif]

##############################################################################
#                                                                            #
# This CIF contains the data in a paper accepted for publication in          #
# Acta Crystallographica Section E. It conforms to the requirements of       #
# Notes for Authors for Acta Crystallographica Section E, and has been       #
# peer reviewed under the auspices of the IUCr Commission on Journals.       #
#                                                                            #
# Full details of the Crystallographic Information File format               #
# are given in the paper "The Crystallographic Information File (CIF):       #
# a New Standard Archive File for Crystallography" by S. R. Hall, F. H.      #
# Allen and I. D. Brown [Acta Cryst. (1991), A47, 655-685].                  #
#                                                                            #
# The current version of the core CIF dictionary is obtainable from          #
# ftp://ftp.iucr.org/pub/cif_core.dic.                                       #
#                                                                            #
# Software is freely available for graphical display of the structure(s)     #
# in this CIF. For information consult the CIF software page                 #
# http://www.iucr.org/resources/cif/software.                                #
#                                                                            #
# This file may be used for bona fide research purposes within the           #
# scientific community so long as proper attribution is given to the journal # 
# article from which it was obtained.                                        #
#                                                                            #
##############################################################################
data_I
_audit_creation_method     SHELXL-2013
_journal_date_recd_electronic     2019-12-23
_journal_date_accepted     2020-02-12
_journal_name_full     'Acta Crystallographica, Section E'
_journal_year     2020
_journal_volume     76
_journal_issue      3
_journal_page_first     387
_journal_page_last     391
_journal_paper_category     GO
_journal_paper_doi     10.1107/S2056989020002054
_journal_coeditor_code     EX2028
_publ_contact_author_name     'Dr. Arshad, Suhana'
_publ_contact_author_address
;
      X-ray Crystallography Unit
      School of Physics
      Universiti Sains Malaysia
      11800 USM, Penang
      MALAYSIA
;
_publ_contact_author_email     'suhanaarshad@usm.my'
_publ_contact_author_fax     '604 6579150'
_publ_contact_author_phone     '604 6533652'
_publ_section_title
;
Structural, Hirshfeld and DFT studies of conjugated <i>D</i>--\p--<i>A</i>
carbazole chalcone crystal
;
loop_
    _publ_author_name
    _publ_author_footnote
    _publ_author_address
    'Muhamad Fikri Zaini' ?
;
X-ray Crystallography Unit
School of Physics
Universiti Sains Malaysia
11800 USM, Penang
Malaysia
;
    'Ibrahim Abdul Razak' ?
;
X-ray Crystallography Unit
School of Physics
Universiti Sains Malaysia
11800 USM, Penang
Malaysia
;
    'Wan Mohd Khairul' ?
;
School of Fundamental Science
Universiti Malaysia Terengganu
21030, Kuala Terengganu, Terengganu
Malaysia
;
    'Suhana Arshad' ?
;
X-ray Crystallography Unit
School of Physics
Universiti Sains Malaysia
11800 USM, Penang
Malaysia
;
_publ_section_synopsis
;
The title conjugated carbazole chalcone compound, synthesized using a
Claisen--Schmidt condensation reaction, adopts an <i>s</i>-<i>cis</i>
 conformation
with respect to the ethylenic double bonds (C\\db O and C\\db C).
;
_chemical_name_systematic
;\
(<i>E</i>)-3-[4-(9,9a-Dihydro-8a<i>H</i>-carbazol-9-yl)phenyl]-1-(4-\
nitrophenyl)prop-2-en-1-one
;
_chemical_name_common     ?
_chemical_formula_moiety     'C27 H18 N2 O3'
_chemical_formula_sum     'C27 H18 N2 O3'
_chemical_formula_iupac     'C27 H18 N2 O3'
_chemical_formula_weight     418.43
_chemical_melting_point     ?
_chemical_absolute_configuration     ?
_space_group_crystal_system     monoclinic
_space_group_name_H-M_alt     'C c'
_space_group_name_Hall     'C -2yc'
loop_
    _space_group_symop_operation_xyz
    'x, y, z'
    'x, -y, z+1/2'
    'x+1/2, y+1/2, z'
    'x+1/2, -y+1/2, z+1/2'
_cell_length_a     9.9690(5)
_cell_length_b     24.8828(15)
_cell_length_c     8.3049(4)
_cell_angle_alpha     90
_cell_angle_beta     94.3560(10)
_cell_angle_gamma     90
_cell_volume     2054.13(19)
_cell_formula_units_Z     4
_cell_measurement_reflns_used     9847
_cell_measurement_theta_min     2.21
_cell_measurement_theta_max     29.53
_cell_measurement_temperature     293(2)
_exptl_crystal_description     'block'
_exptl_crystal_colour     'orange'
_exptl_crystal_size_max     0.540
_exptl_crystal_size_mid     0.379
_exptl_crystal_size_min     0.228
_exptl_crystal_density_diffrn     1.353
_exptl_crystal_density_meas     ?
_exptl_crystal_density_method     ?
_exptl_crystal_F_000     872
_exptl_absorpt_coefficient_mu     0.089
_exptl_absorpt_correction_type     multi-scan
_exptl_absorpt_process_details
;
(SADABS; Bruker 2015)
;
_exptl_absorpt_correction_T_min     0.7827
_exptl_absorpt_correction_T_max     0.9418
_exptl_special_details
;
 The following wavelength and cell were deduced by SADABS from the
 direction cosines etc. They are given here for emergency use only:
 CELL 0.71074    8.313    9.985   13.418   68.212   88.424   85.648
;
_diffrn_ambient_temperature     293(2)
_diffrn_source     ?
_diffrn_radiation_type     MoK\a
_diffrn_radiation_wavelength     0.71073
_diffrn_measurement_device_type     'Bruker APEXII CCD'
_diffrn_measurement_method     '\f and \w scans'
_diffrn_detector_area_resol_mean     ?
_diffrn_reflns_number     39335
_diffrn_reflns_av_R_equivalents     0.0325
_diffrn_reflns_av_unetI/netI     0.0197
_diffrn_reflns_theta_min     1.637
_diffrn_reflns_theta_max     30.038
_diffrn_reflns_theta_full     25.242
_diffrn_measured_fraction_theta_max     1.000
_diffrn_measured_fraction_theta_full     0.999
_diffrn_reflns_limit_h_min     -13
_diffrn_reflns_limit_h_max     14
_diffrn_reflns_limit_k_min     -34
_diffrn_reflns_limit_k_max     34
_diffrn_reflns_limit_l_min     -11
_diffrn_reflns_limit_l_max     11
_refine_special_details     ?
_reflns_number_total     5995
_reflns_number_gt     5046
_reflns_threshold_expression     'I > 2\s(I)'
_refine_ls_structure_factor_coef     Fsqd
_refine_ls_matrix_type     full
_refine_ls_R_factor_all     0.0515
_refine_ls_R_factor_gt     0.0405
_refine_ls_wR_factor_gt     0.1042
_refine_ls_wR_factor_ref     0.1140
_refine_ls_goodness_of_fit_ref     1.035
_refine_ls_restrained_S_all     1.035
_refine_ls_number_reflns     5995
_refine_ls_number_parameters     289
_refine_ls_number_restraints     2
_refine_ls_hydrogen_treatment     constr
_refine_ls_weighting_scheme     calc
_refine_ls_weighting_details
;
 w=1/[\s^2^(Fo^2^)+(0.0576P)^2^+0.4550P]
 where P=(Fo^2^+2Fc^2^)/3
;
_atom_sites_solution_hydrogens     geom
_atom_sites_solution_primary     ?
_atom_sites_solution_secondary     ?
_refine_ls_shift/su_max     0.000
_refine_ls_shift/su_mean     0.000
_refine_diff_density_max     0.187
_refine_diff_density_min     -0.152
_refine_ls_extinction_method     none
_refine_ls_extinction_coef     .
_refine_ls_abs_structure_details
;
Flack <i>x</i>
determined using 2241 quotients
[(<i>I</i>^+^)-(<i>I</i>^-^)]/[(<i>I</i>^+^)+(<i>I</i>^-^)]
(Parsons et al., 2013)
;
_refine_ls_abs_structure_Flack     -0.1(3)
loop_
    _atom_type_symbol
    _atom_type_description
    _atom_type_scat_dispersion_real
    _atom_type_scat_dispersion_imag
    _atom_type_scat_source
    'C' 'C' 0.0033 0.0016
                         'International Tables Vol C Tables 4.2.6.8 and 6.1.1.4'
    'H' 'H' 0.0000 0.0000
                         'International Tables Vol C Tables 4.2.6.8 and 6.1.1.4'
    'N' 'N' 0.0061 0.0033
                         'International Tables Vol C Tables 4.2.6.8 and 6.1.1.4'
    'O' 'O' 0.0106 0.0060
                         'International Tables Vol C Tables 4.2.6.8 and 6.1.1.4'
_computing_data_collection
;
APEX2 (Bruker 2015)
;
_computing_cell_refinement
;
SAINT (Bruker 2015)
;
_computing_data_reduction
;
SAINT (Bruker 2015)
;
_computing_structure_solution
;
SHELXS97 (Sheldrick, 2008)
;
_computing_structure_refinement
;
SHELXL2014 (Sheldrick, 2015)
;
_computing_molecular_graphics
;
SHELXTL (Sheldrick, 2008), Mercury (Macrae et al., 2020)
;
_computing_publication_material
;
SHELXTL (Sheldrick, 2008)
;
loop_
    _atom_site_type_symbol
    _atom_site_label
    _atom_site_fract_x
    _atom_site_fract_y
    _atom_site_fract_z
    _atom_site_U_iso_or_equiv
    _atom_site_adp_type
    _atom_site_calc_flag
    _atom_site_occupancy
    _atom_site_disorder_assembly
    _atom_site_disorder_group
    O O1 0.2822(2) 0.52900(7) 0.1628(3) 0.0715(6) Uani d 1 . .
    O O2 0.0014(2) 0.71634(9) -0.3674(2) 0.0685(5) Uani d 1 . .
    O O3 0.1029(2) 0.77955(9) -0.2279(3) 0.0681(5) Uani d 1 . .
    N N1 0.7901(2) 0.62943(8) 0.9806(2) 0.0491(4) Uani d 1 . .
    N N2 0.0790(2) 0.73213(9) -0.2556(2) 0.0514(5) Uani d 1 . .
    C C1 0.8488(2) 0.59669(10) 1.1043(3) 0.0494(5) Uani d 1 . .
    C C2 0.8433(3) 0.54134(11) 1.1238(3) 0.0640(7) Uani d 1 . .
    H H2A 0.7917 0.5198 1.0514 0.077 Uiso calc 1 . .
    C C3 0.9176(4) 0.51939(13) 1.2555(4) 0.0768(9) Uani d 1 . .
    H H3A 0.9161 0.4824 1.2707 0.092 Uiso calc 1 . .
    C C4 0.9943(4) 0.55101(14) 1.3656(4) 0.0748(9) Uani d 1 . .
    H H4A 1.0435 0.5349 1.4522 0.090 Uiso calc 1 . .
    C C5 0.9978(3) 0.60597(13) 1.3474(3) 0.0633(7) Uani d 1 . .
    H H5A 1.0484 0.6272 1.4215 0.076 Uiso calc 1 . .
    C C6 0.9240(2) 0.62937(10) 1.2159(3) 0.0482(5) Uani d 1 . .
    C C7 0.9091(2) 0.68404(10) 1.1603(3) 0.0462(5) Uani d 1 . .
    C C8 0.9545(3) 0.73328(11) 1.2227(3) 0.0574(6) Uani d 1 . .
    H H8A 1.0090 0.7348 1.3185 0.069 Uiso calc 1 . .
    C C9 0.9177(3) 0.77957(11) 1.1410(4) 0.0644(7) Uani d 1 . .
    H H9A 0.9483 0.8126 1.1815 0.077 Uiso calc 1 . .
    C C10 0.8351(3) 0.77768(11) 0.9983(4) 0.0615(6) Uani d 1 . .
    H H10A 0.8106 0.8096 0.9459 0.074 Uiso calc 1 . .
    C C11 0.7885(3) 0.72941(10) 0.9322(3) 0.0538(6) Uani d 1 . .
    H H11A 0.7340 0.7284 0.8362 0.065 Uiso calc 1 . .
    C C12 0.8262(2) 0.68269(9) 1.0148(3) 0.0447(4) Uani d 1 . .
    C C13 0.7077(2) 0.61190(9) 0.8430(3) 0.0467(5) Uani d 1 . .
    C C14 0.5978(3) 0.57950(11) 0.8617(3) 0.0565(6) Uani d 1 . .
    H H14A 0.5780 0.5685 0.9643 0.068 Uiso calc 1 . .
    C C15 0.5166(3) 0.56331(11) 0.7274(3) 0.0558(6) Uani d 1 . .
    H H15A 0.4435 0.5410 0.7407 0.067 Uiso calc 1 . .
    C C16 0.5429(2) 0.58002(9) 0.5731(3) 0.0481(5) Uani d 1 . .
    C C17 0.6564(2) 0.61148(10) 0.5552(3) 0.0511(5) Uani d 1 . .
    H H17A 0.6774 0.6219 0.4525 0.061 Uiso calc 1 . .
    C C18 0.7384(2) 0.62741(10) 0.6890(3) 0.0503(5) Uani d 1 . .
    H H18A 0.8139 0.6485 0.6758 0.060 Uiso calc 1 . .
    C C19 0.4473(3) 0.56599(10) 0.4358(3) 0.0528(5) Uani d 1 . .
    H H19A 0.3907 0.5369 0.4499 0.063 Uiso calc 1 . .
    C C20 0.4339(3) 0.59058(10) 0.2947(3) 0.0538(6) Uani d 1 . .
    H H20A 0.4922 0.6184 0.2730 0.065 Uiso calc 1 . .
    C C21 0.3268(2) 0.57442(10) 0.1701(3) 0.0511(5) Uani d 1 . .
    C C22 0.2696(2) 0.61668(10) 0.0544(3) 0.0458(5) Uani d 1 . .
    C C23 0.1803(3) 0.60042(11) -0.0741(3) 0.0568(6) Uani d 1 . .
    H H23A 0.1623 0.5641 -0.0904 0.068 Uiso calc 1 . .
    C C24 0.1188(2) 0.63807(11) -0.1771(3) 0.0550(6) Uani d 1 . .
    H H24A 0.0601 0.6275 -0.2637 0.066 Uiso calc 1 . .
    C C25 0.1462(2) 0.69147(10) -0.1489(3) 0.0452(5) Uani d 1 . .
    C C26 0.2350(2) 0.70923(10) -0.0246(3) 0.0510(5) Uani d 1 . .
    H H26A 0.2522 0.7457 -0.0089 0.061 Uiso calc 1 . .
    C C27 0.2975(3) 0.67082(10) 0.0758(3) 0.0518(5) Uani d 1 . .
    H H27A 0.3593 0.6816 0.1590 0.062 Uiso calc 1 . .
loop_
    _atom_site_aniso_label
    _atom_site_aniso_U_11
    _atom_site_aniso_U_22
    _atom_site_aniso_U_33
    _atom_site_aniso_U_12
    _atom_site_aniso_U_13
    _atom_site_aniso_U_23
    O1 0.0810(13) 0.0456(9) 0.0816(13) 0.0062(9) -0.0343(10) -0.0086(9)
    O2 0.0650(11) 0.0839(14) 0.0528(10) 0.0021(10) -0.0193(8) 0.0097(9)
    O3 0.0688(12) 0.0606(11) 0.0728(12) 0.0061(9) -0.0075(9) 0.0078(9)
    N1 0.0542(11) 0.0498(10) 0.0410(9) -0.0063(8) -0.0105(8) -0.0006(8)
    N2 0.0444(10) 0.0643(13) 0.0449(9) 0.0046(9) -0.0001(8) 0.0055(8)
    C1 0.0538(13) 0.0540(12) 0.0393(10) -0.0010(10) -0.0041(9) 0.0003(9)
    C2 0.0829(19) 0.0556(14) 0.0521(14) -0.0008(13) -0.0045(13) 0.0000(11)
    C3 0.110(3) 0.0587(16) 0.0597(16) 0.0113(16) -0.0051(16) 0.0112(13)
    C4 0.093(2) 0.0776(19) 0.0507(14) 0.0152(17) -0.0109(14) 0.0122(13)
    C5 0.0670(16) 0.0815(19) 0.0394(11) 0.0020(14) -0.0092(10) -0.0001(12)
    C6 0.0484(11) 0.0582(13) 0.0375(10) -0.0017(10) -0.0005(8) -0.0012(9)
    C7 0.0419(10) 0.0578(13) 0.0386(10) -0.0064(9) 0.0017(8) -0.0025(9)
    C8 0.0582(14) 0.0679(15) 0.0461(12) -0.0185(12) 0.0054(10) -0.0105(11)
    C9 0.0772(18) 0.0560(15) 0.0621(16) -0.0218(13) 0.0188(14) -0.0103(12)
    C10 0.0718(17) 0.0531(13) 0.0609(15) -0.0049(12) 0.0137(13) 0.0060(11)
    C11 0.0555(13) 0.0565(14) 0.0491(12) 0.0000(10) 0.0014(10) 0.0046(10)
    C12 0.0421(10) 0.0514(12) 0.0401(10) -0.0052(8) -0.0003(8) -0.0017(8)
    C13 0.0477(11) 0.0486(11) 0.0417(10) -0.0030(9) -0.0096(8) -0.0028(9)
    C14 0.0618(14) 0.0628(15) 0.0436(11) -0.0136(11) -0.0051(10) 0.0017(10)
    C15 0.0591(14) 0.0527(13) 0.0536(12) -0.0166(11) -0.0089(10) 0.0029(10)
    C16 0.0539(12) 0.0419(10) 0.0459(10) 0.0017(9) -0.0129(9) -0.0031(8)
    C17 0.0518(12) 0.0587(13) 0.0413(10) 0.0008(10) -0.0064(9) 0.0017(9)
    C18 0.0454(11) 0.0587(13) 0.0454(11) -0.0056(10) -0.0070(9) 0.0029(9)
    C19 0.0589(13) 0.0424(11) 0.0541(13) -0.0001(9) -0.0154(11) -0.0054(9)
    C20 0.0541(13) 0.0522(13) 0.0518(12) 0.0028(10) -0.0176(10) -0.0065(10)
    C21 0.0525(12) 0.0490(12) 0.0490(12) 0.0100(9) -0.0150(9) -0.0099(9)
    C22 0.0441(11) 0.0494(11) 0.0419(10) 0.0043(9) -0.0099(8) -0.0067(8)
    C23 0.0559(13) 0.0528(13) 0.0579(13) 0.0003(10) -0.0212(11) -0.0102(10)
    C24 0.0516(13) 0.0597(14) 0.0504(12) 0.0011(10) -0.0188(10) -0.0065(10)
    C25 0.0398(10) 0.0572(12) 0.0380(9) 0.0029(9) -0.0022(8) 0.0008(9)
    C26 0.0561(13) 0.0532(12) 0.0419(11) -0.0033(10) -0.0086(9) -0.0021(9)
    C27 0.0566(13) 0.0550(13) 0.0412(10) -0.0018(10) -0.0131(9) -0.0071(9)
_geom_special_details
;
 All esds (except the esd in the dihedral angle between two l.s. planes)
 are estimated using the full covariance matrix.  The cell esds are taken
 into account individually in the estimation of esds in distances, angles
 and torsion angles; correlations between esds in cell parameters are only
 used when they are defined by crystal symmetry.  An approximate (isotropic)
 treatment of cell esds is used for estimating esds involving l.s. planes.
;
loop_
    _geom_bond_atom_site_label_1
    _geom_bond_atom_site_label_2
    _geom_bond_site_symmetry_2
    _geom_bond_distance
    _geom_bond_publ_flag
    O1 C21 . 1.215(3) ?
    O2 N2 . 1.227(3) ?
    O3 N2 . 1.222(3) ?
    N1 C12 . 1.397(3) ?
    N1 C1 . 1.404(3) ?
    N1 C13 . 1.425(3) ?
    N2 C25 . 1.472(3) ?
    C1 C2 . 1.388(4) ?
    C1 C6 . 1.406(3) ?
    C2 C3 . 1.386(4) ?
    C2 H2A . 0.9300 ?
    C3 C4 . 1.390(5) ?
    C3 H3A . 0.9300 ?
    C4 C5 . 1.377(5) ?
    C4 H4A . 0.9300 ?
    C5 C6 . 1.396(3) ?
    C5 H5A . 0.9300 ?
    C6 C7 . 1.441(3) ?
    C7 C8 . 1.392(3) ?
    C7 C12 . 1.412(3) ?
    C8 C9 . 1.373(4) ?
    C8 H8A . 0.9300 ?
    C9 C10 . 1.392(4) ?
    C9 H9A . 0.9300 ?
    C10 C11 . 1.386(4) ?
    C10 H10A . 0.9300 ?
    C11 C12 . 1.387(3) ?
    C11 H11A . 0.9300 ?
    C13 C14 . 1.378(4) ?
    C13 C18 . 1.393(3) ?
    C14 C15 . 1.387(3) ?
    C14 H14A . 0.9300 ?
    C15 C16 . 1.391(3) ?
    C15 H15A . 0.9300 ?
    C16 C17 . 1.394(4) ?
    C16 C19 . 1.471(3) ?
    C17 C18 . 1.386(3) ?
    C17 H17A . 0.9300 ?
    C18 H18A . 0.9300 ?
    C19 C20 . 1.320(3) ?
    C19 H19A . 0.9300 ?
    C20 C21 . 1.485(3) ?
    C20 H20A . 0.9300 ?
    C21 C22 . 1.507(3) ?
    C22 C27 . 1.384(3) ?
    C22 C23 . 1.397(3) ?
    C23 C24 . 1.381(3) ?
    C23 H23A . 0.9300 ?
    C24 C25 . 1.373(4) ?
    C24 H24A . 0.9300 ?
    C25 C26 . 1.380(3) ?
    C26 C27 . 1.385(3) ?
    C26 H26A . 0.9300 ?
    C27 H27A . 0.9300 ?
loop_
    _geom_angle_atom_site_label_1
    _geom_angle_atom_site_label_2
    _geom_angle_atom_site_label_3
    _geom_angle_site_symmetry_1
    _geom_angle_site_symmetry_3
    _geom_angle
    _geom_angle_publ_flag
    C12 N1 C1 . . 108.39(18) ?
    C12 N1 C13 . . 125.30(19) ?
    C1 N1 C13 . . 126.31(19) ?
    O3 N2 O2 . . 123.6(2) ?
    O3 N2 C25 . . 118.5(2) ?
    O2 N2 C25 . . 117.9(2) ?
    C2 C1 N1 . . 130.1(2) ?
    C2 C1 C6 . . 121.4(2) ?
    N1 C1 C6 . . 108.6(2) ?
    C3 C2 C1 . . 117.4(3) ?
    C3 C2 H2A . . 121.3 ?
    C1 C2 H2A . . 121.3 ?
    C2 C3 C4 . . 122.0(3) ?
    C2 C3 H3A . . 119.0 ?
    C4 C3 H3A . . 119.0 ?
    C5 C4 C3 . . 120.5(3) ?
    C5 C4 H4A . . 119.8 ?
    C3 C4 H4A . . 119.8 ?
    C4 C5 C6 . . 118.9(3) ?
    C4 C5 H5A . . 120.5 ?
    C6 C5 H5A . . 120.5 ?
    C5 C6 C1 . . 119.8(2) ?
    C5 C6 C7 . . 132.8(2) ?
    C1 C6 C7 . . 107.34(19) ?
    C8 C7 C12 . . 119.5(2) ?
    C8 C7 C6 . . 133.6(2) ?
    C12 C7 C6 . . 106.9(2) ?
    C9 C8 C7 . . 119.2(2) ?
    C9 C8 H8A . . 120.4 ?
    C7 C8 H8A . . 120.4 ?
    C8 C9 C10 . . 120.7(2) ?
    C8 C9 H9A . . 119.6 ?
    C10 C9 H9A . . 119.6 ?
    C11 C10 C9 . . 121.7(3) ?
    C11 C10 H10A . . 119.2 ?
    C9 C10 H10A . . 119.2 ?
    C10 C11 C12 . . 117.4(2) ?
    C10 C11 H11A . . 121.3 ?
    C12 C11 H11A . . 121.3 ?
    C11 C12 N1 . . 129.7(2) ?
    C11 C12 C7 . . 121.5(2) ?
    N1 C12 C7 . . 108.8(2) ?
    C14 C13 C18 . . 119.8(2) ?
    C14 C13 N1 . . 120.3(2) ?
    C18 C13 N1 . . 119.9(2) ?
    C13 C14 C15 . . 120.0(2) ?
    C13 C14 H14A . . 120.0 ?
    C15 C14 H14A . . 120.0 ?
    C14 C15 C16 . . 121.0(2) ?
    C14 C15 H15A . . 119.5 ?
    C16 C15 H15A . . 119.5 ?
    C15 C16 C17 . . 118.5(2) ?
    C15 C16 C19 . . 119.1(2) ?
    C17 C16 C19 . . 122.3(2) ?
    C18 C17 C16 . . 120.6(2) ?
    C18 C17 H17A . . 119.7 ?
    C16 C17 H17A . . 119.7 ?
    C17 C18 C13 . . 120.0(2) ?
    C17 C18 H18A . . 120.0 ?
    C13 C18 H18A . . 120.0 ?
    C20 C19 C16 . . 126.4(2) ?
    C20 C19 H19A . . 116.8 ?
    C16 C19 H19A . . 116.8 ?
    C19 C20 C21 . . 120.8(2) ?
    C19 C20 H20A . . 119.6 ?
    C21 C20 H20A . . 119.6 ?
    O1 C21 C20 . . 121.9(2) ?
    O1 C21 C22 . . 119.9(2) ?
    C20 C21 C22 . . 118.2(2) ?
    C27 C22 C23 . . 119.3(2) ?
    C27 C22 C21 . . 122.34(19) ?
    C23 C22 C21 . . 118.3(2) ?
    C24 C23 C22 . . 120.3(2) ?
    C24 C23 H23A . . 119.9 ?
    C22 C23 H23A . . 119.9 ?
    C25 C24 C23 . . 118.5(2) ?
    C25 C24 H24A . . 120.7 ?
    C23 C24 H24A . . 120.7 ?
    C24 C25 C26 . . 123.1(2) ?
    C24 C25 N2 . . 119.1(2) ?
    C26 C25 N2 . . 117.8(2) ?
    C25 C26 C27 . . 117.6(2) ?
    C25 C26 H26A . . 121.2 ?
    C27 C26 H26A . . 121.2 ?
    C22 C27 C26 . . 121.2(2) ?
    C22 C27 H27A . . 119.4 ?
    C26 C27 H27A . . 119.4 ?
loop_
    _geom_torsion_atom_site_label_1
    _geom_torsion_atom_site_label_2
    _geom_torsion_atom_site_label_3
    _geom_torsion_atom_site_label_4
    _geom_torsion_site_symmetry_1
    _geom_torsion_site_symmetry_2
    _geom_torsion_site_symmetry_3
    _geom_torsion_site_symmetry_4
    _geom_torsion
    _geom_torsion_publ_flag
    C12 N1 C1 C2 . . . . -179.4(3) ?
    C13 N1 C1 C2 . . . . 0.6(4) ?
    C12 N1 C1 C6 . . . . -0.9(3) ?
    C13 N1 C1 C6 . . . . 179.1(2) ?
    N1 C1 C2 C3 . . . . 176.8(3) ?
    C6 C1 C2 C3 . . . . -1.6(4) ?
    C1 C2 C3 C4 . . . . 0.5(5) ?
    C2 C3 C4 C5 . . . . 0.5(6) ?
    C3 C4 C5 C6 . . . . -0.5(5) ?
    C4 C5 C6 C1 . . . . -0.5(4) ?
    C4 C5 C6 C7 . . . . -178.0(3) ?
    C2 C1 C6 C5 . . . . 1.5(4) ?
    N1 C1 C6 C5 . . . . -177.1(2) ?
    C2 C1 C6 C7 . . . . 179.7(2) ?
    N1 C1 C6 C7 . . . . 1.1(3) ?
    C5 C6 C7 C8 . . . . -5.4(5) ?
    C1 C6 C7 C8 . . . . 176.8(3) ?
    C5 C6 C7 C12 . . . . 177.0(3) ?
    C1 C6 C7 C12 . . . . -0.8(2) ?
    C12 C7 C8 C9 . . . . -0.1(3) ?
    C6 C7 C8 C9 . . . . -177.5(3) ?
    C7 C8 C9 C10 . . . . 0.6(4) ?
    C8 C9 C10 C11 . . . . -0.8(4) ?
    C9 C10 C11 C12 . . . . 0.6(4) ?
    C10 C11 C12 N1 . . . . 177.0(2) ?
    C10 C11 C12 C7 . . . . -0.1(3) ?
    C1 N1 C12 C11 . . . . -177.0(2) ?
    C13 N1 C12 C11 . . . . 3.0(4) ?
    C1 N1 C12 C7 . . . . 0.4(2) ?
    C13 N1 C12 C7 . . . . -179.6(2) ?
    C8 C7 C12 C11 . . . . -0.1(3) ?
    C6 C7 C12 C11 . . . . 177.9(2) ?
    C8 C7 C12 N1 . . . . -177.8(2) ?
    C6 C7 C12 N1 . . . . 0.2(2) ?
    C12 N1 C13 C14 . . . . -128.2(3) ?
    C1 N1 C13 C14 . . . . 51.8(4) ?
    C12 N1 C13 C18 . . . . 52.0(3) ?
    C1 N1 C13 C18 . . . . -128.0(3) ?
    C18 C13 C14 C15 . . . . -1.3(4) ?
    N1 C13 C14 C15 . . . . 178.9(2) ?
    C13 C14 C15 C16 . . . . -1.1(4) ?
    C14 C15 C16 C17 . . . . 2.9(4) ?
    C14 C15 C16 C19 . . . . -174.4(2) ?
    C15 C16 C17 C18 . . . . -2.4(4) ?
    C19 C16 C17 C18 . . . . 174.9(2) ?
    C16 C17 C18 C13 . . . . 0.1(4) ?
    C14 C13 C18 C17 . . . . 1.8(4) ?
    N1 C13 C18 C17 . . . . -178.4(2) ?
    C15 C16 C19 C20 . . . . 158.6(3) ?
    C17 C16 C19 C20 . . . . -18.7(4) ?
    C16 C19 C20 C21 . . . . -175.9(2) ?
    C19 C20 C21 O1 . . . . -27.7(4) ?
    C19 C20 C21 C22 . . . . 150.0(2) ?
    O1 C21 C22 C27 . . . . 167.4(3) ?
    C20 C21 C22 C27 . . . . -10.4(3) ?
    O1 C21 C22 C23 . . . . -9.5(4) ?
    C20 C21 C22 C23 . . . . 172.7(2) ?
    C27 C22 C23 C24 . . . . -1.1(4) ?
    C21 C22 C23 C24 . . . . 175.9(2) ?
    C22 C23 C24 C25 . . . . -0.8(4) ?
    C23 C24 C25 C26 . . . . 1.7(4) ?
    C23 C24 C25 N2 . . . . -178.7(2) ?
    O3 N2 C25 C24 . . . . 179.1(2) ?
    O2 N2 C25 C24 . . . . -0.6(3) ?
    O3 N2 C25 C26 . . . . -1.3(3) ?
    O2 N2 C25 C26 . . . . 179.0(2) ?
    C24 C25 C26 C27 . . . . -0.6(4) ?
    N2 C25 C26 C27 . . . . 179.7(2) ?
    C23 C22 C27 C26 . . . . 2.3(4) ?
    C21 C22 C27 C26 . . . . -174.6(2) ?
    C25 C26 C27 C22 . . . . -1.4(4) ?
loop_
    _geom_hbond_atom_site_label_D
    _geom_hbond_atom_site_label_H
    _geom_hbond_atom_site_label_A
    _geom_hbond_site_symmetry_A
    _geom_hbond_distance_DH
    _geom_hbond_distance_HA
    _geom_hbond_distance_DA
    _geom_hbond_angle_DHA
    _geom_hbond_publ_flag
    C15 H15A O1 2_565 0.93 2.42 3.291(3) 155 yes
    C18 H18A O2 1_656 0.93 2.56 3.490(3) 173 yes
    C9 H9A Cg4 4_565 0.93 2.89 3.758(3) 155 yes
_shelx_space_group_comment
;
The symmetry employed for this shelxl refinement is uniquely defined
by the following loop, which should always be used as a source of
symmetry information in preference to the above space-group names.
They are only intended as comments.
;
_shelx_estimated_absorpt_T_min     0.953
_shelx_estimated_absorpt_T_max     0.980
_shelx_hkl_file
;
  -1   0   0 0.17253 0.04640   4
  -1   0   0 0.20227 0.05914   8
  -1   0   0 0.27640 0.05791   1
  -1   0   0 0.24240 0.07562   9
  -1   0   0 0.23633 0.05828   7
  -1   0   0 0.20136 0.04937   3
  -1   0   0 0.29553 0.08236   9
  -1   0   0 0.17115 0.04777   6
  -1   0   0 0.23130 0.06458   2
   1   0   0 0.18236 0.07097   9
   1   0   0 0.17490 0.06794   9
  -2   0   0 518.930 15.4631   4
  -2   0   0 503.496 15.4975   7
  -2   0   0 529.140 15.4664   3
  -2   0   0 547.420 15.5208   8
  -2   0   0 504.683 15.5274   2
  -2   0   0 525.462 15.4716   5
  -2   0   0 527.824 15.4999   1
  -2   0   0 522.364 15.6281   9
  -2   0   0 542.282 15.4797   6
   2   0   0 499.964 15.6059   9
   2   0   0 509.996 15.6233   9
  -3   0   0 -0.0098 0.10232   7
  -3   0   0 -0.1609 0.14261   9
  -3   0   0 -0.0438 0.09454   1
  -3   0   0 0.11331 0.10730   4
  -3   0   0 0.13301 0.11142   3
  -3   0   0 -0.0757 0.11434   8
  -3   0   0 0.04976 0.09953   5
  -3   0   0 0.02034 0.09742   6
  -3   0   0 0.15037 0.13552   2
   3   0   0 0.23363 0.18068   9
   3   0   0 -0.0375 0.15254   9
  -4   0   0 32.3550 1.21157   3
  -4   0   0 33.3134 1.23291   5
  -4   0   0 32.6852 1.23362   6
  -4   0   0 32.1219 1.27865   7
  -4   0   0 30.8133 1.45488   9
  -4   0   0 31.7880 1.27799   8
  -4   0   0 31.9802 1.26728   1
  -4   0   0 30.3431 1.31336   2
  -4   0   0 32.1475 1.20138   4
   4   0   0 30.5656 1.21264   3
   4   0   0 33.0803 1.24727   6
   4   0   0 31.2744 1.47544   9
   4   0   0 30.0308 1.43707   9
  -5   0   0 -0.0475 0.17859   7
  -5   0   0 -0.0338 0.18432   1
  -5   0   0 -0.1557 0.16028   3
  -5   0   0 0.03401 0.20123   8
  -5   0   0 -0.0427 0.17183   6
  -5   0   0 0.04260 0.21986   2
  -5   0   0 0.03417 0.26432   9
  -5   0   0 0.21989 0.19492   5
  -5   0   0 0.11175 0.16569   4
   5   0   0 0.18625 0.32088   9
   5   0   0 0.75844 0.25229   6
   5   0   0 0.38414 0.19286   4
   5   0   0 -0.0618 0.17247   3
   5   0   0 0.18212 0.23769   2
  -6   0   0 20.2346 1.07092   8
  -6   0   0 19.7966 0.99352   5
  -6   0   0 21.3405 1.33673   9
  -6   0   0 19.1410 1.03322   1
  -6   0   0 19.1456 0.96378   3
  -6   0   0 17.7497 1.04347   7
  -6   0   0 21.0763 0.97598   4
  -6   0   0 20.7731 1.14238   2
  -6   0   0 19.9362 1.01082   6
   6   0   0 20.3237 0.99794   4
   6   0   0 19.7902 1.01807   3
   6   0   0 21.6967 1.05420   6
   6   0   0 19.3972 1.32718   9
   6   0   0 17.6746 1.07540   2
  -7   0   0 -0.1692 0.28791   5
  -7   0   0 -0.5728 0.36370   9
  -7   0   0 -0.8110 0.36550   7
  -7   0   0 -1.1677 0.31043   1
  -7   0   0 -0.0297 0.28546   3
  -7   0   0 -0.0014 0.35056   2
  -7   0   0 0.23613 0.27105   4
  -7   0   0 -0.0194 0.29776   8
  -7   0   0 0.03911 0.29621   6
   7   0   0 -0.3751 0.33402   6
   7   0   0 0.26540 0.36553   7
   7   0   0 -0.8672 0.26576   4
   7   0   0 0.19204 0.52528   9
   7   0   0 0.23558 0.36978   8
   7   0   0 -0.0020 0.35185   2
   7   0   0 -0.0362 0.32967   3
  -8   0   0 28.6260 1.45236   6
  -8   0   0 26.5151 1.39365   5
  -8   0   0 27.2237 1.37415   3
  -8   0   0 29.1859 1.55905   7
  -8   0   0 30.6549 1.65541   2
  -8   0   0 31.1823 1.93478   9
  -8   0   0 24.8089 1.42924   8
  -8   0   0 26.8291 1.46388   1
  -8   0   0 26.7366 1.33446   4
   8   0   0 29.3162 1.55753   7
   8   0   0 27.0449 1.92615   9
   8   0   0 27.2730 1.50175   1
   8   0   0 29.7662 1.49344   6
   8   0   0 27.9710 1.47643   5
   8   0   0 27.8778 1.47862   8
   8   0   0 25.4728 1.56756   2
   8   0   0 27.4771 1.44018   3
   8   0   0 26.7338 1.40375   4
  -9   0   0 -0.0036 0.46263   2
  -9   0   0 -0.5857 0.37079   6
  -9   0   0 0.02751 0.41244   3
  -9   0   0 0.52942 0.51548   7
  -9   0   0 0.23724 0.44117   1
  -9   0   0 -0.4617 0.31365   8
  -9   0   0 -0.2858 0.33630   5
   9   0   0 0.21844 0.58304   1
   9   0   0 -0.1811 0.49771   5
   9   0   0 0.28035 0.56005   7
   9   0   0 -0.1972 0.59636   8
   9   0   0 -0.2219 0.48632   3
   9   0   0 -0.2768 0.53169   6
   9   0   0 -0.1087 0.48070   2
   9   0   0 -0.5190 0.83716   9
   9   0   0 -0.2971 0.55641   4
 -10   0   0 18.9894 1.37269   6
 -10   0   0 19.0502 1.26863   5
 -10   0   0 17.9511 1.34264   7
 -10   0   0 18.7732 1.47924   2
  10   0   0 17.0761 1.48653   5
  10   0   0 17.5066 1.41172   6
  10   0   0 19.3707 1.47734   7
  10   0   0 18.8774 1.53734   2
 -11   0   0 -0.2410 0.53583   7
 -11   0   0 -0.3410 0.78916   2
  11   0   0 0.39475 0.83999   7
  11   0   0 -0.6254 0.63401   2
  11  -1   0 1.45675 0.91235   7
  11  -1   0 1.84778 0.89620   6
  11  -1   0 0.98115 0.77931   2
 -11   1   0 2.32422 0.86883   2
 -11   1   0 1.69050 0.71741   6
 -11   1   0 2.46819 0.79820   7
  10  -1   0 0.83262 0.67048   2
  10  -1   0 0.88153 0.69016   7
  10  -1   0 0.23807 0.58873   6
  10  -1   0 0.76625 0.70144   5
 -10   1   0 0.23540 0.50521   7
 -10   1   0 1.12738 0.49807   5
 -10   1   0 0.40933 0.67268   2
 -10   1   0 0.70933 0.55829   6
   9  -1   0 25.8453 1.70200   2
   9  -1   0 26.5854 2.24849   9
   9  -1   0 30.2127 1.77999   7
   9  -1   0 31.0289 1.70497   6
   9  -1   0 25.7209 1.56621   3
  -9   1   0 30.9338 1.80923   2
  -9   1   0 26.1749 1.43452   5
  -9   1   0 25.5262 1.49474   3
  -9   1   0 29.6684 1.65255   7
  -9   1   0 26.1570 2.01400   9
  -9   1   0 28.7131 1.58098   6
   8  -1   0 34.2715 2.16247   9
   8  -1   0 34.6091 1.66078   1
   8  -1   0 34.2848 1.64753   3
   8  -1   0 31.8341 1.56570   8
   8  -1   0 32.5507 1.52797   4
   8  -1   0 31.9784 1.82007   2
   8  -1   0 34.2798 1.70500   6
  -8   1   0 34.8033 1.64696   1
  -8   1   0 32.1753 1.46650   4
  -8   1   0 32.1197 1.59873   3
  -8   1   0 33.7036 1.58269   8
  -8   1   0 32.6318 1.66498   6
  -8   1   0 34.2858 1.59091   5
  -8   1   0 33.1074 2.13434   9
  -8   1   0 37.6732 1.82224   7
  -8   1   0 35.1157 1.91840   2
   7  -1   0 100.717 3.32351   4
   7  -1   0 99.8141 3.49012   6
   7  -1   0 89.1857 3.30478   8
   7  -1   0 91.4539 3.95205   9
   7  -1   0 90.8642 3.58642   2
   7  -1   0 95.3780 3.39432   3
  -7   1   0 100.055 3.45053   6
  -7   1   0 97.6821 4.01893   9
  -7   1   0 88.7127 3.29094   8
  -7   1   0 96.5973 3.35596   3
  -7   1   0 92.5998 3.48798   7
  -7   1   0 92.2634 3.32445   5
  -7   1   0 97.1765 3.65939   2
  -7   1   0 93.8729 3.36258   1
  -7   1   0 93.8264 3.23921   4
   6  -1   0 18.9249 1.33639   9
   6  -1   0 18.1113 0.98550   3
   6  -1   0 18.6919 0.96814   8
   6  -1   0 18.4957 1.01807   6
   6  -1   0 17.5616 0.92081   4
  -6   1   0 16.0494 1.07507   2
  -6   1   0 19.1274 0.96841   5
  -6   1   0 18.5397 0.94154   8
  -6   1   0 18.0483 0.89112   4
  -6   1   0 17.9181 1.03603   7
  -6   1   0 18.2852 0.95450   1
  -6   1   0 18.4508 1.31369   9
  -6   1   0 17.4214 0.98702   6
  -6   1   0 18.3090 0.95737   3
   5  -1   0 91.5453 3.22861   6
   5  -1   0 93.9382 3.15713   8
   5  -1   0 94.0767 3.13600   4
   5  -1   0 91.1896 3.58274   9
   5  -1   0 93.1690 3.20791   3
  -5   1   0 96.0616 3.19438   3
  -5   1   0 96.1693 3.39290   2
  -5   1   0 95.8948 3.11680   4
  -5   1   0 94.4740 3.60537   9
  -5   1   0 97.7801 3.24340   6
  -5   1   0 93.6603 3.28449   7
  -5   1   0 93.2730 3.15461   8
  -5   1   0 98.0887 3.19575   1
  -5   1   0 97.2114 3.17123   5
   4  -1   0 13.7771 0.66096   4
   4  -1   0 14.1369 0.71080   3
   4  -1   0 14.9282 0.74369   6
   4  -1   0 13.6911 0.93695   9
   4  -1   0 13.5221 0.67137   8
  -4   1   0 14.9202 0.70882   3
  -4   1   0 11.0182 0.76140   2
  -4   1   0 14.6104 0.76277   7
  -4   1   0 13.1396 0.65577   8
  -4   1   0 13.8077 0.93911   9
  -4   1   0 13.9902 0.67173   5
  -4   1   0 14.1435 0.64371   4
  -4   1   0 14.3530 0.72996   6
  -4   1   0 14.5667 0.69140   1
   3  -1   0 207.490 6.44676   3
   3  -1   0 202.461 6.66970   9
   3  -1   0 213.984 6.73752   9
   3  -1   0 208.336 6.38665   4
   3  -1   0 209.313 6.46578   6
   3  -1   0 212.654 6.38549   8
  -3   1   0 211.279 6.72131   9
  -3   1   0 206.862 6.49097   7
  -3   1   0 212.929 6.46315   6
  -3   1   0 205.034 6.36910   4
  -3   1   0 210.006 6.43589   3
  -3   1   0 219.150 6.40361   1
  -3   1   0 205.665 6.55515   2
  -3   1   0 214.366 6.39055   8
  -3   1   0 211.058 6.40258   5
   2  -1   0 48.5520 1.53848   8
   2  -1   0 47.5977 1.56057   4
   2  -1   0 47.4193 1.76506   9
   2  -1   0 48.7811 1.62062   6
   2  -1   0 49.8211 1.61713   3
  -2   1   0 46.2699 1.67186   2
  -2   1   0 49.0645 1.53970   8
  -2   1   0 47.7923 1.55135   4
  -2   1   0 46.5453 1.76897   9
  -2   1   0 48.8665 1.61898   6
  -2   1   0 50.6737 1.55217   1
  -2   1   0 48.2501 1.60244   3
  -2   1   0 47.5719 1.63098   7
  -2   1   0 48.2921 1.56455   5
   1  -1   0 896.318 26.0628   3
   1  -1   0 898.644 25.9202   6
   1  -1   0 840.060 25.9063   4
   1  -1   0 856.582 25.8344   8
  -1   1   0 880.994 25.9971   5
  -1   1   0 901.787 26.0895   7
  -1   1   0 889.058 25.7565   6
  -1   1   0 851.334 25.7916   2
  -1   1   0 864.695 25.8429   1
  -1   1   0 839.099 25.8568   9
   0  -1   0 69.8040 2.11434   3
   0  -1   0 70.3440 2.09994   1
   0  -1   0 67.0286 2.11473   4
   0  -1   0 71.4836 2.13160   9
   0  -1   0 69.5480 2.10950   8
   0   1   0 68.8687 2.10698   2
   0   1   0 68.9603 2.09348   6
   0   1   0 70.4737 2.13465   9
   0   1   0 68.9829 2.09855   1
   0   1   0 70.9788 2.11254   7
   0   1   0 67.9102 2.10120   5
  -1  -1   0 245.324 7.17388   5
  -1  -1   0 242.316 7.18662   4
  -1  -1   0 246.739 7.22958   8
  -1  -1   0 235.191 7.13441   3
  -1  -1   0 256.631 7.11377   6
  -1  -1   0 229.227 7.14911   9
  -1  -1   0 246.221 7.21285   1
   1   1   0 241.538 7.17069   5
   1   1   0 241.549 7.14788   7
   1   1   0 231.695 7.14105   9
   1   1   0 228.393 7.11720   2
  -2  -1   0 156.321 4.81535   4
  -2  -1   0 151.081 4.85065   9
  -2  -1   0 155.643 4.78707   2
  -2  -1   0 163.258 4.80138   7
  -2  -1   0 166.628 4.74341   6
  -2  -1   0 166.454 4.90072   8
  -2  -1   0 160.416 4.81075   5
  -2  -1   0 158.800 4.76010   3
  -2  -1   0 158.851 4.86432   1
   2   1   0 150.865 4.85625   9
   2   1   0 148.672 4.77389   2
   2   1   0 157.637 4.79192   7
   2   1   0 152.954 4.84362   9
   2   1   0 158.873 4.80632   5
  -3  -1   0 297.955 8.79869   3
  -3  -1   0 312.096 9.00983   9
  -3  -1   0 301.526 8.78997   6
  -3  -1   0 296.132 8.85315   5
  -3  -1   0 288.468 8.85746   2
  -3  -1   0 301.450 8.93266   1
  -3  -1   0 283.696 8.96548   9
  -3  -1   0 294.530 8.95586   8
  -3  -1   0 289.427 8.85735   4
  -3  -1   0 298.015 8.85683   7
   3   1   0 288.328 8.85095   5
   3   1   0 284.853 8.96157   9
   3   1   0 279.040 8.84365   2
   3   1   0 286.879 8.84438   7
   3   1   0 285.526 8.96961   9
  -4  -1   0 115.734 3.97364   8
  -4  -1   0 121.499 3.88826   7
  -4  -1   0 120.190 3.91366   2
  -4  -1   0 124.811 3.88365   5
  -4  -1   0 117.162 3.85659   4
  -4  -1   0 122.978 3.81662   3
  -4  -1   0 122.953 3.81711   6
  -4  -1   0 127.004 4.10196   9
  -4  -1   0 123.016 3.96496   1
   4   1   0 124.190 3.89452   7
   4   1   0 115.978 4.04492   9
   4   1   0 117.722 3.87205   5
   4   1   0 118.081 3.90138   2
   4   1   0 118.271 4.04933   9
  -5  -1   0 165.609 5.19804   3
  -5  -1   0 169.558 5.37048   1
  -5  -1   0 165.437 5.28556   7
  -5  -1   0 170.257 5.56431   9
  -5  -1   0 170.467 5.27264   5
  -5  -1   0 171.789 5.21392   6
  -5  -1   0 160.443 5.31628   2
  -5  -1   0 166.981 5.40161   8
  -5  -1   0 159.122 5.22877   4
   5   1   0 162.238 5.27917   7
   5   1   0 157.252 5.30286   2
   5   1   0 164.373 5.21040   6
   5   1   0 163.706 5.26368   5
   5   1   0 164.005 5.51512   9
  -6  -1   0 2.94895 0.49330   1
  -6  -1   0 2.59114 0.45993   2
  -6  -1   0 3.69280 0.46123   4
  -6  -1   0 3.55534 0.46939   5
  -6  -1   0 2.92959 0.52295   8
  -6  -1   0 2.76772 0.41905   6
  -6  -1   0 3.15842 0.47517   7
  -6  -1   0 2.88709 0.39113   3
   6   1   0 3.61355 0.64925   9
   6   1   0 2.39700 0.40661   6
   6   1   0 3.22184 0.46878   5
   6   1   0 3.37206 0.49387   7
   6   1   0 2.16021 0.42404   2
  -7  -1   0 34.1013 1.64248   1
  -7  -1   0 36.8638 1.51414   3
  -7  -1   0 35.9839 1.57106   5
  -7  -1   0 34.9962 1.65817   2
  -7  -1   0 34.4732 1.50105   4
  -7  -1   0 33.8676 1.65689   8
  -7  -1   0 36.4148 1.52587   6
  -7  -1   0 34.6521 1.60073   7
   7   1   0 33.5939 1.88761   9
   7   1   0 33.1795 1.54217   3
   7   1   0 38.6964 1.61950   5
   7   1   0 34.6792 1.53433   6
   7   1   0 32.6319 1.61709   2
   7   1   0 36.2165 1.62609   7
  -8  -1   0 55.4538 2.32527   7
  -8  -1   0 56.7308 2.27971   5
  -8  -1   0 55.1913 2.40131   8
  -8  -1   0 53.1814 2.37037   1
  -8  -1   0 57.1253 2.46659   2
  -8  -1   0 59.3589 2.28535   6
  -8  -1   0 52.5373 2.16810   3
  -8  -1   0 53.7833 2.18533   4
   8   1   0 52.3119 2.64822   9
   8   1   0 53.6265 2.24762   4
   8   1   0 56.3555 2.44536   2
   8   1   0 55.5328 2.34658   7
   8   1   0 59.2621 2.33807   5
   8   1   0 53.4097 2.25735   3
   8   1   0 59.2725 2.31917   6
   8   1   0 58.0621 2.44818   1
  -9  -1   0 15.9929 1.11237   5
  -9  -1   0 15.8796 1.26810   2
  -9  -1   0 15.7130 1.08765   4
  -9  -1   0 17.1997 1.24766   7
  -9  -1   0 17.2834 1.23549   1
  -9  -1   0 14.5424 1.18347   8
  -9  -1   0 15.0087 1.09112   6
   9   1   0 18.8598 1.33808   1
   9   1   0 14.5757 1.67263   9
   9   1   0 15.8059 1.24210   3
   9   1   0 15.0779 1.27522   8
   9   1   0 17.7542 1.23818   5
   9   1   0 16.5161 1.23899   4
   9   1   0 17.4265 1.21477   6
   9   1   0 15.3400 1.33365   2
   9   1   0 16.0100 1.29035   7
 -10  -1   0 3.92539 0.72746   5
 -10  -1   0 2.81769 0.75503   2
 -10  -1   0 3.84306 0.77341   7
 -10  -1   0 2.34600 0.70375   1
  10   1   0 3.15576 0.79736   2
  10   1   0 3.66868 0.93428   8
  10   1   0 3.90319 0.88490   1
  10   1   0 3.51342 0.84060   5
  10   1   0 4.92343 0.90328   7
 -11  -1   0 1.75105 0.62281   5
  11   1   0 1.64604 0.88226   7
  11   1   0 1.74237 0.87641   5
  11  -2   0 0.00978 0.92915   7
  11  -2   0 -0.1934 0.69710   2
  11  -2   0 -0.3709 0.76971   6
 -11   2   0 0.09910 0.60687   6
 -11   2   0 0.72457 0.66728   7
 -11   2   0 0.17303 0.70050   2
  10  -2   0 0.22437 0.69320   2
  10  -2   0 1.07171 0.65725   6
  10  -2   0 0.03821 0.59178   3
 -10   2   0 1.81700 0.64537   7
 -10   2   0 -0.0253 0.51004   2
 -10   2   0 -0.1149 0.47968   6
   9  -2   0 1.13552 0.55444   6
   9  -2   0 0.13119 0.45102   2
   9  -2   0 -0.3101 0.44327   3
  -9   2   0 1.01364 0.55317   7
  -9   2   0 0.77320 0.54478   2
  -9   2   0 0.74694 0.52241   6
  -9   2   0 0.59763 0.40714   5
   8  -2   0 28.8111 1.61145   6
   8  -2   0 31.3728 1.59032   3
   8  -2   0 28.8851 1.44628   4
   8  -2   0 28.3241 2.06230   9
   8  -2   0 28.4077 1.74278   2
  -8   2   0 30.5166 1.66499   7
  -8   2   0 30.3724 1.79960   2
  -8   2   0 28.4783 1.59278   6
  -8   2   0 29.4654 2.12767   9
  -8   2   0 31.3761 1.50419   5
   7  -2   0 63.0398 3.05044   9
   7  -2   0 63.0566 2.32456   8
   7  -2   0 66.4060 2.58437   6
   7  -2   0 64.4147 2.52608   3
   7  -2   0 64.1311 2.36769   4
  -7   2   0 62.0399 2.40423   5
  -7   2   0 63.9058 2.75342   2
  -7   2   0 63.2466 2.47766   3
  -7   2   0 66.4697 3.08931   9
  -7   2   0 62.3341 2.38477   1
  -7   2   0 62.6529 2.51263   6
  -7   2   0 62.1877 2.60494   7
   6  -2   0 93.7172 3.17076   4
   6  -2   0 94.1261 3.11548   8
   6  -2   0 92.9600 3.29333   3
   6  -2   0 83.5374 3.71646   9
   6  -2   0 93.2798 3.34481   6
  -6   2   0 92.2642 3.39380   7
  -6   2   0 90.7449 3.77887   9
  -6   2   0 92.3715 3.32162   6
  -6   2   0 97.8359 3.19759   1
  -6   2   0 92.5476 3.26232   3
  -6   2   0 95.0471 3.21818   5
  -6   2   0 94.5137 3.53353   2
  -6   2   0 94.1397 3.10719   8
   5  -2   0 8.04148 0.84854   9
   5  -2   0 8.40342 0.61035   3
   5  -2   0 7.47800 0.61594   6
   5  -2   0 7.87326 0.49614   8
   5  -2   0 8.40859 0.53474   4
  -5   2   0 9.16709 0.61840   3
  -5   2   0 8.41815 0.68956   2
  -5   2   0 7.80487 0.61555   6
  -5   2   0 8.70822 0.54020   1
  -5   2   0 7.57097 0.90025   9
  -5   2   0 8.36305 0.66312   7
  -5   2   0 9.37002 0.57398   5
  -5   2   0 7.90633 0.48024   8
   4  -2   0 236.184 7.30349   4
   4  -2   0 238.316 7.41216   3
   4  -2   0 248.308 7.86425   9
   4  -2   0 239.865 7.44308   6
   4  -2   0 236.734 7.22698   8
  -4   2   0 247.937 7.28587   1
  -4   2   0 243.805 7.43877   6
  -4   2   0 240.870 7.22726   8
  -4   2   0 226.916 7.76857   9
  -4   2   0 242.764 7.40333   3
  -4   2   0 234.690 7.32056   5
  -4   2   0 224.561 7.55109   2
  -4   2   0 237.591 7.48032   7
   3  -2   0 449.701 13.5946   6
   3  -2   0 429.364 14.0475   9
   3  -2   0 437.956 13.5684   3
   3  -2   0 445.779 13.4800   4
   3  -2   0 452.937 13.3934   8
  -3   2   0 459.142 13.5706   3
  -3   2   0 474.803 13.4333   1
  -3   2   0 454.099 13.4938   5
  -3   2   0 456.989 13.5921   6
  -3   2   0 452.800 13.6275   7
  -3   2   0 447.262 13.8884   9
  -3   2   0 445.114 13.7033   2
   2  -2   0 410.112 12.2941   4
   2  -2   0 407.747 12.1913   8
   2  -2   0 406.624 12.3623   3
   2  -2   0 418.542 12.3747   6
  -2   2   0 428.006 12.2053   1
  -2   2   0 413.448 12.3666   6
  -2   2   0 408.864 12.5886   9
  -2   2   0 411.027 12.2916   5
  -2   2   0 419.373 12.4029   7
  -2   2   0 394.875 12.4396   2
   1  -2   0 2.89087 0.27427   9
   1  -2   0 2.79213 0.20062   4
   1  -2   0 2.51953 0.20550   6
   1  -2   0 2.75876 0.14843   8
   1  -2   0 2.47058 0.20845   3
  -1   2   0 2.65830 0.23441   2
  -1   2   0 2.20858 0.28067   9
  -1   2   0 2.32780 0.20534   5
  -1   2   0 3.03210 0.21821   6
  -1   2   0 2.28128 0.20349   7
  -1   2   0 2.91874 0.14226   1
   0  -2   0 146.129 4.19389   9
   0  -2   0 136.786 4.14967   8
   0  -2   0 136.325 4.12288   1
   0  -2   0 135.161 4.11320   6
   0  -2   0 134.295 4.15288   3
   0  -2   0 134.115 4.16161   4
   0   2   0 137.839 4.20066   9
   0   2   0 133.388 4.14964   7
   0   2   0 136.403 4.13338   5
   0   2   0 135.216 4.14444   2
   0   2   0 134.638 4.11374   6
   0   2   0 137.684 4.12384   1
  -2  -2   0 4377.74 128.750   1
  -2  -2   0 4308.68 127.911   3
  -2  -2   0 4139.65 128.108   9
  -2  -2   0 4320.04 128.401   5
  -2  -2   0 4354.43 128.518   4
  -2  -2   0 4573.05 128.985   8
   2   2   0 4357.27 128.087   9
   2   2   0 4250.63 127.768   2
   2   2   0 4262.79 128.094   7
   2   2   0 4296.25 128.354   5
  -3  -2   0 141.318 4.31564   5
  -3  -2   0 139.357 4.40856   1
  -3  -2   0 144.029 4.17431   6
  -3  -2   0 130.492 4.32972   9
  -3  -2   0 137.266 4.22843   3
  -3  -2   0 134.641 4.33189   4
  -3  -2   0 143.649 4.46448   8
   3   2   0 135.210 4.25855   7
   3   2   0 134.578 4.29729   9
   3   2   0 130.864 4.21278   2
   3   2   0 135.456 4.35329   9
   3   2   0 140.110 4.31331   5
  -4  -2   0 75.4177 2.39640   6
  -4  -2   0 75.9668 2.63921   1
  -4  -2   0 76.4377 2.50319   7
  -4  -2   0 81.1454 2.51033   2
  -4  -2   0 76.1818 2.52884   5
  -4  -2   0 75.1185 2.54855   4
  -4  -2   0 73.9581 2.43497   3
  -4  -2   0 68.4325 2.58681   9
  -4  -2   0 74.3427 2.68009   8
   4   2   0 70.7242 2.45389   2
   4   2   0 70.1884 2.56401   9
   4   2   0 71.9764 2.61912   9
   4   2   0 75.7360 2.53178   5
   4   2   0 72.8470 2.48233   7
  -5  -2   0 29.4433 1.31830   1
  -5  -2   0 27.1888 1.21720   4
  -5  -2   0 29.8275 1.22421   2
  -5  -2   0 27.9840 1.36222   8
  -5  -2   0 28.8028 1.20568   7
  -5  -2   0 27.0983 1.12275   3
  -5  -2   0 27.8856 1.10698   6
  -5  -2   0 28.7330 1.20876   5
   5   2   0 27.9034 1.19694   7
   5   2   0 26.9215 1.37539   9
   5   2   0 28.5585 1.12739   6
   5   2   0 28.0834 1.32421   9
   5   2   0 28.9830 1.20009   2
   5   2   0 27.0627 1.19880   5
  -6  -2   0 12.4481 0.68377   6
  -6  -2   0 10.1729 0.84390   8
  -6  -2   0 11.9212 0.74685   7
  -6  -2   0 11.3546 0.74361   5
  -6  -2   0 11.9867 0.75318   4
  -6  -2   0 12.0567 0.69602   3
  -6  -2   0 13.0445 0.87387   1
  -6  -2   0 11.5405 0.74754   2
   6   2   0 10.8109 0.68531   6
   6   2   0 12.2238 0.75081   5
   6   2   0 9.30937 0.70520   7
   6   2   0 10.6619 0.74255   2
   6   2   0 10.4543 0.88417   9
  -7  -2   0 13.6949 0.86615   4
  -7  -2   0 12.1055 0.90233   1
  -7  -2   0 11.5532 0.85759   5
  -7  -2   0 13.4831 1.01713   8
  -7  -2   0 13.1509 0.77545   3
  -7  -2   0 13.5327 0.78197   6
  -7  -2   0 12.5648 0.86472   2
  -7  -2   0 13.7279 0.89225   7
   7   2   0 10.6508 0.93863   1
   7   2   0 13.8888 0.89085   2
   7   2   0 14.8870 0.95110   5
   7   2   0 12.7875 0.89495   7
   7   2   0 12.8806 1.09793   9
   7   2   0 13.6573 0.84803   6
  -8  -2   0 2.64709 0.64488   8
  -8  -2   0 1.67747 0.55679   1
  -8  -2   0 2.33840 0.47447   6
  -8  -2   0 2.28903 0.50422   4
  -8  -2   0 1.70832 0.49160   5
  -8  -2   0 2.49537 0.45684   3
  -8  -2   0 1.72483 0.50658   7
  -8  -2   0 2.29766 0.56593   2
   8   2   0 1.25405 0.45263   3
   8   2   0 1.81951 0.54091   2
   8   2   0 1.92642 0.57764   5
   8   2   0 1.15858 0.51489   7
   8   2   0 1.92904 0.72864   9
   8   2   0 1.94863 0.59087   1
   8   2   0 1.65655 0.52703   6
  -9  -2   0 5.81954 0.97163   2
  -9  -2   0 7.02921 0.85035   5
  -9  -2   0 5.56436 0.82343   7
  -9  -2   0 5.85520 0.91115   8
  -9  -2   0 6.54121 0.92657   1
  -9  -2   0 5.37151 0.72540   4
   9   2   0 6.24574 0.92818   1
   9   2   0 5.96123 0.88505   7
   9   2   0 7.06829 0.94386   5
   9   2   0 5.65456 0.86958   2
 -10  -2   0 4.91746 0.89770   8
 -10  -2   0 4.96742 0.84240   7
 -10  -2   0 4.86953 0.79544   5
 -10  -2   0 4.78535 0.91972   1
  10   2   0 4.10024 0.92303   7
  10   2   0 4.88406 1.01692   8
  10   2   0 5.80003 0.98813   1
  10   2   0 4.88286 0.98111   5
 -11  -2   0 2.86835 0.75539   5
 -11  -2   0 2.93272 0.86046   1
  11   2   0 3.31960 0.93910   1
  11   2   0 1.80472 0.86762   5
  11  -3   0 2.02057 0.94295   2
  11  -3   0 1.47431 1.01064   6
 -11   3   0 2.13678 0.84510   6
 -11   3   0 1.98038 0.87113   2
 -11   3   0 1.48087 0.75121   7
  10  -3   0 2.76874 0.83263   6
  10  -3   0 1.63228 0.78973   2
  10  -3   0 2.32749 0.76545   3
 -10   3   0 1.93364 0.80487   2
 -10   3   0 2.12636 0.68770   6
 -10   3   0 2.69152 0.85184   7
   9  -3   0 1.66475 0.67729   2
   9  -3   0 1.79593 0.60379   3
   9  -3   0 1.88552 0.65097   6
  -9   3   0 2.59327 0.68553   6
  -9   3   0 1.66257 0.70598   2
  -9   3   0 1.79053 0.63526   7
   8  -3   0 0.85102 0.48850   4
   8  -3   0 0.41605 0.72872   9
   8  -3   0 0.95041 0.51561   3
   8  -3   0 0.64085 0.49631   6
  -8   3   0 0.75161 0.37605   5
  -8   3   0 0.79598 0.48783   7
  -8   3   0 1.26598 0.58266   2
  -8   3   0 0.88411 0.71628   9
  -8   3   0 0.17688 0.43559   6
   7  -3   0 63.2448 3.14754   9
   7  -3   0 65.2118 2.57863   3
   7  -3   0 65.2220 2.62695   6
   7  -3   0 63.3364 2.37866   4
  -7   3   0 64.4434 2.70000   7
  -7   3   0 61.9245 2.58709   6
  -7   3   0 63.5882 2.82762   2
  -7   3   0 65.9754 3.18086   9
  -7   3   0 62.4495 2.42599   5
   6  -3   0 43.8304 2.44130   9
   6  -3   0 47.8396 1.83236   4
   6  -3   0 47.6862 1.97712   3
   6  -3   0 46.3251 2.01589   6
  -6   3   0 44.8340 2.17021   2
  -6   3   0 44.0831 2.05571   7
  -6   3   0 47.1279 2.47026   9
  -6   3   0 47.4550 2.01069   6
  -6   3   0 44.5667 1.82921   5
  -6   3   0 50.1141 1.78111   1
   5  -3   0 13.6239 0.85446   3
   5  -3   0 15.5506 0.79352   4
   5  -3   0 14.6690 1.17506   9
   5  -3   0 15.0295 0.91028   6
   5  -3   0 14.9448 0.67046   8
  -5   3   0 15.6417 0.81418   5
  -5   3   0 14.8047 0.90263   6
  -5   3   0 15.5076 1.00194   2
  -5   3   0 14.3438 0.92875   7
  -5   3   0 15.6951 0.72287   1
  -5   3   0 13.7978 1.14817   9
   4  -3   0 1.32945 0.26275   4
   4  -3   0 1.42112 0.29348   3
   4  -3   0 1.40601 0.34055   6
   4  -3   0 1.64408 0.20936   8
  -4   3   0 1.73025 0.34912   6
  -4   3   0 1.48619 0.44581   9
  -4   3   0 1.64435 0.22179   1
  -4   3   0 1.41006 0.37607   2
  -4   3   0 2.09740 0.30163   5
  -4   3   0 1.42939 0.34807   7
   3  -3   0 80.6893 2.74171   6
   3  -3   0 80.7533 2.72770   3
   3  -3   0 78.7711 2.46886   8
   3  -3   0 79.5241 2.62519   4
  -3   3   0 79.5889 2.73163   6
  -3   3   0 77.3680 3.01822   9
  -3   3   0 83.9467 2.49785   1
  -3   3   0 78.8643 2.77644   7
  -3   3   0 79.4146 2.62498   5
  -3   3   0 81.1340 2.86290   2
   2  -3   0 13.5971 0.66761   6
   2  -3   0 12.7618 0.78609   9
   2  -3   0 12.9872 0.66114   3
   2  -3   0 14.7681 0.63410   4
   2  -3   0 14.0883 0.50400   8
  -2   3   0 13.8990 0.67396   6
  -2   3   0 14.6327 0.71461   7
  -2   3   0 14.4375 0.48524   1
  -2   3   0 13.2351 0.82900   9
  -2   3   0 12.9152 0.72459   2
  -2   3   0 13.5424 0.60912   5
   1  -3   0 177.354 5.52243   4
   1  -3   0 180.383 5.55681   3
   1  -3   0 177.009 5.52368   6
   1  -3   0 188.031 5.69881   9
   1  -3   0 185.702 5.43989   8
  -1   3   0 179.047 5.49905   5
  -1   3   0 178.862 5.52519   6
  -1   3   0 173.792 5.70458   9
  -1   3   0 177.313 5.38440   1
  -1   3   0 179.182 5.59891   2
  -1   3   0 186.143 5.58461   7
   0  -3   0 106.183 3.41667   4
   0  -3   0 112.598 3.41229   8
   0  -3   0 107.802 3.40495   3
   0  -3   0 104.819 3.34074   6
   0  -3   0 118.206 3.46274   9
   0  -3   0 106.730 3.35264   1
   0   3   0 106.572 3.34450   6
   0   3   0 106.741 3.37396   5
   0   3   0 107.812 3.35396   1
   0   3   0 109.066 3.47750   9
   0   3   0 106.998 3.39513   2
   0   3   0 111.197 3.41400   7
  -1  -3   0 634.663 19.0770   4
  -1  -3   0 644.525 18.9929   6
  -1  -3   0 634.197 18.9980   3
  -1  -3   0 627.843 19.0658   1
  -1  -3   0 636.046 19.1173   8
  -1  -3   0 668.682 19.1658   9
   1   3   0 634.300 19.0161   5
   1   3   0 650.109 18.9948   9
   1   3   0 620.833 19.0605   1
   1   3   0 630.563 18.9984   7
   1   3   0 659.212 18.9456   2
  -2  -3   0 646.120 19.5395   9
  -2  -3   0 651.451 19.5538   3
  -2  -3   0 655.842 19.6854   4
  -2  -3   0 702.565 19.4666   6
  -2  -3   0 652.422 19.7118   1
  -2  -3   0 656.895 19.7677   8
   2   3   0 655.274 19.5156   2
   2   3   0 653.410 19.6198   5
   2   3   0 654.339 19.7126   1
   2   3   0 663.902 19.5124   9
   2   3   0 656.223 19.5672   7
  -3  -3   0 41.4411 1.70326   8
  -3  -3   0 42.7055 1.61435   4
  -3  -3   0 43.5166 1.34576   6
  -3  -3   0 40.3283 1.63108   1
  -3  -3   0 45.5172 1.48471   3
  -3  -3   0 43.6409 1.55684   5
  -3  -3   0 39.8580 1.50975   9
   3   3   0 41.9248 1.39454   2
   3   3   0 46.3508 1.47187   9
   3   3   0 43.3288 1.49305   7
   3   3   0 41.9170 1.55068   5
  -4  -3   0 43.1084 1.39526   6
  -4  -3   0 42.1540 1.50008   3
  -4  -3   0 42.2942 1.59696   5
  -4  -3   0 43.1267 1.72431   1
  -4  -3   0 43.4223 1.78362   8
  -4  -3   0 39.6038 1.59580   9
  -4  -3   0 41.8679 1.63927   4
   4   3   0 42.3951 1.53415   7
   4   3   0 40.8741 1.62819   9
   4   3   0 44.1597 1.40346   6
   4   3   0 40.5997 1.44347   2
   4   3   0 41.5028 1.53564   9
   4   3   0 40.4335 1.58710   5
  -5  -3   0 129.360 4.12834   3
  -5  -3   0 129.284 4.39342   1
  -5  -3   0 125.957 4.28609   4
  -5  -3   0 135.489 4.04332   6
  -5  -3   0 130.958 4.25352   5
  -5  -3   0 108.274 4.24832   9
  -5  -3   0 135.608 4.50838   8
   5   3   0 130.265 4.11131   2
   5   3   0 136.737 4.27944   5
   5   3   0 136.431 4.19517   7
   5   3   0 121.534 4.32338   9
   5   3   0 130.634 4.04502   6
   5   3   0 129.212 4.24386   9
  -6  -3   0 54.4764 2.21372   4
  -6  -3   0 60.3258 2.44942   8
  -6  -3   0 57.4100 2.07860   3
  -6  -3   0 59.2607 2.01250   6
  -6  -3   0 56.1767 2.17646   5
  -6  -3   0 56.2982 2.34048   1
   6   3   0 56.7351 2.01701   6
   6   3   0 59.2969 2.27109   9
   6   3   0 56.7796 2.19397   5
   6   3   0 59.3263 2.16202   7
   6   3   0 55.1023 2.07241   2
   6   3   0 57.7145 2.36941   1
  -7  -3   0 17.2452 0.92946   3
  -7  -3   0 16.5715 1.15323   8
  -7  -3   0 17.3822 1.00074   5
  -7  -3   0 15.7686 1.07136   1
  -7  -3   0 16.6804 1.01668   4
   7   3   0 18.6874 1.04975   5
   7   3   0 15.5868 0.94457   2
   7   3   0 18.6615 1.06257   7
   7   3   0 14.8143 1.14054   9
   7   3   0 16.2280 1.11393   1
  -8  -3   0 4.55877 0.73788   1
  -8  -3   0 4.57555 0.82905   8
  -8  -3   0 4.16875 0.64933   4
  -8  -3   0 3.83560 0.66622   5
   8   3   0 4.10149 0.68500   2
   8   3   0 4.99308 0.81543   1
   8   3   0 5.45814 0.72535   7
   8   3   0 5.84042 0.80358   5
  -9  -3   0 0.52992 0.52736   1
  -9  -3   0 0.48202 0.45266   4
  -9  -3   0 0.21464 0.60952   8
  -9  -3   0 0.24490 0.47064   5
   9   3   0 -0.1590 0.52621   5
   9   3   0 -0.4646 0.49341   7
   9   3   0 0.90497 0.57716   1
 -10  -3   0 1.04471 0.59088   1
 -10  -3   0 0.65917 0.53492   5
 -10  -3   0 -0.2451 0.65602   8
  10   3   0 -0.2254 0.60557   5
  10   3   0 0.34963 0.74921   8
  10   3   0 0.69493 0.65924   7
  10   3   0 0.40133 0.62460   1
 -11  -3   0 2.29409 0.87930   8
 -11  -3   0 1.32322 0.66972   5
 -11  -3   0 1.79298 0.71616   1
  11   3   0 3.18012 0.98339   1
  11   3   0 2.04591 1.03835   8
  11   3   0 3.02786 0.97310   5
  10  -4   0 4.30455 0.97986   6
  10  -4   0 4.05346 0.99349   2
  10  -4   0 3.70807 0.84497   3
 -10   4   0 3.28221 0.88189   7
 -10   4   0 2.84218 0.94437   2
 -10   4   0 4.08439 0.88260   6
   9  -4   0 9.46290 1.14543   6
   9  -4   0 7.68419 1.18057   2
   9  -4   0 10.4560 1.15881   3
  -9   4   0 12.2786 1.44778   2
  -9   4   0 11.8909 1.22243   6
  -9   4   0 11.4422 1.27733   7
   8  -4   0 7.43250 0.90371   3
   8  -4   0 5.63280 0.83929   6
  -8   4   0 7.15947 0.78345   5
  -8   4   0 6.50886 0.95500   7
  -8   4   0 6.46806 1.03487   2
  -8   4   0 7.61433 0.94950   6
   7  -4   0 27.2877 1.98516   9
   7  -4   0 28.4123 1.50009   3
   7  -4   0 24.3732 1.47182   6
  -7   4   0 29.1535 2.03476   9
  -7   4   0 26.8050 1.59227   7
  -7   4   0 25.4825 1.49335   6
  -7   4   0 25.7926 1.68121   2
  -7   4   0 28.4060 1.37090   5
   6  -4   0 10.0746 0.87403   3
   6  -4   0 10.2215 1.31477   9
   6  -4   0 10.8307 0.99176   6
  -6   4   0 11.6108 1.38472   9
  -6   4   0 10.6750 1.12717   2
  -6   4   0 10.8294 0.75587   5
  -6   4   0 10.0640 0.95915   6
  -6   4   0 10.3988 1.03890   7
   5  -4   0 51.3347 1.94859   4
   5  -4   0 51.8612 2.10264   6
   5  -4   0 50.1631 2.52350   9
   5  -4   0 53.6015 2.10648   3
  -5   4   0 52.8400 2.19746   7
  -5   4   0 50.0011 2.51872   9
  -5   4   0 52.2350 2.29879   2
  -5   4   0 54.0494 1.97163   5
  -5   4   0 51.2425 2.09079   6
   4  -4   0 21.7471 1.09311   3
   4  -4   0 22.1784 0.79784   8
   4  -4   0 20.8870 0.99271   4
   4  -4   0 23.3933 1.11235   6
  -4   4   0 23.4689 0.82316   1
  -4   4   0 21.5541 1.22152   2
  -4   4   0 21.1971 1.38528   9
  -4   4   0 22.2705 1.09165   6
  -4   4   0 24.0070 1.17208   7
  -4   4   0 20.4093 0.97503   5
   3  -4   0 57.3182 2.03663   4
   3  -4   0 56.5760 2.11649   6
   3  -4   0 56.2051 2.12244   3
   3  -4   0 57.9518 1.83189   8
  -3   4   0 61.6566 2.21990   7
  -3   4   0 60.0693 2.03924   5
  -3   4   0 60.0564 1.81987   1
  -3   4   0 55.5468 2.24144   2
  -3   4   0 56.6220 2.43388   9
  -3   4   0 57.6029 2.11932   6
   2  -4   0 110.987 3.59294   3
   2  -4   0 108.050 3.55733   6
   2  -4   0 109.985 3.52304   4
   2  -4   0 111.609 3.36229   8
  -2   4   0 113.304 3.50522   5
  -2   4   0 111.657 3.29598   1
  -2   4   0 107.641 3.55483   6
  -2   4   0 99.5891 3.64248   2
  -2   4   0 104.982 3.83313   9
  -2   4   0 111.353 3.63544   7
   1  -4   0 124.369 3.99524   3
   1  -4   0 123.742 3.94278   6
   1  -4   0 121.781 3.96096   4
   1  -4   0 130.697 3.88494   8
  -1   4   0 129.221 3.93794   5
  -1   4   0 124.961 4.01913   7
  -1   4   0 121.155 4.16787   9
  -1   4   0 123.879 4.03677   2
  -1   4   0 122.021 3.93989   6
  -1   4   0 125.309 3.79454   1
   0  -4   0 86.8975 2.91800   4
   0  -4   0 86.6762 2.81312   6
   0  -4   0 103.118 2.98564   9
   0  -4   0 90.2972 2.90637   8
   0  -4   0 87.4674 2.89678   3
   0   4   0 91.5088 2.82686   6
   0   4   0 87.2461 2.86096   5
   0   4   0 86.3322 2.88694   2
   0   4   0 89.0310 2.90949   7
   0   4   0 84.3839 2.97989   9
   0   4   0 88.3589 2.82667   1
  -1  -4   0 72.9273 2.46284   1
  -1  -4   0 72.3867 2.41391   3
  -1  -4   0 73.0414 2.28936   6
  -1  -4   0 82.4655 2.40917   9
  -1  -4   0 73.6078 2.53269   8
  -1  -4   0 72.3393 2.49224   4
   1   4   0 72.6669 2.42012   7
   1   4   0 72.8485 2.46042   1
   1   4   0 75.2424 2.36938   2
   1   4   0 72.2396 2.43371   9
   1   4   0 73.3434 2.42344   5
  -2  -4   0 89.3745 2.68748   9
  -2  -4   0 82.5660 2.92245   8
  -2  -4   0 82.3000 2.86120   1
  -2  -4   0 82.3351 2.71710   3
  -2  -4   0 86.5192 2.87395   4
  -2  -4   0 85.2734 2.52719   6
   2   4   0 82.4497 2.85815   1
   2   4   0 82.7368 2.73332   7
   2   4   0 86.7580 2.63193   2
   2   4   0 83.3511 2.77365   5
   2   4   0 86.6414 2.68733   9
  -3  -4   0 291.025 8.95797   3
  -3  -4   0 298.005 9.16196   4
  -3  -4   0 289.907 9.18068   1
  -3  -4   0 289.976 9.26179   8
  -3  -4   0 284.991 8.96329   9
   3   4   0 298.019 9.06093   5
   3   4   0 301.699 8.84219   2
   3   4   0 312.563 8.90615   9
   3   4   0 292.876 9.19157   1
   3   4   0 300.981 8.98380   7
  -4  -4   0 95.4123 3.07792   3
  -4  -4   0 94.8345 2.86523   6
  -4  -4   0 94.0253 3.33212   1
  -4  -4   0 85.5574 3.11568   9
  -4  -4   0 93.5144 3.41897   8
  -4  -4   0 91.8485 3.27028   4
   4   4   0 97.7486 3.20374   5
   4   4   0 99.6595 3.04011   9
   4   4   0 93.0557 3.17438   9
   4   4   0 96.5561 3.10211   7
   4   4   0 98.6041 2.95896   2
   4   4   0 91.0935 3.34806   1
   4   4   0 95.1184 2.86713   6
  -5  -4   0 34.0101 1.57749   4
  -5  -4   0 35.9565 1.41199   3
  -5  -4   0 36.3603 1.67046   1
  -5  -4   0 35.9082 1.74730   8
   5   4   0 38.1752 1.42872   9
   5   4   0 35.1583 1.25182   6
   5   4   0 37.8495 1.71424   1
   5   4   0 39.8082 1.48044   7
   5   4   0 34.2376 1.57243   9
   5   4   0 39.1911 1.56491   5
   5   4   0 36.8137 1.31909   2
  -6  -4   0 0.07017 0.23142   3
  -6  -4   0 0.04556 0.31092   5
  -6  -4   0 0.86193 0.35509   1
  -6  -4   0 0.19864 0.32500   4
  -6  -4   0 -0.0209 0.36462   8
   6   4   0 0.10393 0.29016   9
   6   4   0 0.40908 0.23062   2
   6   4   0 0.24360 0.34104   1
   6   4   0 0.32661 0.29614   7
   6   4   0 0.75903 0.37083   5
  -7  -4   0 3.00758 0.45765   3
  -7  -4   0 1.88907 0.55147   1
  -7  -4   0 3.19746 0.71885   8
  -7  -4   0 1.75443 0.48915   5
  -7  -4   0 2.78115 0.59395   4
   7   4   0 2.64387 0.62698   1
   7   4   0 2.25886 0.49372   7
   7   4   0 2.51954 0.56911   5
  -8  -4   0 1.17437 0.45740   4
  -8  -4   0 1.36115 0.51120   5
  -8  -4   0 0.98785 0.60589   8
  -8  -4   0 1.96088 0.61542   1
   8   4   0 1.53223 0.52545   1
   8   4   0 1.22304 0.48614   7
   8   4   0 2.08310 0.52594   5
  -9  -4   0 6.30458 0.87018   5
  -9  -4   0 7.57398 0.92792   4
  -9  -4   0 9.31627 1.15600   1
  -9  -4   0 8.35859 1.16101   8
   9   4   0 7.33201 0.87548   7
   9   4   0 8.53667 1.02241   5
   9   4   0 9.02561 1.10719   1
 -10  -4   0 4.96956 0.87673   5
 -10  -4   0 7.28245 1.08015   1
 -10  -4   0 5.64351 1.07003   8
  10   4   0 5.66458 0.93163   7
  10   4   0 5.54570 1.04677   1
  10   4   0 5.17967 0.96819   5
 -11  -4   0 2.70088 0.95788   8
 -11  -4   0 2.43827 0.86050   1
  11   4   0 1.29373 0.93785   1
  11   4   0 1.19114 0.91354   5
  11   4   0 1.14821 1.05139   8
  10  -5   0 9.00921 1.24016   3
  10  -5   0 8.39914 1.28467   6
  10  -5   0 11.3287 1.53958   2
 -10   5   0 7.91807 1.37944   2
 -10   5   0 6.67062 1.15504   7
 -10   5   0 7.26127 1.16874   6
   9  -5   0 1.19703 0.68607   6
   9  -5   0 1.82455 0.68057   3
  -9   5   0 2.56219 0.86520   2
  -9   5   0 0.56822 0.56208   6
  -9   5   0 1.27913 0.66672   7
   8  -5   0 0.24694 0.47439   3
   8  -5   0 0.38943 0.48898   6
  -8   5   0 -0.1308 0.38860   2
  -8   5   0 -0.1380 0.43751   6
  -8   5   0 -0.4882 0.43306   7
   7  -5   0 5.71333 0.80814   6
   7  -5   0 7.43887 0.86035   3
   7  -5   0 6.32937 0.73185   4
  -7   5   0 6.22183 0.97748   2
  -7   5   0 6.62080 0.87275   6
  -7   5   0 8.43588 1.04028   7
  -7   5   0 6.13000 0.70249   5
   6  -5   0 5.22781 1.01424   9
   6  -5   0 4.33244 0.61265   4
   6  -5   0 3.62693 0.67738   6
   6  -5   0 4.54197 0.71871   3
  -6   5   0 4.54815 0.59321   5
  -6   5   0 3.34171 0.74836   2
  -6   5   0 5.01515 1.01536   9
  -6   5   0 4.22720 0.70545   6
  -6   5   0 4.58252 0.77693   7
   5  -5   0 73.4526 2.74535   6
   5  -5   0 69.2386 3.19706   9
   5  -5   0 67.3319 2.66669   3
   5  -5   0 68.8022 2.53405   4
  -5   5   0 68.8947 3.20311   9
  -5   5   0 71.0436 2.72728   6
  -5   5   0 70.1571 2.81313   7
  -5   5   0 72.0453 2.56520   5
  -5   5   0 68.3377 2.90942   2
   4  -5   0 85.4635 2.89052   4
   4  -5   0 83.1836 3.00947   6
   4  -5   0 79.8376 2.98955   3
  -4   5   0 85.4909 3.12846   7
  -4   5   0 81.2715 3.18720   2
  -4   5   0 88.0570 2.89523   5
  -4   5   0 78.8939 3.41844   9
  -4   5   0 83.3235 3.01827   6
   3  -5   0 59.2170 2.16361   4
   3  -5   0 60.4453 2.24568   6
   3  -5   0 58.9614 1.93562   8
   3  -5   0 60.5978 2.26360   3
  -3   5   0 62.0344 1.87097   1
  -3   5   0 57.5545 2.37124   2
  -3   5   0 62.4947 2.16220   5
  -3   5   0 62.5196 2.34821   7
  -3   5   0 55.6640 2.55675   9
  -3   5   0 62.0837 2.25722   6
   2  -5   0 46.0922 1.76720   4
   2  -5   0 48.3800 1.79733   6
   2  -5   0 48.5779 1.82721   3
   2  -5   0 48.9199 1.62378   8
  -2   5   0 45.5576 2.06872   9
  -2   5   0 48.5467 1.88495   7
  -2   5   0 47.7105 1.74562   5
  -2   5   0 46.5439 1.90900   2
  -2   5   0 48.0302 1.79752   6
  -2   5   0 49.0558 1.52359   1
   1  -5   0 22.8159 0.95712   6
   1  -5   0 22.1085 0.99490   4
   1  -5   0 22.6037 0.92402   8
   1  -5   0 23.0384 1.01909   3
  -1   5   0 22.1197 1.05026   2
  -1   5   0 23.8829 1.06666   7
  -1   5   0 21.9147 1.18725   9
  -1   5   0 21.8557 0.95423   6
  -1   5   0 21.0937 0.81230   1
  -1   5   0 23.0299 0.97493   5
   0  -5   0 12.2815 0.64409   3
   0  -5   0 12.9020 0.66697   8
   0  -5   0 12.0972 0.56609   6
   0  -5   0 11.5705 0.67224   4
   0   5   0 12.3933 0.64256   5
   0   5   0 12.8760 0.68779   7
   0   5   0 10.6989 0.56000   1
   0   5   0 12.7350 0.67039   2
   0   5   0 11.0784 0.72046   9
  -1  -5   0 3.55593 0.44854   8
  -1  -5   0 4.54202 0.34399   9
  -1  -5   0 3.77179 0.44444   4
  -1  -5   0 2.98957 0.36534   1
  -1  -5   0 3.59612 0.25030   6
  -1  -5   0 3.32624 0.36992   3
   1   5   0 3.33558 0.37806   7
   1   5   0 3.56010 0.38095   5
   1   5   0 3.07865 0.37414   9
   1   5   0 3.73931 0.32132   2
   1   5   0 2.76148 0.35144   1
  -2  -5   0 68.2612 2.43946   4
  -2  -5   0 71.9006 2.22763   9
  -2  -5   0 68.2403 2.40842   1
  -2  -5   0 67.3228 2.04976   6
  -2  -5   0 65.4435 2.27138   3
  -2  -5   0 64.2758 2.48100   8
   2   5   0 67.9893 2.40609   1
   2   5   0 68.5300 2.18859   2
   2   5   0 65.8359 2.25619   9
   2   5   0 68.3797 2.29731   7
   2   5   0 65.5993 2.31344   5
  -3  -5   0 46.0613 1.65540   9
  -3  -5   0 46.9853 1.69450   3
  -3  -5   0 45.3485 1.87280   1
  -3  -5   0 46.8074 1.98569   8
  -3  -5   0 48.6147 1.89685   4
   3   5   0 48.5272 1.78276   5
   3   5   0 47.4218 1.71622   7
   3   5   0 48.4454 1.63091   9
   3   5   0 49.4333 1.56602   2
   3   5   0 44.2610 1.87831   1
  -4  -5   0 36.9384 1.43675   3
  -4  -5   0 36.5334 1.64571   1
  -4  -5   0 37.6933 1.77873   8
  -4  -5   0 35.3101 1.43334   9
  -4  -5   0 38.1830 1.66593   4
   4   5   0 39.1953 1.36235   9
   4   5   0 39.5990 1.56296   5
   4   5   0 35.7284 1.64576   1
   4   5   0 38.8275 1.28718   2
   4   5   0 37.9108 1.46103   7
  -5  -5   0 53.9368 1.95853   3
  -5  -5   0 48.9640 2.30521   8
  -5  -5   0 56.5058 2.23055   4
  -5  -5   0 49.8799 2.21668   1
   5   5   0 53.5365 1.98044   7
   5   5   0 55.2852 1.88226   9
   5   5   0 56.7173 2.11965   5
   5   5   0 53.1319 2.26818   1
   5   5   0 53.6906 1.78806   2
  -6  -5   0 8.06961 0.88065   1
  -6  -5   0 7.29216 0.82461   4
  -6  -5   0 6.73103 0.91666   8
  -6  -5   0 8.09755 0.61244   3
   6   5   0 7.76045 0.66846   7
   6   5   0 7.51172 0.89634   1
   6   5   0 6.20059 0.72414   5
  -7  -5   0 34.4249 1.95436   8
  -7  -5   0 33.5233 1.73530   4
  -7  -5   0 31.5729 1.80468   1
   7   5   0 37.1203 1.73920   5
   7   5   0 38.4556 1.64022   7
   7   5   0 37.0556 1.89883   1
  -8  -5   0 -0.0995 0.56744   8
  -8  -5   0 -1.1998 0.38500   1
  -8  -5   0 0.15667 0.44192   4
   8   5   0 -0.7695 0.38303   7
   8   5   0 0.70247 0.55415   5
   8   5   0 0.24508 0.48659   1
  -9  -5   0 2.43902 0.72281   1
  -9  -5   0 2.75871 0.75465   8
  -9  -5   0 2.89601 0.69771   4
   9   5   0 2.67266 0.73843   7
   9   5   0 2.78260 0.77349   5
   9   5   0 4.01168 0.91047   1
 -10  -5   0 0.26899 0.58649   4
 -10  -5   0 1.22722 0.73339   1
 -10  -5   0 1.05929 0.78283   8
  10   5   0 -0.1144 0.67304   5
  10   5   0 0.81804 0.72856   1
 -11  -5   0 0.63332 0.80921   8
 -11  -5   0 -0.6025 0.65716   1
  11   5   0 1.14381 0.97559   5
  11   5   0 1.48892 0.93948   1
   9  -6   0 0.68853 0.65683   3
   9  -6   0 -0.6224 0.57794   6
  -9   6   0 -0.3407 0.64769   2
  -9   6   0 0.20937 0.61429   6
  -9   6   0 -0.2486 0.64802   7
   8  -6   0 2.19620 0.66266   3
   8  -6   0 2.12500 0.65977   6
  -8   6   0 3.23400 0.79750   6
  -8   6   0 2.65312 0.91891   2
  -8   6   0 1.31526 0.69307   7
   7  -6   0 1.02852 0.53734   4
   7  -6   0 1.76885 0.56798   6
   7  -6   0 0.92504 0.52489   3
  -7   6   0 2.16376 0.67363   7
  -7   6   0 1.79020 0.58747   6
  -7   6   0 1.95295 0.71799   2
   6  -6   0 -0.0920 0.55065   9
   6  -6   0 -0.2814 0.36950   6
   6  -6   0 -0.4356 0.35185   3
   6  -6   0 -0.1191 0.31985   4
  -6   6   0 -0.4378 0.38280   7
  -6   6   0 -0.1899 0.40763   2
  -6   6   0 -0.3310 0.59536   9
  -6   6   0 0.10807 0.32746   5
  -6   6   0 -0.0328 0.44230   6
   5  -6   0 72.5349 3.37662   9
   5  -6   0 69.7969 2.81212   6
   5  -6   0 70.0986 2.80763   3
   5  -6   0 75.8431 2.69181   4
  -5   6   0 68.0058 2.80030   6
  -5   6   0 72.0372 2.93835   7
  -5   6   0 74.8659 2.67020   5
  -5   6   0 70.5576 3.34924   9
  -5   6   0 68.6076 3.01385   2
   4  -6   0 132.266 4.44896   4
   4  -6   0 133.115 4.57203   6
   4  -6   0 131.578 4.57127   3
  -4   6   0 134.750 4.69589   7
  -4   6   0 126.192 5.04645   9
  -4   6   0 138.622 4.59869   6
  -4   6   0 136.977 4.81591   2
  -4   6   0 136.593 4.44145   5
   3  -6   0 80.7042 2.85350   3
   3  -6   0 79.4461 2.82168   6
   3  -6   0 76.3903 2.74866   4
  -3   6   0 79.0047 2.93927   7
  -3   6   0 74.7519 2.80217   6
  -3   6   0 74.1253 3.21743   9
  -3   6   0 79.7616 2.73160   5
  -3   6   0 75.2205 2.97324   2
   2  -6   0 81.7543 2.88068   6
   2  -6   0 88.1980 2.74392   8
   2  -6   0 82.2479 2.94992   3
   2  -6   0 86.8374 2.91103   4
  -2   6   0 80.1416 3.23929   9
  -2   6   0 79.3305 3.02706   2
  -2   6   0 81.3290 2.84022   5
  -2   6   0 83.0386 3.00890   7
  -2   6   0 80.5797 2.57945   1
  -2   6   0 84.9898 2.90381   6
   1  -6   0 13.1840 0.68319   8
   1  -6   0 11.0964 0.64608   6
   1  -6   0 12.2711 0.73523   3
   1  -6   0 13.7016 0.76308   4
  -1   6   0 10.1683 0.73286   2
  -1   6   0 11.6040 0.91758   9
  -1   6   0 10.7738 0.65257   6
  -1   6   0 12.6763 0.78955   7
  -1   6   0 11.0771 0.53327   1
  -1   6   0 11.4220 0.70397   5
   0  -6   0 16.8978 0.84760   3
   0  -6   0 16.5157 0.74051   6
   0  -6   0 16.9684 0.87342   8
   0  -6   0 16.7406 0.86514   4
   0   6   0 16.1761 0.87322   7
   0   6   0 15.8875 0.82662   5
   0   6   0 14.2849 0.82373   2
   0   6   0 14.4814 0.93916   9
   0   6   0 15.3055 0.72480   1
  -1  -6   0 16.8884 0.81760   3
  -1  -6   0 15.1910 0.88306   4
  -1  -6   0 15.4818 0.80716   1
  -1  -6   0 14.2718 0.74701   9
  -1  -6   0 15.6597 0.89560   8
  -1  -6   0 15.3276 0.64439   6
   1   6   0 16.1702 0.80999   1
   1   6   0 16.2234 0.77828   2
   1   6   0 17.1844 0.86184   7
   1   6   0 15.2803 0.81587   5
   1   6   0 15.2841 0.86907   9
  -2  -6   0 19.9553 0.68517   6
  -2  -6   0 20.0785 1.06673   4
  -2  -6   0 20.6105 0.92494   3
  -2  -6   0 19.9288 1.00114   1
  -2  -6   0 19.1771 1.08919   8
  -2  -6   0 21.7958 0.87149   9
   2   6   0 18.7495 0.92657   9
   2   6   0 18.3857 0.98126   1
   2   6   0 18.3788 0.82863   2
   2   6   0 20.8443 0.97981   5
   2   6   0 19.6304 0.94562   7
  -3  -6   0 2.06053 0.41922   1
  -3  -6   0 1.86003 0.44234   4
  -3  -6   0 1.81364 0.34104   3
  -3  -6   0 2.37234 0.30619   9
  -3  -6   0 1.23252 0.44396   8
   3   6   0 1.81697 0.30107   9
   3   6   0 1.84477 0.41654   1
   3   6   0 2.33583 0.38879   7
   3   6   0 1.91792 0.25371   2
   3   6   0 1.63715 0.33182   5
  -4  -6   0 5.01727 0.70121   8
  -4  -6   0 5.57703 0.47654   3
  -4  -6   0 5.03247 0.68414   4
  -4  -6   0 4.93590 0.66300   1
   4   6   0 5.18819 0.57458   5
   4   6   0 4.68101 0.67220   1
   4   6   0 4.47779 0.44313   9
   4   6   0 4.61827 0.52523   7
  -5  -6   0 12.5727 0.95954   1
  -5  -6   0 14.8909 1.19596   8
  -5  -6   0 15.0698 0.83927   3
  -5  -6   0 14.9594 1.00924   4
   5   6   0 16.8543 0.91162   7
   5   6   0 11.1440 0.96448   1
   5   6   0 15.8018 0.97498   5
  -6  -6   0 4.93178 0.74406   4
  -6  -6   0 2.94131 0.64994   8
  -6  -6   0 3.06823 0.65129   1
  -6  -6   0 4.18018 0.51851   3
   6   6   0 2.92350 0.52384   7
   6   6   0 2.10974 0.63586   1
   6   6   0 3.13633 0.60964   5
  -7  -6   0 1.20001 0.64535   8
  -7  -6   0 1.33963 0.56632   1
  -7  -6   0 0.81673 0.51120   4
   7   6   0 2.04601 0.64694   1
   7   6   0 1.40476 0.47690   7
   7   6   0 0.90798 0.51614   5
  -8  -6   0 5.66241 1.03861   8
  -8  -6   0 4.60558 0.83098   4
  -8  -6   0 5.52282 0.95313   1
   8   6   0 5.21669 0.72546   7
   8   6   0 6.00216 0.96123   1
   8   6   0 7.57033 0.90023   5
  -9  -6   0 0.64625 0.58605   8
  -9  -6   0 0.83699 0.53518   4
  -9  -6   0 0.27321 0.62041   1
   9   6   0 0.25115 0.61253   7
   9   6   0 0.74755 0.54838   1
   9   6   0 0.83071 0.66461   5
 -10  -6   0 0.33061 0.57221   4
 -10  -6   0 0.52616 0.82055   8
 -10  -6   0 0.22513 0.69736   1
  10   6   0 -0.4940 0.73496   5
  10   6   0 0.03469 0.74277   1
   9  -7   0 7.19507 1.13404   3
   9  -7   0 5.77185 1.18169   6
  -9   7   0 7.30898 1.36853   2
  -9   7   0 7.34417 1.24105   7
   8  -7   0 0.94956 0.62315   6
   8  -7   0 0.28600 0.59271   3
  -8   7   0 0.39773 0.63531   6
  -8   7   0 3.31808 0.98523   2
  -8   7   0 1.55137 0.76246   7
   7  -7   0 0.25588 0.48846   3
   7  -7   0 0.57503 0.39609   6
  -7   7   0 0.58727 0.60865   2
  -7   7   0 0.16296 0.40174   6
  -7   7   0 0.31893 0.53380   7
   6  -7   0 4.35703 0.70210   6
   6  -7   0 4.12710 0.73236   3
   6  -7   0 5.58613 0.74547   4
  -6   7   0 3.54829 0.60974   5
  -6   7   0 3.34562 0.63930   6
  -6   7   0 4.09373 0.81108   7
  -6   7   0 5.28556 0.92420   2
   5  -7   0 6.42917 1.11644   9
   5  -7   0 7.48462 0.79115   4
   5  -7   0 8.96618 0.96118   3
   5  -7   0 7.46969 0.86437   6
  -5   7   0 7.96654 1.24703   9
  -5   7   0 8.74393 0.76507   5
  -5   7   0 7.98442 1.05963   2
  -5   7   0 7.88388 0.88767   6
  -5   7   0 8.33410 1.03857   7
   4  -7   0 17.7595 1.16785   3
   4  -7   0 19.2753 1.17179   6
   4  -7   0 19.6296 1.09940   4
  -4   7   0 18.9023 1.18091   6
  -4   7   0 18.2412 1.28063   7
  -4   7   0 19.7213 1.05380   5
  -4   7   0 19.3318 1.57973   9
  -4   7   0 18.5565 1.33745   2
   3  -7   0 38.9465 1.67327   4
   3  -7   0 40.8794 1.77931   3
   3  -7   0 38.2448 1.69080   6
  -3   7   0 40.2108 1.63311   5
  -3   7   0 40.2642 1.85153   7
  -3   7   0 34.4715 1.84023   2
  -3   7   0 37.7704 2.11176   9
  -3   7   0 37.3592 1.70246   6
   2  -7   0 30.4403 1.41443   3
   2  -7   0 28.9176 1.36543   4
   2  -7   0 27.8112 1.30315   6
  -2   7   0 29.8450 1.47361   7
  -2   7   0 28.5930 1.66782   9
  -2   7   0 27.2050 1.31902   6
  -2   7   0 31.1227 1.33094   5
  -2   7   0 28.9494 1.48197   2
   1  -7   0 2.71193 0.44729   8
   1  -7   0 2.89829 0.41002   6
   1  -7   0 2.95213 0.46364   3
   1  -7   0 2.76532 0.47890   4
  -1   7   0 2.20977 0.45686   2
  -1   7   0 3.57451 0.51313   5
  -1   7   0 2.00291 0.53629   9
  -1   7   0 3.04111 0.52696   7
  -1   7   0 3.25887 0.32429   1
   0  -7   0 21.3238 1.08394   8
   0  -7   0 19.7923 0.91411   6
   0  -7   0 21.9927 1.13487   4
   0  -7   0 21.3764 1.07087   3
   0   7   0 21.1656 1.23917   9
   0   7   0 21.4073 0.92685   1
   0   7   0 21.4496 1.11915   7
   0   7   0 20.6206 1.01821   5
   0   7   0 22.2489 1.08532   2
  -1  -7   0 12.0864 0.83187   4
  -1  -7   0 12.3778 0.73552   3
  -1  -7   0 10.2444 0.53994   6
  -1  -7   0 11.0276 0.81118   8
   1   7   0 10.8008 0.67357   1
   1   7   0 11.0860 0.69478   2
   1   7   0 11.7180 0.84343   9
   1   7   0 10.1431 0.74860   5
   1   7   0 10.5221 0.76698   7
  -2  -7   0 22.8289 1.23242   4
  -2  -7   0 22.8908 1.26833   8
  -2  -7   0 24.7660 1.10306   3
  -2  -7   0 22.2352 1.11733   1
   2   7   0 23.6723 1.12855   7
   2   7   0 21.2665 0.98184   2
   2   7   0 21.3625 1.06323   5
   2   7   0 21.2312 1.10113   1
   2   7   0 21.3730 1.10466   9
  -3  -7   0 11.7589 0.91197   4
  -3  -7   0 10.1438 0.79023   1
  -3  -7   0 8.57168 0.94845   8
  -3  -7   0 11.4477 0.70002   3
   3   7   0 10.0229 0.96017   9
   3   7   0 11.2118 0.72703   5
   3   7   0 9.48167 0.78381   1
   3   7   0 10.5835 0.75597   7
  -4  -7   0 9.68140 1.08847   8
  -4  -7   0 14.1110 0.82858   3
  -4  -7   0 14.4032 1.05524   4
  -4  -7   0 12.4338 0.96324   1
   4   7   0 13.1208 0.89997   5
   4   7   0 13.3627 0.87584   7
   4   7   0 13.8567 1.01218   1
  -5  -7   0 14.9934 1.27103   8
  -5  -7   0 16.8474 1.20100   4
  -5  -7   0 13.7074 0.85667   3
  -5  -7   0 14.5892 1.13361   1
   5   7   0 16.0731 0.98438   7
   5   7   0 16.7761 1.05440   5
   5   7   0 15.4675 1.19936   1
  -6  -7   0 11.2332 1.14997   4
  -6  -7   0 10.9371 0.97525   1
  -6  -7   0 12.5517 1.32383   8
   6   7   0 14.1359 0.95708   7
   6   7   0 11.5425 0.98416   5
   6   7   0 11.2063 1.02626   1
  -7  -7   0 0.16800 0.58004   8
  -7  -7   0 1.07768 0.56440   1
  -7  -7   0 0.92753 0.57251   4
   7   7   0 0.41841 0.57360   1
   7   7   0 -0.2560 0.48845   5
   7   7   0 -0.1848 0.45518   7
  -8  -7   0 3.33290 0.81784   4
  -8  -7   0 4.58119 0.84344   1
  -8  -7   0 4.13350 0.88905   8
   8   7   0 4.01894 0.74091   7
   8   7   0 5.44943 0.99275   1
   8   7   0 4.29157 0.83250   5
  -9  -7   0 -0.7536 0.57491   1
  -9  -7   0 -0.4791 0.70170   8
  -9  -7   0 -0.0996 0.52860   4
   9   7   0 -1.0482 0.62257   5
   9   7   0 0.21994 0.67458   1
 -10  -7   0 -0.0110 0.70080   1
 -10  -7   0 0.20261 0.69399   4
 -10  -7   0 -0.5115 0.54474   8
  10   7   0 1.06201 0.85231   1
  10   7   0 0.15704 0.81815   5
   8  -8   0 23.3689 1.78772   6
   8  -8   0 26.7031 1.82588   3
  -8   8   0 28.2756 2.09915   7
  -8   8   0 25.2160 2.07498   2
   7  -8   0 2.33373 0.78466   6
   7  -8   0 3.76037 0.83501   3
  -7   8   0 4.28349 0.93676   7
  -7   8   0 4.14414 1.00516   2
  -7   8   0 2.36624 0.77432   6
   6  -8   0 4.47674 0.82630   3
   6  -8   0 3.70659 0.72965   4
   6  -8   0 4.89196 0.83045   6
  -6   8   0 4.13532 0.78191   6
  -6   8   0 3.44875 0.83831   2
  -6   8   0 3.10408 0.77929   7
   5  -8   0 8.51491 0.91699   4
   5  -8   0 7.84078 0.92675   6
   5  -8   0 8.49205 0.98590   3
  -5   8   0 7.13156 1.01390   7
  -5   8   0 7.60652 1.08992   2
  -5   8   0 8.35164 0.84677   5
  -5   8   0 6.59360 0.88724   6
   4  -8   0 14.7633 1.11985   3
   4  -8   0 15.1313 1.06611   6
   4  -8   0 13.6987 0.98092   4
  -4   8   0 15.6484 1.55732   9
  -4   8   0 15.3238 1.09645   6
  -4   8   0 12.9670 1.31434   2
  -4   8   0 14.8452 1.21072   7
  -4   8   0 16.2597 1.01074   5
   3  -8   0 44.5779 1.92826   3
   3  -8   0 42.9985 1.84244   4
   3  -8   0 40.7487 1.83267   6
  -3   8   0 38.8241 1.72393   5
  -3   8   0 38.4051 1.95075   7
  -3   8   0 39.0802 2.00815   2
  -3   8   0 39.6512 2.29216   9
   2  -8   0 74.0728 2.83464   4
   2  -8   0 78.0073 2.88115   3
   2  -8   0 72.9493 2.73349   6
  -2   8   0 74.6474 2.95058   7
  -2   8   0 68.6676 3.17461   9
  -2   8   0 80.8186 3.05108   2
  -2   8   0 75.6732 2.75563   5
   1  -8   0 26.7878 1.42769   8
   1  -8   0 24.7335 1.31983   4
   1  -8   0 26.7716 1.32231   3
   1  -8   0 21.6164 1.12933   6
  -1   8   0 24.3614 1.36465   2
  -1   8   0 23.7559 1.51206   9
  -1   8   0 26.1388 1.38654   7
  -1   8   0 26.5083 1.26846   5
   0  -8   0 0.07112 0.31276   3
   0  -8   0 0.03633 0.36677   4
   0  -8   0 0.27218 0.22499   6
   0  -8   0 -0.2250 0.36973   8
   0   8   0 0.09647 0.32560   2
   0   8   0 0.08161 0.37609   5
   0   8   0 0.08605 0.39200   9
   0   8   0 0.25452 0.36865   7
   0   8   0 0.46072 0.23879   1
  -1  -8   0 28.9126 1.35015   3
  -1  -8   0 28.5833 1.48086   4
  -1  -8   0 28.2921 1.48422   8
   1   8   0 28.7940 1.41508   7
   1   8   0 28.9356 1.35998   5
   1   8   0 28.8393 1.33460   2
   1   8   0 26.3998 1.45702   9
   1   8   0 29.3840 1.27954   1
  -2  -8   0 21.5796 1.26506   4
  -2  -8   0 21.1253 1.07280   3
  -2  -8   0 18.2871 1.05896   1
  -2  -8   0 19.7408 1.25864   8
   2   8   0 18.4399 1.08690   5
   2   8   0 19.4659 1.06650   1
   2   8   0 20.1232 1.13704   7
  -3  -8   0 3.21146 0.68683   8
  -3  -8   0 5.93074 0.62723   3
  -3  -8   0 5.24489 0.66357   1
  -3  -8   0 5.49619 0.79901   4
   3   8   0 4.23481 0.62167   1
   3   8   0 5.62057 0.67585   5
   3   8   0 5.19071 0.66766   7
  -4  -8   0 2.25103 0.55058   1
  -4  -8   0 2.11203 0.47366   3
  -4  -8   0 1.46215 0.62668   8
  -4  -8   0 1.12248 0.55217   4
   4   8   0 3.41729 0.59062   5
   4   8   0 2.47976 0.59887   7
   4   8   0 2.04433 0.56293   1
  -5  -8   0 0.16090 0.56166   8
  -5  -8   0 0.19745 0.45493   1
  -5  -8   0 0.52565 0.54588   4
  -5  -8   0 0.07938 0.31602   3
   5   8   0 -0.1282 0.42567   7
   5   8   0 0.12750 0.44277   5
   5   8   0 1.34271 0.57753   1
  -6  -8   0 2.08756 0.72197   4
  -6  -8   0 -0.0022 0.48889   1
  -6  -8   0 0.07254 0.58190   8
   6   8   0 0.91943 0.43974   5
   6   8   0 0.14979 0.62460   1
   6   8   0 0.53565 0.48562   7
  -7  -8   0 -0.5260 0.53309   4
  -7  -8   0 -0.1085 0.62413   8
  -7  -8   0 -0.8104 0.48111   1
   7   8   0 -1.1103 0.54486   7
   7   8   0 -0.8810 0.50088   5
   7   8   0 0.41552 0.69031   1
  -8  -8   0 4.39837 0.96464   8
  -8  -8   0 4.95453 0.94681   4
  -8  -8   0 3.86433 0.92342   1
   8   8   0 2.93780 0.84827   7
   8   8   0 6.83119 1.00442   5
   8   8   0 4.86405 1.06816   1
  -9  -8   0 0.85787 0.87285   8
  -9  -8   0 1.09546 0.75318   4
  -9  -8   0 2.66781 0.86230   1
   9   8   0 2.11722 0.86439   5
   9   8   0 4.01561 1.05461   1
   7  -9   0 13.0458 1.47898   3
   7  -9   0 13.8579 1.43137   6
  -7   9   0 13.7203 1.64918   2
  -7   9   0 14.3429 1.59526   7
   6  -9   0 4.27631 0.91456   3
   6  -9   0 4.30193 0.81447   6
  -6   9   0 2.73135 0.86130   2
  -6   9   0 4.35152 0.94924   7
   5  -9   0 4.73897 0.79578   4
   5  -9   0 4.89361 0.85148   3
   5  -9   0 4.94737 0.78511   6
  -5   9   0 4.64041 0.91355   2
  -5   9   0 3.68500 0.88421   7
   4  -9   0 4.88283 0.72885   4
   4  -9   0 2.82328 0.66144   3
   4  -9   0 2.78778 0.58695   6
  -4   9   0 4.95933 0.85236   7
  -4   9   0 3.51025 0.59269   5
  -4   9   0 2.54334 0.72057   2
   3  -9   0 11.8415 1.01460   3
   3  -9   0 10.7319 0.88704   6
   3  -9   0 12.3846 0.98843   4
  -3   9   0 10.8295 1.15706   7
  -3   9   0 11.7860 1.54257   9
  -3   9   0 10.0965 1.15209   2
  -3   9   0 11.0965 0.89214   5
   2  -9   0 18.9520 1.21733   3
   2  -9   0 17.9934 1.18084   4
   2  -9   0 16.6684 1.06102   6
  -2   9   0 19.5106 1.31778   7
  -2   9   0 16.8405 1.51201   9
  -2   9   0 17.9732 1.11910   5
  -2   9   0 17.0058 1.26734   2
   1  -9   0 29.7744 1.54063   4
   1  -9   0 26.9517 1.29651   6
   1  -9   0 30.2796 1.50537   3
  -1   9   0 29.5829 1.58870   7
  -1   9   0 27.7883 1.43960   5
  -1   9   0 27.3150 1.82876   9
  -1   9   0 28.8049 1.58395   2
   0  -9   0 -0.1798 0.33268   3
   0  -9   0 -0.1797 0.46057   8
   0  -9   0 -0.4771 0.34578   4
   0   9   0 0.45046 0.41742   5
   0   9   0 0.00446 0.58656   9
   0   9   0 0.47167 0.44836   7
   0   9   0 0.40253 0.42069   2
  -1  -9   0 35.2763 1.75889   4
  -1  -9   0 35.0044 1.83013   8
  -1  -9   0 40.7838 1.72189   3
   1   9   0 36.9652 1.96858   1
   1   9   0 34.9695 1.66936   5
   1   9   0 36.3604 1.75085   7
  -2  -9   0 4.17681 0.76476   8
  -2  -9   0 4.78470 0.63441   3
  -2  -9   0 5.38863 0.81695   4
   2   9   0 4.36370 0.62877   5
   2   9   0 4.33820 0.61787   1
   2   9   0 4.13536 0.67757   7
  -3  -9   0 -0.0305 0.34650   3
  -3  -9   0 0.65816 0.53963   4
  -3  -9   0 0.53299 0.41542   1
  -3  -9   0 0.20457 0.51226   8
   3   9   0 0.42692 0.39875   1
   3   9   0 0.29344 0.44862   7
   3   9   0 -0.0324 0.45267   5
  -4  -9   0 0.64205 0.46899   1
  -4  -9   0 1.01963 0.62203   4
  -4  -9   0 1.27071 0.66193   8
  -4  -9   0 0.73301 0.40734   3
   4   9   0 1.81459 0.59307   5
   4   9   0 2.28386 0.56996   1
   4   9   0 1.59062 0.56100   7
  -5  -9   0 0.79812 0.52731   1
  -5  -9   0 0.56752 0.63575   8
  -5  -9   0 1.05291 0.52591   4
   5   9   0 0.62119 0.55815   5
   5   9   0 0.39951 0.58798   7
   5   9   0 0.93554 0.58612   1
  -6  -9   0 2.14576 0.85562   8
  -6  -9   0 1.79165 0.66242   1
  -6  -9   0 2.05484 0.76111   4
   6   9   0 1.74446 0.65128   5
   6   9   0 1.96438 0.66148   7
   6   9   0 2.96628 0.78381   1
  -7  -9   0 1.62893 0.70143   1
  -7  -9   0 2.55011 0.91916   8
  -7  -9   0 1.97427 0.79631   4
   7   9   0 -0.9391 0.65211   7
   7   9   0 1.11984 0.77194   1
   7   9   0 0.57132 0.63886   5
  -8  -9   0 -0.4230 0.61320   4
  -8  -9   0 0.00126 0.65316   1
  -8  -9   0 0.80756 0.86795   8
   8   9   0 -0.5582 0.70216   1
   8   9   0 -0.0192 0.69614   5
  -9  -9   0 1.38527 0.82571   4
   6 -10   0 3.99386 0.91094   3
   6 -10   0 2.21508 0.77351   6
  -6  10   0 2.65458 0.88990   7
  -6  10   0 2.54686 0.96039   2
   5 -10   0 1.37449 0.67022   4
   5 -10   0 0.40572 0.47981   6
   5 -10   0 1.22206 0.66177   3
  -5  10   0 0.43845 0.65635   7
  -5  10   0 0.53986 0.71093   2
   4 -10   0 1.26576 0.50690   6
   4 -10   0 2.95409 0.66370   4
   4 -10   0 2.54863 0.69102   3
  -4  10   0 2.66964 0.78457   2
  -4  10   0 2.30429 0.79320   7
  -4  10   0 2.57071 0.91588   5
   3 -10   0 8.18398 0.99925   3
   3 -10   0 10.2532 1.06986   4
   3 -10   0 6.76638 0.81094   6
  -3  10   0 10.2886 1.20152   7
  -3  10   0 9.16711 0.93983   5
  -3  10   0 7.79486 1.07810   2
   2 -10   0 0.67097 0.49661   3
   2 -10   0 1.53609 0.72431   6
   2 -10   0 1.33372 0.55346   4
  -2  10   0 1.48368 0.66414   7
  -2  10   0 -0.1565 0.93797   9
  -2  10   0 0.44927 0.47007   5
  -2  10   0 0.54579 0.56723   2
   1 -10   0 5.13895 0.75005   3
   1 -10   0 7.31450 0.92682   4
  -1  10   0 4.90044 0.86748   2
  -1  10   0 7.12787 0.85371   5
  -1  10   0 6.73513 0.96944   7
   0 -10   0 0.45582 0.52070   4
   0 -10   0 0.36964 0.42067   3
   0  10   0 0.70595 0.51599   7
   0  10   0 0.67777 0.50847   5
  -1 -10   0 3.07820 0.81425   8
  -1 -10   0 2.97879 0.66610   4
  -1 -10   0 4.41287 0.69805   3
   1  10   0 4.06584 0.72196   5
   1  10   0 3.68392 0.71855   7
  -2 -10   0 2.01553 0.68518   8
  -2 -10   0 1.80371 0.51689   3
  -2 -10   0 1.68921 0.65986   4
   2  10   0 2.37612 0.65638   5
   2  10   0 2.06523 0.62646   7
  -3 -10   0 1.64418 0.52895   3
  -3 -10   0 1.89129 0.71396   8
  -3 -10   0 0.46793 0.58229   4
   3  10   0 0.95294 0.58795   5
   3  10   0 0.98006 0.55968   7
   3  10   0 0.97495 0.51071   1
  -4 -10   0 4.01728 0.88268   4
  -4 -10   0 3.61586 0.90562   8
   4  10   0 3.48398 0.77618   5
   4  10   0 3.52304 0.72684   7
   4  10   0 4.31879 0.75754   1
  -5 -10   0 11.1514 1.18596   1
  -5 -10   0 11.3343 1.34397   4
  -5 -10   0 9.41584 1.31669   8
   5  10   0 11.1134 1.17389   5
   5  10   0 10.6648 1.14974   7
   5  10   0 12.3699 1.25379   1
  -6 -10   0 0.28738 0.55655   1
  -6 -10   0 1.26216 0.76637   4
  -6 -10   0 1.05406 0.81751   8
   6  10   0 0.72522 0.71031   7
   6  10   0 0.07377 0.66233   5
   6  10   0 1.59520 0.73238   1
  -7 -10   0 2.01879 0.78226   1
  -7 -10   0 1.11563 0.84002   4
  -7 -10   0 2.06112 1.01241   8
   7  10   0 1.93941 0.84372   7
   7  10   0 2.73522 0.91363   1
   7  10   0 2.28126 0.70182   5
  -8 -10   0 -0.3493 0.70206   1
  -8 -10   0 -0.1274 1.04098   8
  -8 -10   0 -0.9717 0.69798   4
   8  10   0 -2.1139 0.73450   5
   8  10   0 0.46064 0.82208   1
   5 -11   0 1.66764 0.62035   6
   5 -11   0 0.86360 0.71094   3
  -5  11   0 1.43480 0.87613   7
  -5  11   0 1.47492 0.85319   2
   4 -11   0 4.79780 0.95099   4
   4 -11   0 2.23760 0.77997   3
   4 -11   0 3.89099 0.70489   6
  -4  11   0 3.68960 0.93774   2
  -4  11   0 5.06336 1.04393   7
   3 -11   0 1.50284 0.63423   3
   3 -11   0 -0.0614 0.51149   4
  -3  11   0 0.38032 0.77003   2
  -3  11   0 0.40589 0.45098   5
  -3  11   0 1.25673 0.61836   7
   2 -11   0 4.35588 0.80908   3
   2 -11   0 4.41048 0.82815   4
  -2  11   0 5.11346 0.82106   5
  -2  11   0 6.11291 1.00770   7
   1 -11   0 3.46600 0.77678   4
   1 -11   0 4.03133 0.75366   3
  -1  11   0 2.68094 0.74177   5
  -1  11   0 2.62803 0.80228   7
   0 -11   0 2.73056 0.64442   3
   0 -11   0 1.43531 0.55337   4
   0  11   0 1.39641 0.65302   5
   0  11   0 2.18103 0.71181   7
  -1 -11   0 9.61924 1.01861   3
  -1 -11   0 7.85971 1.04878   4
   1  11   0 9.59734 1.08081   7
   1  11   0 8.42158 1.01510   5
  -2 -11   0 6.53548 1.03674   4
  -2 -11   0 6.98012 0.91336   3
   2  11   0 4.96463 0.88180   5
   2  11   0 6.46485 0.91769   7
  -3 -11   0 0.12546 0.73336   8
  -3 -11   0 -0.8028 0.47819   3
  -3 -11   0 0.14144 0.64115   4
   3  11   0 -0.5818 0.56889   5
   3  11   0 0.75129 0.63732   7
  -4 -11   0 1.68421 0.79214   4
  -4 -11   0 1.95951 0.86088   8
   4  11   0 2.28436 0.69234   1
   4  11   0 1.49866 0.72679   5
   4  11   0 2.30218 0.73781   7
  -5 -11   0 2.23461 0.89572   4
  -5 -11   0 0.60114 0.88045   8
   5  11   0 1.84854 0.74674   1
   5  11   0 2.42360 0.76721   7
   5  11   0 0.66140 0.76503   5
  -6 -11   0 0.90570 1.00689   8
  -6 -11   0 0.30249 0.80448   4
   6  11   0 -0.5426 0.68314   1
   6  11   0 0.69481 0.78320   7
   6  11   0 -0.9423 0.48982   5
   3 -12   0 0.25129 0.68586   4
   3 -12   0 0.17528 0.57583   3
  -3  12   0 1.51163 0.85074   7
   2 -12   0 1.95787 0.72667   3
   2 -12   0 2.94753 0.89886   4
  -2  12   0 4.09988 0.77404   5
  -2  12   0 2.39756 0.87057   7
   1 -12   0 3.50276 0.90200   4
   1 -12   0 2.10636 0.70317   3
  -1  12   0 3.14324 0.74220   5
  -1  12   0 3.13456 0.90680   7
   0 -12   0 0.25192 0.52849   3
   0 -12   0 0.26926 0.64314   4
   0  12   0 0.29083 0.60675   5
   0  12   0 1.14840 0.73520   7
  -1 -12   0 3.05702 0.81572   3
  -1 -12   0 3.72713 0.92797   4
   1  12   0 2.05664 0.77821   5
   1  12   0 3.17827 0.82332   7
  -2 -12   0 2.65375 0.69525   3
  -2 -12   0 1.26270 0.69725   4
   2  12   0 2.80869 0.82811   7
   2  12   0 1.43853 0.75481   5
  -3 -12   0 2.34976 0.89440   4
   3  12   0 3.01392 0.86134   7
   3  12   0 1.88594 0.83678   5
  -4 -12   0 -0.0017 0.79780   4
  -4 -12   0 -0.3014 0.97642   8
   4  12   0 -0.4270 0.71075   5
   4  12   0 0.54431 0.76019   7
  -5 -12   0 -0.6151 0.77964   4
  -5 -12   0 0.11610 1.05971   8
   5  12   0 -0.3468 0.80997   5
   5  12   0 0.32784 0.80880   7
   0 -13   0 0.16678 0.62815   3
   0 -13   0 0.12302 0.82503   4
   0  13   0 1.30347 0.78379   5
   0  13   0 1.79811 0.97179   7
  -1 -13   0 1.03620 0.91214   4
  -1 -13   0 -0.1194 0.58370   3
   1  13   0 0.48738 0.70473   5
   1  13   0 1.21583 0.87733   7
   4  12  -1 0.68717 0.84264   7
   4  12  -1 -0.7353 0.67637   5
  -4 -12   1 -0.7125 1.17489   8
  -4 -12   1 0.05501 0.73953   4
   3  12  -1 1.62358 0.80952   5
   3  12  -1 3.31733 0.89017   7
  -3 -12   1 2.44842 0.92915   4
   2  12  -1 3.83503 0.85231   5
   2  12  -1 4.00518 0.93297   7
  -2 -12   1 4.02507 1.03249   4
   1  12  -1 2.53339 0.83071   7
   1  12  -1 1.04800 0.69992   5
  -1 -12   1 1.36176 0.70771   3
  -1 -12   1 1.83725 0.83594   4
   0  12  -1 0.65200 0.72317   7
   0  12  -1 0.25450 0.62149   5
   0 -12   1 0.42269 0.65536   4
   0 -12   1 0.32426 0.52079   3
  -1  12  -1 1.42488 0.78542   7
  -1  12  -1 1.25374 0.69344   5
   1 -12   1 0.67967 0.69573   4
   1 -12   1 0.05287 0.53278   3
  -2  12  -1 1.07521 0.74630   7
   2 -12   1 -1.0986 0.64125   4
   2 -12   1 0.23595 0.59356   3
   3 -12   1 1.24454 0.70410   3
   3 -12   1 2.93283 0.95227   4
   6  11  -1 1.61115 0.97288   7
   6  11  -1 2.45153 0.84953   1
   6  11  -1 2.02318 0.89231   5
  -6 -11   1 1.91522 1.14195   8
  -6 -11   1 2.69323 0.98869   4
  -6 -11   1 1.17596 0.77922   1
   5  11  -1 0.31404 0.74187   7
   5  11  -1 0.06090 0.59407   1
   5  11  -1 -0.3584 0.68576   5
  -5 -11   1 1.25960 0.82632   4
  -5 -11   1 -0.0537 0.88115   8
   4  11  -1 3.50188 0.80317   7
   4  11  -1 2.83505 0.70084   5
  -4 -11   1 1.96431 0.88851   8
  -4 -11   1 3.07760 0.88231   4
   3  11  -1 2.03759 0.73071   5
   3  11  -1 2.17924 0.72865   7
  -3 -11   1 2.37820 0.81449   4
  -3 -11   1 1.81870 0.87844   8
   2  11  -1 1.35645 0.67986   5
   2  11  -1 3.22254 0.75440   7
  -2 -11   1 2.95841 0.68386   3
  -2 -11   1 2.04981 0.82345   4
   1  11  -1 3.14972 0.76559   5
   1  11  -1 2.47499 0.73371   7
  -1 -11   1 4.68408 0.77875   3
  -1 -11   1 4.30740 0.89029   4
   0  11  -1 11.6515 1.15920   5
   0  11  -1 12.6256 1.30481   7
   0 -11   1 11.0094 1.10588   3
   0 -11   1 11.5770 1.27655   4
  -1  11  -1 3.73238 0.75061   5
  -1  11  -1 3.91644 0.86172   7
   1 -11   1 3.53632 0.81941   4
   1 -11   1 2.32425 0.66384   3
  -2  11  -1 4.55816 0.74994   5
  -2  11  -1 5.11889 0.97952   7
   2 -11   1 3.63567 0.82901   4
   2 -11   1 3.80212 0.78574   3
  -3  11  -1 0.77454 0.70959   2
  -3  11  -1 1.44847 0.72220   7
   3 -11   1 0.89544 0.59846   3
   3 -11   1 1.03162 0.69419   4
  -4  11  -1 0.93310 0.78560   2
  -4  11  -1 1.18030 0.77942   7
   4 -11   1 1.95695 0.74867   4
   4 -11   1 1.09571 0.67685   3
  -5  11  -1 3.89567 1.09988   2
   5 -11   1 6.61766 1.28440   3
   5 -11   1 5.51779 0.89747   6
   5 -11   1 7.14264 1.17059   4
   7  10  -1 -1.3291 0.59698   5
   7  10  -1 -0.0885 0.68422   1
   7  10  -1 -0.3562 0.74619   7
  -7 -10   1 0.84279 0.66832   1
  -7 -10   1 -0.6428 0.64362   4
  -7 -10   1 -1.2115 0.76344   8
   6  10  -1 0.97578 0.78026   7
   6  10  -1 0.39461 0.56479   5
   6  10  -1 0.73134 0.67572   1
  -6 -10   1 1.05210 0.83334   8
  -6 -10   1 1.63378 0.69795   1
  -6 -10   1 -0.0477 0.68055   4
   5  10  -1 -0.6310 0.55530   7
   5  10  -1 0.34142 0.59278   1
   5  10  -1 0.58124 0.66621   5
  -5 -10   1 -0.0956 0.69569   8
  -5 -10   1 0.32023 0.69087   4
  -5 -10   1 -0.9330 0.43065   1
   4  10  -1 1.37172 0.55918   1
   4  10  -1 -0.7106 0.54849   5
   4  10  -1 0.77977 0.59701   7
  -4 -10   1 -0.0757 0.64232   8
  -4 -10   1 1.84960 0.70724   4
  -4 -10   1 1.74625 0.56436   1
   3  10  -1 1.05607 0.57768   7
   3  10  -1 0.94411 0.53701   1
   3  10  -1 0.67321 0.55749   5
  -3 -10   1 0.53852 0.65238   8
  -3 -10   1 0.15773 0.50639   3
  -3 -10   1 -0.2678 0.53134   4
   2  10  -1 2.58384 0.69324   7
   2  10  -1 2.11804 0.63331   5
  -2 -10   1 1.37903 0.69186   8
  -2 -10   1 2.00794 0.59222   3
  -2 -10   1 1.62740 0.66701   4
   1  10  -1 1.67864 0.60843   5
   1  10  -1 2.28301 0.63572   7
  -1 -10   1 0.92442 0.52042   3
  -1 -10   1 1.86841 0.67679   4
  -1 -10   1 1.33140 0.76867   8
   0  10  -1 1.00380 0.59105   7
   0  10  -1 0.43485 0.51543   5
   0 -10   1 0.74844 0.50069   3
   0 -10   1 1.23794 0.57752   4
  -1  10  -1 9.94517 1.09034   7
  -1  10  -1 7.19621 0.94779   2
  -1  10  -1 9.61717 1.00137   5
   1 -10   1 10.5461 1.12101   4
   1 -10   1 10.5196 1.02693   3
  -2  10  -1 2.04790 0.57126   5
  -2  10  -1 2.01979 0.71320   7
  -2  10  -1 1.64264 0.70139   2
  -2  10  -1 1.77270 1.03431   9
   2 -10   1 2.07941 0.60904   4
   2 -10   1 1.95305 0.58181   3
  -3  10  -1 5.52959 0.96130   7
  -3  10  -1 5.08768 0.96208   2
   3 -10   1 7.14110 0.95777   4
   3 -10   1 5.45082 0.75654   6
   3 -10   1 4.32495 0.83854   3
  -4  10  -1 1.24492 0.67530   7
  -4  10  -1 1.15528 0.64911   2
   4 -10   1 0.15429 0.57797   4
   4 -10   1 1.70041 0.65306   3
   4 -10   1 1.17458 0.53995   6
  -5  10  -1 0.79720 0.71331   7
  -5  10  -1 -0.7129 0.59051   2
   5 -10   1 1.44376 0.58594   6
   5 -10   1 0.09879 0.56882   3
   5 -10   1 0.41689 0.69182   4
  -6  10  -1 3.57692 1.10126   2
  -6  10  -1 2.63004 0.91729   7
   6 -10   1 2.64873 0.88513   3
   6 -10   1 2.80594 0.78986   6
   8   9  -1 0.11464 0.76909   1
   8   9  -1 0.64979 0.75565   5
   8   9  -1 -0.1610 0.76948   7
  -8  -9   1 0.02421 0.66375   1
  -8  -9   1 1.97897 0.81427   4
  -8  -9   1 -0.0139 0.82981   8
   7   9  -1 0.49674 0.67669   7
   7   9  -1 0.83656 0.69294   5
   7   9  -1 0.46490 0.71103   1
  -7  -9   1 0.52807 0.61655   1
  -7  -9   1 0.67208 0.84741   8
  -7  -9   1 0.68886 0.64927   4
   6   9  -1 1.39329 0.70541   1
   6   9  -1 -0.2132 0.56640   7
   6   9  -1 1.28984 0.65013   5
  -6  -9   1 -0.1406 0.68418   8
  -6  -9   1 -0.0697 0.49866   1
  -6  -9   1 0.25046 0.62826   4
   5   9  -1 6.88679 0.95837   1
   5   9  -1 5.79070 0.77753   5
   5   9  -1 7.13746 0.87372   7
  -5  -9   1 4.69245 0.81891   1
  -5  -9   1 4.92651 0.99779   8
  -5  -9   1 6.03522 1.01520   4
   4   9  -1 0.61163 0.54144   5
   4   9  -1 0.56121 0.47958   1
   4   9  -1 -0.1467 0.47349   7
  -4  -9   1 1.08254 0.48041   1
  -4  -9   1 0.86935 0.47464   4
  -4  -9   1 0.84935 0.64117   8
   3   9  -1 2.44442 0.63162   7
   3   9  -1 2.99120 0.63269   5
   3   9  -1 3.59429 0.62097   1
  -3  -9   1 3.79311 0.61184   3
  -3  -9   1 2.60351 0.56538   1
  -3  -9   1 3.82213 0.77209   4
  -3  -9   1 3.29916 0.85070   8
   2   9  -1 47.8542 2.08096   7
   2   9  -1 46.3851 2.00087   5
   2   9  -1 43.5448 1.91562   1
  -2  -9   1 44.4753 2.19364   8
  -2  -9   1 46.3854 2.19136   4
  -2  -9   1 48.8614 1.97116   3
   1   9  -1 15.8538 1.06589   5
   1   9  -1 17.2634 1.16025   7
  -1  -9   1 15.6807 1.19245   8
  -1  -9   1 14.8991 1.17484   4
  -1  -9   1 16.9042 1.06607   3
   0   9  -1 1.19259 0.51644   5
   0   9  -1 1.40058 0.71829   9
   0   9  -1 1.37556 0.47662   2
   0   9  -1 2.61263 0.61242   7
   0  -9   1 2.45097 0.65643   8
   0  -9   1 2.12796 0.51471   3
   0  -9   1 1.58241 0.55404   4
  -1   9  -1 2.73996 0.64516   7
  -1   9  -1 2.98472 0.85566   9
  -1   9  -1 2.27167 0.57636   5
  -1   9  -1 3.55516 0.66921   2
   1  -9   1 3.68054 0.68404   4
   1  -9   1 4.06597 0.64990   3
  -2   9  -1 33.8266 1.88205   2
  -2   9  -1 33.9085 1.77536   7
  -2   9  -1 31.6562 2.09774   9
  -2   9  -1 37.1209 1.63915   5
   2  -9   1 34.9659 1.74626   4
   2  -9   1 35.9873 1.71783   3
  -3   9  -1 5.49956 0.90272   7
  -3   9  -1 5.52133 1.17316   9
  -3   9  -1 7.17555 0.97730   2
  -3   9  -1 6.52753 0.76772   5
   3  -9   1 6.66224 0.86645   3
   3  -9   1 6.21120 0.77117   6
   3  -9   1 5.97821 0.82225   4
  -4   9  -1 5.48428 0.82907   6
  -4   9  -1 8.67661 1.06161   7
  -4   9  -1 6.01048 1.00191   2
   4  -9   1 6.33545 0.84937   4
   4  -9   1 6.66175 0.90045   3
   4  -9   1 7.04643 0.88117   6
  -5   9  -1 1.50358 0.70171   2
  -5   9  -1 1.09368 0.60829   6
  -5   9  -1 1.67866 0.70904   7
   5  -9   1 1.00379 0.58502   3
   5  -9   1 1.04675 0.56163   4
   5  -9   1 1.08533 0.54078   6
  -6   9  -1 17.9123 1.57911   7
  -6   9  -1 18.3742 1.47718   6
  -6   9  -1 20.6172 1.70403   2
   6  -9   1 18.3480 1.36815   4
   6  -9   1 16.5359 1.56352   3
   6  -9   1 15.2483 1.47873   6
  -7   9  -1 2.91039 0.96869   2
  -7   9  -1 1.19971 0.86622   7
   7  -9   1 0.28328 0.65245   6
   7  -9   1 -0.2743 0.59247   3
   9   8  -1 -1.6157 0.65311   5
   9   8  -1 -0.8533 0.78188   7
   9   8  -1 0.78412 0.81311   1
  -9  -8   1 0.10972 0.69893   1
  -9  -8   1 -0.1213 0.72033   4
  -9  -8   1 0.13449 0.87786   8
   8   8  -1 0.93880 0.72628   5
   8   8  -1 1.89181 0.83620   1
   8   8  -1 0.20246 0.64270   7
  -8  -8   1 0.11956 0.73544   8
  -8  -8   1 1.94601 0.80697   1
  -8  -8   1 1.36089 0.70885   4
   7   8  -1 2.50758 0.69204   7
   7   8  -1 3.06161 0.85810   1
   7   8  -1 2.26770 0.72661   5
  -7  -8   1 3.25458 0.95428   8
  -7  -8   1 3.47567 0.83308   4
  -7  -8   1 2.64734 0.77680   1
   6   8  -1 -0.1011 0.47958   5
   6   8  -1 0.51439 0.62238   1
   6   8  -1 -0.4350 0.45124   7
  -6  -8   1 -0.6749 0.42457   1
  -6  -8   1 -0.3167 0.55924   8
  -6  -8   1 -0.5038 0.45680   4
   5   8  -1 3.28466 0.62095   7
   5   8  -1 2.53341 0.65518   1
   5   8  -1 2.36678 0.60177   5
  -5  -8   1 1.54734 0.57635   8
  -5  -8   1 1.95953 0.60451   1
  -5  -8   1 0.82620 0.59718   4
   4   8  -1 0.04551 0.41542   7
   4   8  -1 -0.3146 0.38653   5
   4   8  -1 -0.4530 0.35705   1
  -4  -8   1 -0.5460 0.41098   4
  -4  -8   1 -0.8832 0.21230   3
  -4  -8   1 -0.0457 0.37720   1
  -4  -8   1 0.00355 0.49784   8
   3   8  -1 1.24561 0.41961   1
   3   8  -1 1.22226 0.47086   5
   3   8  -1 0.72751 0.44940   7
  -3  -8   1 1.22165 0.41161   3
  -3  -8   1 1.42434 0.43319   1
  -3  -8   1 1.34698 0.57012   8
  -3  -8   1 0.72234 0.47981   4
   2   8  -1 8.71262 0.84506   7
   2   8  -1 7.70589 0.67766   1
   2   8  -1 8.91717 0.78087   5
  -2  -8   1 8.96435 0.78389   3
  -2  -8   1 8.00627 0.91957   8
  -2  -8   1 9.35335 0.97408   4
  -2  -8   1 8.70792 0.71757   1
   1   8  -1 3.89839 0.61321   7
   1   8  -1 3.16826 0.54038   5
   1   8  -1 3.00272 0.47672   2
   1   8  -1 3.58690 0.65628   9
   1   8  -1 3.82717 0.49721   1
  -1  -8   1 2.58624 0.47655   3
  -1  -8   1 1.85016 0.54922   4
  -1  -8   1 3.14133 0.60145   8
   0   8  -1 1.48531 0.40397   2
   0   8  -1 1.71654 0.44182   5
   0   8  -1 1.37348 0.54759   9
   0   8  -1 1.12889 0.45439   7
   0  -8   1 1.47442 0.42603   4
   0  -8   1 1.44148 0.44763   3
   0  -8   1 0.58480 0.48318   8
  -1   8  -1 27.9012 1.47544   2
  -1   8  -1 25.4673 1.28573   5
  -1   8  -1 26.7895 1.39767   7
  -1   8  -1 25.8050 1.61768   9
   1  -8   1 25.4410 1.33812   8
   1  -8   1 26.8028 1.36543   3
   1  -8   1 28.3082 1.42479   4
   1  -8   1 25.8378 1.20936   6
  -2   8  -1 4.96440 0.65164   5
  -2   8  -1 4.25186 0.90929   9
  -2   8  -1 2.97297 0.64951   2
  -2   8  -1 3.27718 0.64072   7
  -2   8  -1 3.70112 0.57743   6
   2  -8   1 3.79959 0.54315   6
   2  -8   1 3.57121 0.62606   4
   2  -8   1 3.82682 0.62094   3
  -3   8  -1 17.0057 1.30064   2
  -3   8  -1 16.4843 1.60828   9
  -3   8  -1 17.6631 1.01320   5
  -3   8  -1 19.3825 1.29403   7
  -3   8  -1 16.5665 1.11346   6
   3  -8   1 17.1773 1.08445   6
   3  -8   1 18.8591 1.15984   4
   3  -8   1 17.4260 1.17844   3
  -4   8  -1 3.86346 1.08835   9
  -4   8  -1 4.77975 0.85159   2
  -4   8  -1 5.64815 0.65727   5
  -4   8  -1 6.48062 0.92559   7
  -4   8  -1 5.23341 0.73251   6
   4  -8   1 7.03222 0.87899   3
   4  -8   1 6.77579 0.81288   4
   4  -8   1 5.90281 0.76071   6
  -5   8  -1 14.7934 1.15701   6
  -5   8  -1 14.8612 1.34223   2
  -5   8  -1 15.0275 1.21094   7
   5  -8   1 16.0053 1.16325   6
   5  -8   1 16.1567 1.22998   3
   5  -8   1 14.6626 1.09079   4
  -6   8  -1 0.71483 0.56013   7
  -6   8  -1 1.44894 0.60292   6
  -6   8  -1 2.00190 0.76903   2
   6  -8   1 0.85647 0.51109   6
   6  -8   1 1.95336 0.62172   4
   6  -8   1 1.55684 0.64803   3
  -7   8  -1 0.32410 0.60174   6
  -7   8  -1 0.77686 0.64398   7
  -7   8  -1 1.58251 0.80957   2
   7  -8   1 0.13814 0.46900   3
   7  -8   1 -0.0181 0.52218   6
  -8   8  -1 7.99239 1.31058   7
  -8   8  -1 11.2501 1.37474   6
  -8   8  -1 9.60062 1.45622   2
   8  -8   1 6.80256 1.17934   6
   8  -8   1 9.84605 1.30345   3
  10   7  -1 0.26582 0.88901   5
  10   7  -1 2.82880 1.13136   1
 -10  -7   1 1.79817 1.09130   4
 -10  -7   1 0.57833 0.89936   8
 -10  -7   1 0.60297 0.92575   1
   9   7  -1 -1.0980 0.66577   5
   9   7  -1 -0.3944 0.65166   7
   9   7  -1 0.05723 0.68508   1
  -9  -7   1 -0.6400 0.56839   1
  -9  -7   1 0.94854 0.65038   4
  -9  -7   1 0.01240 0.82442   8
   8   7  -1 0.06453 0.63242   5
   8   7  -1 0.83780 0.60818   7
   8   7  -1 1.29385 0.73347   1
  -8  -7   1 0.35782 0.64853   1
  -8  -7   1 0.94337 0.56572   4
  -8  -7   1 0.51199 0.74959   8
   7   7  -1 0.24886 0.55105   5
   7   7  -1 0.39536 0.51405   7
   7   7  -1 -0.3099 0.60029   1
  -7  -7   1 0.44030 0.57153   1
  -7  -7   1 -0.2229 0.43398   8
  -7  -7   1 0.04317 0.52197   4
   6   7  -1 6.18573 0.76626   5
   6   7  -1 6.53096 0.76848   7
   6   7  -1 7.21420 0.95677   1
  -6  -7   1 6.11853 0.84158   1
  -6  -7   1 7.26465 0.96932   4
  -6  -7   1 5.43852 0.97010   8
   5   7  -1 9.57165 0.82214   7
   5   7  -1 6.94386 0.79687   5
   5   7  -1 8.61271 0.97932   1
  -5  -7   1 8.71061 0.99470   4
  -5  -7   1 7.68313 0.92987   1
  -5  -7   1 6.26683 0.96028   8
   4   7  -1 28.4986 1.36228   5
   4   7  -1 26.4364 1.45752   1
   4   7  -1 27.7425 1.33095   7
  -4  -7   1 26.3737 1.44694   1
  -4  -7   1 27.4890 1.61578   8
  -4  -7   1 27.4673 1.21214   3
  -4  -7   1 28.9888 1.52180   4
   3   7  -1 8.15993 0.70065   5
   3   7  -1 8.03429 0.71777   7
   3   7  -1 9.11219 0.68761   2
   3   7  -1 8.71006 0.83179   1
   3   7  -1 8.04916 0.69200   9
  -3  -7   1 9.98306 0.84876   4
  -3  -7   1 8.17632 0.80290   1
  -3  -7   1 7.86524 0.59078   3
  -3  -7   1 6.50751 0.85201   8
   2   7  -1 60.1271 2.14600   2
   2   7  -1 59.2415 2.25347   7
   2   7  -1 55.9743 2.24815   1
   2   7  -1 58.6136 2.22527   5
   2   7  -1 58.4016 2.27176   9
  -2  -7   1 63.9826 2.20960   3
  -2  -7   1 62.7047 2.49593   8
  -2  -7   1 59.0075 2.27334   1
  -2  -7   1 60.9066 2.40599   4
   1   7  -1 14.2071 0.99148   9
   1   7  -1 17.0166 0.92019   5
   1   7  -1 16.1260 0.95453   7
   1   7  -1 16.3152 0.84557   1
   1   7  -1 15.3912 0.87873   2
  -1  -7   1 15.1000 0.83979   1
  -1  -7   1 17.0667 0.89976   3
  -1  -7   1 17.6469 0.96204   6
  -1  -7   1 15.1051 0.99241   8
  -1  -7   1 17.1147 1.02354   4
   0   7  -1 3.07331 0.59206   9
   0   7  -1 3.30754 0.52649   7
   0   7  -1 3.42858 0.49706   2
   0   7  -1 3.37734 0.37717   1
   0   7  -1 2.82516 0.42278   5
   0  -7   1 3.52253 0.53464   8
   0  -7   1 3.58882 0.56544   4
   0  -7   1 3.53474 0.49679   3
   0  -7   1 2.77719 0.36118   6
  -1   7  -1 14.5664 0.96294   2
  -1   7  -1 12.8307 0.90257   7
  -1   7  -1 12.1419 0.79312   5
  -1   7  -1 12.9852 0.79355   6
  -1   7  -1 11.8515 1.01592   9
   1  -7   1 13.8585 0.77431   6
   1  -7   1 12.6174 0.86915   4
   1  -7   1 12.4986 0.84166   3
   1  -7   1 13.9777 0.84616   8
  -2   7  -1 6.25722 0.81670   2
  -2   7  -1 7.33643 0.61737   5
  -2   7  -1 5.94426 0.73716   7
  -2   7  -1 6.05523 0.68429   6
  -2   7  -1 6.87523 0.92678   9
   2  -7   1 6.12388 0.70222   4
   2  -7   1 6.38043 0.71257   3
   2  -7   1 6.38745 0.66788   6
   2  -7   1 8.32212 0.76847   8
  -3   7  -1 110.523 3.86403   6
  -3   7  -1 106.673 4.34891   9
  -3   7  -1 108.879 3.98186   7
  -3   7  -1 108.926 4.08207   2
  -3   7  -1 113.798 3.75245   5
   3  -7   1 110.163 3.92432   3
   3  -7   1 112.879 3.86999   6
   3  -7   1 109.652 3.85438   4
  -4   7  -1 40.1295 2.33248   9
  -4   7  -1 38.2572 2.02602   2
  -4   7  -1 42.0333 1.70377   5
  -4   7  -1 40.0123 1.84501   6
  -4   7  -1 39.9583 1.96061   7
   4  -7   1 38.6823 1.85882   3
   4  -7   1 39.9382 1.83671   6
   4  -7   1 40.2287 1.79402   4
  -5   7  -1 10.4910 1.18732   2
  -5   7  -1 10.6732 1.39805   9
  -5   7  -1 12.1015 0.84661   5
  -5   7  -1 11.8451 1.08317   6
  -5   7  -1 10.3965 1.13729   7
   5  -7   1 9.75654 1.03462   3
   5  -7   1 11.5146 0.89936   4
   5  -7   1 9.32603 0.99669   6
  -6   7  -1 22.1291 1.43287   7
  -6   7  -1 18.5846 1.25693   6
  -6   7  -1 19.7227 1.55224   2
   6  -7   1 19.0555 1.25444   6
   6  -7   1 18.0489 1.31541   3
   6  -7   1 20.5417 1.25248   4
  -7   7  -1 1.80753 0.66289   6
  -7   7  -1 1.98171 0.68849   7
  -7   7  -1 2.74665 0.87223   2
   7  -7   1 2.04295 0.64477   6
   7  -7   1 1.78401 0.63432   4
   7  -7   1 1.93227 0.63809   3
  -8   7  -1 5.95296 1.00236   6
  -8   7  -1 5.05025 0.98861   7
  -8   7  -1 4.53962 1.11436   2
   8  -7   1 7.19737 1.04939   6
   8  -7   1 5.99480 0.96285   3
  -9   7  -1 33.4522 2.14765   6
  -9   7  -1 32.1690 2.20283   7
  -9   7  -1 32.2721 2.41312   2
   9  -7   1 32.6045 2.11149   6
   9  -7   1 36.3352 2.20076   3
  10   6  -1 1.08382 0.86818   5
  10   6  -1 1.62961 0.80412   1
 -10  -6   1 0.42592 0.83935   8
 -10  -6   1 0.40792 0.66332   1
   9   6  -1 -0.0093 0.70151   7
   9   6  -1 2.04159 0.82142   1
   9   6  -1 1.28875 0.72779   5
  -9  -6   1 0.12955 0.66031   1
  -9  -6   1 0.30018 0.51362   4
  -9  -6   1 1.22063 0.82533   8
   8   6  -1 0.10645 0.55428   1
   8   6  -1 0.77456 0.61098   5
   8   6  -1 1.30144 0.63224   7
  -8  -6   1 1.05728 0.74287   8
  -8  -6   1 0.40209 0.59725   1
  -8  -6   1 0.89242 0.61799   4
   7   6  -1 6.74013 0.97726   1
   7   6  -1 7.99832 0.81127   7
   7   6  -1 5.77173 0.83480   5
  -7  -6   1 9.00838 1.00427   4
  -7  -6   1 6.14965 0.97911   8
  -7  -6   1 6.29982 0.94000   1
   6   6  -1 22.1487 1.47325   1
   6   6  -1 26.1599 1.26067   7
   6   6  -1 23.3284 1.32355   5
  -6  -6   1 20.9912 1.44846   8
  -6  -6   1 23.8989 1.47263   1
  -6  -6   1 23.3506 1.40746   4
   5   6  -1 18.3350 1.03315   7
   5   6  -1 15.3701 0.94880   5
   5   6  -1 15.0126 1.17202   1
  -5  -6   1 13.8635 1.09010   1
  -5  -6   1 14.7239 1.08713   4
  -5  -6   1 16.6449 0.85248   3
  -5  -6   1 16.0935 1.17397   8
   4   6  -1 37.8750 1.34958   2
   4   6  -1 36.9336 1.53614   7
   4   6  -1 39.8909 1.46587   9
   4   6  -1 36.9807 1.58668   5
   4   6  -1 34.7190 1.70244   1
  -4  -6   1 36.0662 1.43654   3
  -4  -6   1 35.9509 1.79167   8
  -4  -6   1 34.7975 1.69456   1
  -4  -6   1 37.1644 1.71654   4
   3   6  -1 2.88639 0.43601   7
   3   6  -1 3.19004 0.43411   5
   3   6  -1 2.54582 0.31728   2
   3   6  -1 2.96051 0.39727   9
   3   6  -1 2.99868 0.51110   1
  -3  -6   1 3.15882 0.59977   8
  -3  -6   1 2.00488 0.48284   4
  -3  -6   1 2.90189 0.38270   3
  -3  -6   1 2.25915 0.44887   1
  -3  -6   1 3.12833 0.45430   9
   2   6  -1 6.66153 0.55992   5
   2   6  -1 7.20276 0.58097   7
   2   6  -1 6.22766 0.54722   9
   2   6  -1 6.92346 0.48964   2
   2   6  -1 6.33632 0.55782   1
  -2  -6   1 6.02505 0.61424   1
  -2  -6   1 5.80619 0.48782   3
  -2  -6   1 6.44249 0.70299   4
  -2  -6   1 8.03435 0.52750   9
  -2  -6   1 6.29804 0.70827   8
   1   6  -1 58.2610 2.10766   1
   1   6  -1 60.6676 2.10894   5
   1   6  -1 57.4173 2.21563   9
   1   6  -1 56.6273 2.07385   2
   1   6  -1 61.4040 2.16410   7
  -1  -6   1 56.4200 1.91481   6
  -1  -6   1 55.9747 2.09651   1
  -1  -6   1 58.6422 2.10071   3
  -1  -6   1 60.1339 2.23891   4
  -1  -6   1 59.4978 2.25289   8
   0   6  -1 101.545 3.46057   5
   0   6  -1 101.703 3.39494   6
   0   6  -1 103.650 3.55082   2
   0   6  -1 104.701 3.39510   1
   0   6  -1 105.813 3.57648   7
   0   6  -1 101.579 3.71000   9
   0  -6   1 114.348 3.60796   8
   0  -6   1 110.123 3.55679   3
   0  -6   1 105.981 3.40063   6
   0  -6   1 106.461 3.60786   4
  -1   6  -1 20.7342 1.24258   9
  -1   6  -1 21.8170 0.82715   1
  -1   6  -1 22.2181 1.01231   5
  -1   6  -1 20.9560 1.11984   2
  -1   6  -1 19.3856 1.07952   7
  -1   6  -1 22.5003 1.01238   6
   1  -6   1 21.9280 0.99440   6
   1  -6   1 23.2000 1.08715   3
   1  -6   1 23.5193 1.01995   8
  -2   6  -1 150.121 5.03359   2
  -2   6  -1 154.191 4.98486   7
  -2   6  -1 142.067 4.74922   5
  -2   6  -1 149.058 4.84485   6
  -2   6  -1 142.162 5.22186   9
   2  -6   1 147.852 4.87544   4
   2  -6   1 154.028 4.72348   8
   2  -6   1 148.106 4.84103   6
   2  -6   1 148.872 4.91623   3
  -3   6  -1 89.4818 3.30580   7
  -3   6  -1 84.6603 3.59566   9
  -3   6  -1 83.4032 3.16914   6
  -3   6  -1 91.4052 3.07067   5
  -3   6  -1 90.9798 3.39914   2
   3  -6   1 93.1470 3.19121   4
   3  -6   1 94.5505 3.22386   6
   3  -6   1 91.7550 3.25545   3
  -4   6  -1 18.2762 1.50831   9
  -4   6  -1 19.4628 1.20087   7
  -4   6  -1 20.8461 1.04402   5
  -4   6  -1 19.8770 1.18329   6
  -4   6  -1 19.2480 1.31992   2
   4  -6   1 20.6366 1.19613   3
   4  -6   1 20.1569 1.11419   4
   4  -6   1 21.6890 1.19398   6
  -5   6  -1 10.7640 1.17257   2
  -5   6  -1 8.07998 1.22724   9
  -5   6  -1 11.6951 1.00951   7
  -5   6  -1 9.37879 0.95492   6
  -5   6  -1 10.4152 0.75952   5
   5  -6   1 10.3625 0.93045   4
   5  -6   1 10.6687 1.00961   3
   5  -6   1 9.00830 0.93832   6
  -6   6  -1 10.9441 1.05036   6
  -6   6  -1 12.6474 1.59519   9
  -6   6  -1 13.4818 1.12756   7
  -6   6  -1 12.4048 1.28966   2
   6  -6   1 12.3286 0.96692   6
   6  -6   1 11.1803 0.88182   4
   6  -6   1 10.4033 1.43250   9
   6  -6   1 13.6747 1.07128   3
  -7   6  -1 5.45921 0.89668   7
  -7   6  -1 6.49501 1.04346   2
  -7   6  -1 3.65531 0.74917   6
   7  -6   1 5.51414 0.79619   4
   7  -6   1 4.59808 0.79391   6
   7  -6   1 6.05203 0.90087   3
  -8   6  -1 3.56557 0.93548   2
  -8   6  -1 2.62015 0.79044   7
  -8   6  -1 4.47620 0.88847   6
   8  -6   1 3.10264 0.79916   3
   8  -6   1 4.14359 0.80961   6
  -9   6  -1 1.30336 0.83941   2
  -9   6  -1 1.05675 0.70752   6
  -9   6  -1 2.81549 0.85533   7
   9  -6   1 1.63548 0.72541   3
   9  -6   1 1.59527 0.77321   6
  10   5  -1 -0.4231 0.66799   7
  10   5  -1 1.10477 0.75425   1
  10   5  -1 -1.6847 0.62906   5
 -10  -5   1 0.56359 0.67785   1
 -10  -5   1 0.57992 0.77141   8
   9   5  -1 7.42539 0.92700   7
   9   5  -1 8.80849 1.09897   5
   9   5  -1 8.80997 1.13314   1
  -9  -5   1 8.25861 1.02853   4
  -9  -5   1 8.52328 1.17789   1
  -9  -5   1 6.90838 1.16436   8
   8   5  -1 0.05992 0.53269   5
   8   5  -1 -0.2784 0.49471   7
   8   5  -1 0.77959 0.46774   1
  -8  -5   1 0.55840 0.61674   8
  -8  -5   1 0.10595 0.39687   1
  -8  -5   1 0.09478 0.41501   4
   7   5  -1 1.39510 0.49094   7
   7   5  -1 1.45065 0.47161   5
   7   5  -1 0.56845 0.52203   1
  -7  -5   1 1.57462 0.51616   4
  -7  -5   1 0.68895 0.50266   1
  -7  -5   1 0.06791 0.53150   8
   6   5  -1 19.0520 1.35387   1
   6   5  -1 20.8203 1.13737   5
   6   5  -1 20.5577 1.08715   7
  -6  -5   1 20.6068 1.22678   4
  -6  -5   1 20.1840 1.32876   8
  -6  -5   1 19.7396 1.26980   1
   5   5  -1 8.27744 0.59708   9
   5   5  -1 7.92224 0.49532   2
   5   5  -1 5.93955 0.83287   1
   5   5  -1 7.60973 0.63965   5
   5   5  -1 9.39522 0.68009   7
  -5  -5   1 7.25910 0.53337   3
  -5  -5   1 6.84526 0.80960   1
  -5  -5   1 7.95223 0.82035   4
  -5  -5   1 8.39286 0.96564   8
   4   5  -1 52.9625 2.22799   1
   4   5  -1 56.6230 1.94019   9
   4   5  -1 54.3481 2.06718   5
   4   5  -1 57.0874 2.02365   7
   4   5  -1 56.1256 1.84853   2
  -4  -5   1 54.3870 2.21981   1
  -4  -5   1 54.6205 1.93276   3
  -4  -5   1 54.2923 2.31760   8
  -4  -5   1 53.8953 2.17967   4
   3   5  -1 40.4799 1.58658   5
   3   5  -1 40.9939 1.40958   2
   3   5  -1 40.2838 1.53231   7
   3   5  -1 39.2229 1.69969   1
   3   5  -1 43.4788 1.50782   9
  -3  -5   1 38.7158 1.45915   3
  -3  -5   1 41.6889 1.69926   4
  -3  -5   1 38.2915 1.67550   1
  -3  -5   1 40.5275 1.79109   8
   2   5  -1 47.9233 1.76113   5
   2   5  -1 46.8598 1.74611   7
   2   5  -1 46.2212 1.83111   1
   2   5  -1 51.6551 1.76987   9
   2   5  -1 52.0568 1.67367   2
  -2  -5   1 48.0415 1.46889   6
  -2  -5   1 48.1748 1.70420   3
  -2  -5   1 48.7296 1.87566   4
  -2  -5   1 46.0646 1.83337   1
  -2  -5   1 45.3067 1.92056   8
   1   5  -1 168.730 5.36969   9
   1   5  -1 160.996 5.29401   1
   1   5  -1 169.481 5.27504   5
   1   5  -1 164.125 5.29913   7
   1   5  -1 172.391 5.26176   2
  -1  -5   1 174.574 5.41163   4
  -1  -5   1 171.385 5.28357   3
  -1  -5   1 164.029 5.11518   6
  -1  -5   1 166.251 5.31098   1
  -1  -5   1 173.442 5.44380   8
   0   5  -1 329.949 9.80675   7
   0   5  -1 320.484 9.65971   6
   0   5  -1 318.138 9.70828   5
   0   5  -1 321.875 9.66210   1
   0   5  -1 307.081 9.91041   9
   0   5  -1 319.603 9.78603   2
   0  -5   1 310.870 9.65118   6
   0  -5   1 318.411 9.82871   4
   0  -5   1 316.340 9.66031   1
   0  -5   1 329.652 9.78169   3
   0  -5   1 324.963 9.80512   8
  -1   5  -1 82.3690 2.72420   6
  -1   5  -1 81.0870 3.00847   9
  -1   5  -1 81.8354 2.82495   7
  -1   5  -1 80.3383 2.53818   1
  -1   5  -1 81.7055 2.70644   5
  -1   5  -1 76.8913 2.82406   2
   1  -5   1 83.7709 2.71705   8
   1  -5   1 80.8139 2.71868   6
   1  -5   1 82.8447 2.80196   3
   1  -5   1 79.8203 2.78349   4
  -2   5  -1 40.0439 1.51486   5
  -2   5  -1 41.6015 1.25811   1
  -2   5  -1 39.1343 1.86952   9
  -2   5  -1 39.5435 1.58474   6
  -2   5  -1 40.7482 1.72015   2
  -2   5  -1 40.4081 1.66722   7
   2  -5   1 42.3007 1.46766   8
   2  -5   1 40.8136 1.63574   3
   2  -5   1 41.1093 1.60716   4
   2  -5   1 39.9068 1.58847   6
  -3   5  -1 20.7997 1.35618   9
  -3   5  -1 21.7188 1.14667   7
  -3   5  -1 21.5599 1.08675   6
  -3   5  -1 21.6324 0.97217   5
  -3   5  -1 23.3874 1.24057   2
   3  -5   1 23.8654 1.13841   3
   3  -5   1 22.1400 1.09109   6
   3  -5   1 22.1709 1.06105   4
   3  -5   1 21.0496 0.87108   8
  -4   5  -1 40.1522 2.21330   9
  -4   5  -1 47.6190 2.09060   2
  -4   5  -1 44.3817 1.88171   6
  -4   5  -1 44.6987 1.71641   5
  -4   5  -1 47.9175 1.99200   7
   4  -5   1 45.3274 1.89961   3
   4  -5   1 42.9322 1.87526   6
   4  -5   1 46.4806 1.80477   4
  -5   5  -1 78.8251 2.79628   5
  -5   5  -1 74.4783 3.18449   2
  -5   5  -1 83.9104 3.12962   7
  -5   5  -1 79.5424 3.01234   6
  -5   5  -1 82.6976 3.59053   9
   5  -5   1 78.6192 2.86743   4
   5  -5   1 76.3266 2.99606   6
   5  -5   1 80.5766 3.02237   3
  -6   5  -1 17.3707 1.36516   2
  -6   5  -1 20.7100 1.06808   5
  -6   5  -1 16.6099 1.13534   6
  -6   5  -1 20.8220 1.33111   7
  -6   5  -1 17.7951 1.64132   9
   6  -5   1 19.7038 1.11095   4
   6  -5   1 19.1677 1.19230   3
   6  -5   1 18.3897 1.61414   9
   6  -5   1 21.2267 1.26975   6
  -7   5  -1 4.76077 0.80231   7
  -7   5  -1 3.59884 0.69818   6
  -7   5  -1 4.35561 0.85876   2
   7  -5   1 3.97072 0.67265   3
   7  -5   1 3.51179 0.64761   4
   7  -5   1 3.92985 0.67138   6
  -8   5  -1 0.93494 0.65476   2
  -8   5  -1 1.35483 0.50182   6
  -8   5  -1 -0.1077 0.47951   7
   8  -5   1 0.93983 0.52932   3
   8  -5   1 0.63564 0.42720   6
  -9   5  -1 2.47710 0.76684   6
  -9   5  -1 4.11031 1.01478   2
  -9   5  -1 4.08579 0.89587   7
   9  -5   1 2.75366 0.81317   6
   9  -5   1 5.19410 0.95161   3
 -10   5  -1 5.13376 1.01036   6
 -10   5  -1 6.59776 1.19561   7
 -10   5  -1 6.68640 1.30167   2
  10  -5   1 6.34614 1.14596   3
  10  -5   1 6.49915 1.17654   6
  10  -5   1 7.15305 1.29258   2
  11   4  -1 13.5632 1.48406   5
  11   4  -1 12.0868 1.53537   1
 -11  -4   1 11.5438 1.41773   1
 -11  -4   1 12.9703 1.55445   8
  10   4  -1 8.95025 1.18556   5
  10   4  -1 8.74170 1.23920   1
  10   4  -1 9.73303 1.10924   7
 -10  -4   1 9.91951 1.35969   8
 -10  -4   1 8.94280 1.10707   5
 -10  -4   1 7.40144 1.12505   1
   9   4  -1 5.14013 0.92578   1
   9   4  -1 3.64546 0.71373   7
   9   4  -1 5.99158 0.95367   5
  -9  -4   1 3.65669 0.81250   1
  -9  -4   1 3.45571 0.89569   8
  -9  -4   1 3.64943 0.69212   4
  -9  -4   1 3.79729 0.76052   5
   8   4  -1 6.05420 0.91801   1
   8   4  -1 6.24604 0.76488   7
   8   4  -1 5.20068 0.82383   5
  -8  -4   1 6.14182 0.91978   1
  -8  -4   1 6.24887 0.79328   4
  -8  -4   1 5.74987 0.97194   8
  -8  -4   1 4.88238 0.77026   5
   7   4  -1 1.05455 0.51242   5
   7   4  -1 1.23506 0.44602   7
   7   4  -1 1.30507 0.53923   1
  -7  -4   1 1.23745 0.57660   8
  -7  -4   1 1.31312 0.47225   5
  -7  -4   1 1.60580 0.48003   4
  -7  -4   1 0.19031 0.44932   1
   6   4  -1 9.28557 0.72947   5
   6   4  -1 9.44940 0.59645   2
   6   4  -1 9.35817 0.72616   7
   6   4  -1 9.31170 0.72272   9
  -6  -4   1 8.92104 1.00709   8
  -6  -4   1 8.83354 0.75562   4
  -6  -4   1 9.46874 0.94891   1
  -6  -4   1 9.04092 0.75240   5
  -6  -4   1 9.57225 0.60219   3
   5   4  -1 3.13705 0.58560   9
   5   4  -1 3.50796 0.42438   9
   5   4  -1 3.42780 0.34737   2
   5   4  -1 3.02096 0.49578   5
   5   4  -1 3.96097 0.46951   7
  -5  -4   1 3.64904 0.52024   5
  -5  -4   1 3.46945 0.56758   1
  -5  -4   1 2.80628 0.34202   3
  -5  -4   1 2.85890 0.54543   8
  -5  -4   1 2.39108 0.45400   4
   4   4  -1 5.63428 0.44585   9
   4   4  -1 4.58839 0.49789   5
   4   4  -1 4.86959 0.47598   7
   4   4  -1 5.52657 0.36932   2
  -4  -4   1 5.57869 0.68444   8
  -4  -4   1 5.06541 0.59536   1
  -4  -4   1 5.04216 0.37915   3
  -4  -4   1 4.71760 0.56949   4
   3   4  -1 39.3906 1.45217   7
   3   4  -1 37.4050 1.49596   5
   3   4  -1 42.6484 1.34879   2
   3   4  -1 40.4197 1.41304   9
  -3  -4   1 39.8817 1.69211   8
  -3  -4   1 37.6640 1.45610   9
  -3  -4   1 37.8847 1.37267   3
  -3  -4   1 37.7626 1.60003   1
  -3  -4   1 38.8115 1.56987   4
   2   4  -1 7.65016 0.49971   5
   2   4  -1 9.03275 0.49766   9
   2   4  -1 9.19908 0.43493   2
   2   4  -1 8.95234 0.51390   7
  -2  -4   1 9.74261 0.49274   9
  -2  -4   1 8.52757 0.56725   1
  -2  -4   1 8.77808 0.57702   4
  -2  -4   1 8.97691 0.46248   3
  -2  -4   1 7.23172 0.60241   8
   1   4  -1 23.5689 0.83185   6
   1   4  -1 23.5109 0.95370   7
   1   4  -1 24.7903 0.92632   2
   1   4  -1 23.3098 0.94571   5
   1   4  -1 24.0029 0.98736   1
   1   4  -1 23.6145 0.99227   9
  -1  -4   1 23.9380 1.05866   8
  -1  -4   1 24.7217 0.83344   6
  -1  -4   1 26.1146 0.97620   9
  -1  -4   1 23.3902 0.94330   3
  -1  -4   1 23.2351 0.98805   1
  -1  -4   1 24.0159 1.02927   4
   0   4  -1 41.8397 1.49617   7
   0   4  -1 40.6776 1.42930   5
   0   4  -1 37.9184 1.38439   6
   0   4  -1 40.0548 1.40011   1
   0   4  -1 42.3546 1.49240   2
   0   4  -1 39.3530 1.56761   9
   0  -4   1 41.3644 1.40952   1
   0  -4   1 40.7208 1.51011   4
   0  -4   1 40.9565 1.47575   3
   0  -4   1 38.8660 1.39100   6
   0  -4   1 42.9506 1.50575   8
  -1   4  -1 62.3002 2.19776   7
  -1   4  -1 61.0125 2.21846   2
  -1   4  -1 60.8348 2.08875   5
  -1   4  -1 61.5190 1.96050   1
  -1   4  -1 61.5000 2.35278   9
  -1   4  -1 63.0345 2.13611   6
   1  -4   1 62.3052 2.09377   8
   1  -4   1 61.8871 2.17831   3
   1  -4   1 62.7868 2.13559   6
   1  -4   1 74.1731 2.53351   9
   1  -4   1 62.0644 2.17753   4
  -2   4  -1 219.564 7.43777   9
  -2   4  -1 238.261 7.06132   5
  -2   4  -1 230.441 7.14959   6
  -2   4  -1 223.386 7.26148   2
  -2   4  -1 233.746 7.21825   7
   2  -4   1 230.366 7.18827   3
   2  -4   1 228.943 7.13887   4
   2  -4   1 238.214 6.99333   8
   2  -4   1 230.486 7.15741   6
  -3   4  -1 128.234 4.83312   9
  -3   4  -1 140.264 4.58593   7
  -3   4  -1 143.267 4.38703   5
  -3   4  -1 134.697 4.65627   2
  -3   4  -1 135.022 4.50893   6
   3  -4   1 140.687 4.54613   3
   3  -4   1 144.982 4.54963   6
   3  -4   1 137.762 4.25818   8
   3  -4   1 140.004 4.46212   4
  -4   4  -1 0.06467 0.30725   9
  -4   4  -1 0.30674 0.18367   5
  -4   4  -1 0.09240 0.19698   6
  -4   4  -1 0.34844 0.27558   7
  -4   4  -1 -0.0183 0.26587   2
   4  -4   1 0.03609 0.23880   3
   4  -4   1 -0.1458 0.15877   8
   4  -4   1 0.00939 0.21356   4
   4  -4   1 -0.0196 0.18652   6
  -5   4  -1 218.665 6.70439   5
  -5   4  -1 209.038 7.42954   9
  -5   4  -1 212.386 7.12441   2
  -5   4  -1 215.227 6.91707   6
  -5   4  -1 214.044 6.98818   7
   5  -4   1 216.019 6.93738   6
   5  -4   1 210.884 6.75451   4
   5  -4   1 209.973 6.90427   3
  -6   4  -1 0.27187 0.49025   2
  -6   4  -1 1.17425 0.35484   5
  -6   4  -1 0.43453 0.41711   6
  -6   4  -1 0.57757 0.61708   9
  -6   4  -1 0.96055 0.48437   7
   6  -4   1 0.56063 0.62352   9
   6  -4   1 0.66629 0.37320   4
   6  -4   1 1.25238 0.47784   3
   6  -4   1 0.58380 0.45515   6
  -7   4  -1 21.5590 1.81227   9
  -7   4  -1 22.4234 1.44612   7
  -7   4  -1 23.6828 1.41331   6
  -7   4  -1 24.5572 1.21424   5
  -7   4  -1 22.6455 1.56044   2
   7  -4   1 24.0763 1.88202   9
   7  -4   1 24.0365 1.41589   6
   7  -4   1 22.8557 1.38332   3
   7  -4   1 23.0969 1.22420   4
  -8   4  -1 1.09371 0.62267   2
  -8   4  -1 1.06775 0.54499   6
  -8   4  -1 2.09765 0.62143   7
   8  -4   1 2.13102 0.56039   6
   8  -4   1 0.76045 0.53252   4
   8  -4   1 1.84013 0.52433   3
  -9   4  -1 5.06659 1.03893   2
  -9   4  -1 3.57234 0.79621   6
  -9   4  -1 4.26388 0.85523   7
   9  -4   1 4.70669 0.87291   3
   9  -4   1 3.69613 0.83443   6
 -10   4  -1 -1.5228 0.54370   2
 -10   4  -1 -0.2520 0.58569   6
 -10   4  -1 -0.2677 0.55988   7
  10  -4   1 0.05512 0.59964   3
  10  -4   1 -0.1781 0.64529   6
  10  -4   1 -1.2730 0.50667   2
  11   3  -1 0.62457 0.91949   5
  11   3  -1 1.82469 0.92334   1
  11   3  -1 0.91800 0.89155   7
  11   3  -1 1.68972 1.08571   8
 -11  -3   1 0.37030 0.70240   8
 -11  -3   1 3.02729 0.87125   1
 -11  -3   1 1.27150 0.67338   5
  10   3  -1 23.2256 1.60937   5
  10   3  -1 23.7850 1.73780   1
  10   3  -1 24.2974 1.65953   7
 -10  -3   1 22.2162 1.50936   5
 -10  -3   1 20.8921 1.64664   8
 -10  -3   1 22.9106 1.66315   1
   9   3  -1 4.58862 0.84023   5
   9   3  -1 5.02555 0.85676   1
   9   3  -1 4.69023 0.80378   7
  -9  -3   1 4.05995 0.72048   5
  -9  -3   1 3.99164 0.80914   1
  -9  -3   1 4.76819 0.70711   4
  -9  -3   1 4.28901 0.89048   8
   8   3  -1 0.03963 0.48275   5
   8   3  -1 0.12701 0.40228   2
   8   3  -1 0.30711 0.45179   7
   8   3  -1 0.09719 0.50476   1
  -8  -3   1 1.31335 0.43493   4
  -8  -3   1 -0.1081 0.49026   8
  -8  -3   1 0.23350 0.42242   5
  -8  -3   1 0.05132 0.47413   1
   7   3  -1 42.5047 1.71308   2
   7   3  -1 43.7801 1.89168   5
   7   3  -1 41.9982 1.93571   9
   7   3  -1 44.1701 1.82027   7
  -7  -3   1 38.5346 1.76693   4
  -7  -3   1 41.5262 1.84132   5
  -7  -3   1 37.5555 1.92381   1
  -7  -3   1 43.2003 2.06259   8
   6   3  -1 10.9589 0.63328   6
   6   3  -1 11.6310 0.77401   7
   6   3  -1 11.1517 0.82850   5
   6   3  -1 10.9962 0.85921   9
   6   3  -1 11.8171 0.71350   2
  -6  -3   1 11.3925 0.80288   5
  -6  -3   1 12.5815 0.92924   1
  -6  -3   1 10.8286 0.93900   8
  -6  -3   1 9.62588 0.74822   4
  -6  -3   1 11.8879 0.66589   3
   5   3  -1 48.3363 1.90084   5
   5   3  -1 48.8007 1.65058   6
   5   3  -1 51.8165 1.78308   2
   5   3  -1 50.7366 1.90728   9
   5   3  -1 47.8883 1.83923   7
  -5  -3   1 50.2465 1.90844   5
  -5  -3   1 48.0178 2.01316   1
  -5  -3   1 47.7407 1.90474   4
  -5  -3   1 49.6770 2.10796   8
   4   3  -1 42.7735 1.50638   2
   4   3  -1 40.4566 1.63221   5
   4   3  -1 43.6995 1.38483   6
   4   3  -1 45.6186 1.61869   9
   4   3  -1 43.0105 1.59713   7
  -4  -3   1 41.1088 1.78770   8
  -4  -3   1 42.9115 1.65910   5
  -4  -3   1 44.6313 1.78481   1
  -4  -3   1 44.9793 1.69131   4
   3   3  -1 162.887 4.88765   2
   3   3  -1 162.166 4.98575   7
   3   3  -1 170.839 4.97621   9
   3   3  -1 157.091 5.03749   5
  -3  -3   1 157.028 5.14561   1
  -3  -3   1 153.442 5.02506   9
  -3  -3   1 162.107 5.21513   8
  -3  -3   1 158.773 5.04142   5
  -3  -3   1 159.302 5.07669   4
  -3  -3   1 158.146 4.89816   3
   2   3  -1 18.8166 0.76954   7
   2   3  -1 20.1702 0.76161   9
   2   3  -1 21.1157 0.70956   2
   2   3  -1 17.9420 0.78039   5
  -2  -3   1 18.2495 0.76103   9
  -2  -3   1 19.5931 0.87652   1
  -2  -3   1 17.5235 0.82470   4
  -2  -3   1 18.1106 0.70818   3
  -2  -3   1 18.1225 0.89860   8
   1   3  -1 206.311 6.04313   2
   1   3  -1 196.241 6.08312   5
   1   3  -1 197.145 5.95758   6
   1   3  -1 197.753 6.09913   9
   1   3  -1 202.119 6.08941   7
  -1  -3   1 197.371 6.14077   1
  -1  -3   1 198.822 6.06072   3
  -1  -3   1 201.407 6.15589   4
  -1  -3   1 214.852 6.09947   9
  -1  -3   1 192.723 5.95579   6
  -1  -3   1 194.002 6.18543   8
   0   3  -1 193.280 5.96368   9
   0   3  -1 188.419 5.82386   5
   0   3  -1 192.901 5.87633   7
   0   3  -1 190.319 5.87140   2
   0   3  -1 189.461 5.81637   1
   0   3  -1 185.473 5.80485   6
   0  -3   1 190.131 5.90375   4
   0  -3   1 214.748 5.95958   9
   0  -3   1 188.967 5.81898   1
   0  -3   1 189.139 5.81074   6
   0  -3   1 189.073 5.88555   8
   0  -3   1 193.273 5.87670   3
  -1   3  -1 1.35826 0.20759   6
  -1   3  -1 1.05959 0.18442   5
  -1   3  -1 0.99695 0.21152   7
  -1   3  -1 1.23127 0.23119   2
  -1   3  -1 1.36922 0.10794   1
  -1   3  -1 0.78155 0.23592   9
   1  -3   1 1.35359 0.21809   3
   1  -3   1 2.03936 0.21746   8
   1  -3   1 1.31126 0.22001   4
  -2   3  -1 587.807 17.7095   6
  -2   3  -1 601.791 17.6041   5
  -2   3  -1 601.047 17.7530   7
  -2   3  -1 579.305 17.8086   2
  -2   3  -1 587.952 17.9831   9
   2  -3   1 600.899 17.7406   3
   2  -3   1 584.423 17.5438   8
   2  -3   1 587.569 17.6762   4
  -3   3  -1 157.888 5.09764   7
  -3   3  -1 154.458 5.17887   2
  -3   3  -1 158.792 5.06245   6
  -3   3  -1 153.422 5.36797   9
  -3   3  -1 167.941 4.71512   1
  -3   3  -1 159.033 4.91298   5
   3  -3   1 153.886 4.97725   4
   3  -3   1 156.646 4.83066   8
   3  -3   1 159.032 5.07186   6
   3  -3   1 164.608 4.71260   1
   3  -3   1 154.741 5.06317   3
  -4   3  -1 169.580 5.50555   7
  -4   3  -1 166.796 5.45436   6
  -4   3  -1 175.611 5.29798   5
  -4   3  -1 163.691 5.83500   9
  -4   3  -1 162.249 5.59908   2
  -4   3  -1 176.869 5.13195   1
   4  -3   1 177.233 5.13171   1
   4  -3   1 167.737 5.47072   6
   4  -3   1 165.129 5.45778   3
   4  -3   1 165.028 5.17914   8
   4  -3   1 167.964 5.35317   4
  -5   3  -1 67.1396 2.31284   5
  -5   3  -1 65.5637 2.52550   7
  -5   3  -1 62.9664 2.86871   9
  -5   3  -1 69.6296 2.69353   2
  -5   3  -1 64.7564 2.47971   6
  -5   3  -1 70.0882 2.18773   1
   5  -3   1 67.2874 2.18217   1
   5  -3   1 61.1426 2.45269   3
   5  -3   1 68.4251 2.52088   6
   5  -3   1 62.8066 2.34400   4
   5  -3   1 64.2449 2.19379   8
  -6   3  -1 381.791 11.5673   5
  -6   3  -1 377.590 11.7802   6
  -6   3  -1 377.069 11.8557   7
  -6   3  -1 380.334 12.3893   9
  -6   3  -1 371.727 12.0144   2
   6  -3   1 377.895 11.6077   4
   6  -3   1 372.200 11.7642   3
   6  -3   1 368.616 11.4301   8
   6  -3   1 389.572 11.8263   6
   6  -3   1 376.991 12.3931   9
  -7   3  -1 70.6227 3.09218   2
  -7   3  -1 71.5364 3.44809   9
  -7   3  -1 70.0661 2.86001   6
  -7   3  -1 74.7431 2.67313   5
  -7   3  -1 70.2408 2.92728   7
   7  -3   1 74.5884 3.46098   9
   7  -3   1 70.6425 2.67748   4
   7  -3   1 78.3558 2.94867   6
   7  -3   1 71.3372 2.85820   3
  -8   3  -1 3.76752 0.74793   7
  -8   3  -1 3.71074 1.11923   9
  -8   3  -1 4.64971 0.69932   6
  -8   3  -1 4.92479 0.89717   2
   8  -3   1 2.87700 0.60184   4
   8  -3   1 4.27445 1.11048   9
   8  -3   1 3.22118 0.68541   3
   8  -3   1 4.30374 0.73516   6
  -9   3  -1 0.68368 0.50287   7
  -9   3  -1 0.40536 0.53065   6
  -9   3  -1 1.31523 0.69793   2
   9  -3   1 0.39857 0.49598   6
   9  -3   1 1.32442 0.64522   3
 -10   3  -1 1.12514 0.64494   6
 -10   3  -1 1.05254 0.68577   7
 -10   3  -1 0.97993 0.78326   2
  10  -3   1 0.80429 0.65681   2
  10  -3   1 0.90464 0.65348   3
  10  -3   1 0.45309 0.61188   6
 -11   3  -1 0.41023 0.60952   6
 -11   3  -1 -0.0074 0.72197   7
 -11   3  -1 -0.5764 0.74165   2
  11  -3   1 -0.6845 0.71879   3
  11  -3   1 0.02631 0.76116   2
  11  -3   1 -0.4126 0.83715   6
  11   2  -1 -0.5367 0.82303   5
  11   2  -1 0.22818 0.72391   1
  11   2  -1 -1.0473 0.71863   7
 -11  -2   1 -0.3983 0.49838   5
 -11  -2   1 0.08235 0.61590   1
  10   2  -1 6.26168 1.05328   1
  10   2  -1 6.04630 0.96913   7
  10   2  -1 7.60611 1.03985   5
 -10  -2   1 4.88378 0.81579   5
 -10  -2   1 5.53450 0.95009   1
 -10  -2   1 4.57562 0.94537   8
 -10  -2   1 5.04447 0.85238   7
   9   2  -1 2.90047 0.72243   2
   9   2  -1 2.04960 0.68044   5
   9   2  -1 2.31270 0.75306   1
   9   2  -1 1.89780 0.64828   7
  -9  -2   1 1.51379 0.59542   7
  -9  -2   1 1.73730 0.64076   1
  -9  -2   1 1.49270 0.66252   8
  -9  -2   1 2.69531 0.62577   5
   8   2  -1 0.74250 0.52881   5
   8   2  -1 1.87890 0.50840   2
   8   2  -1 2.53386 0.59206   7
   8   2  -1 1.64551 0.72203   9
  -8  -2   1 1.93715 0.52431   7
  -8  -2   1 1.67201 0.54075   5
  -8  -2   1 1.98596 0.62976   8
  -8  -2   1 2.71700 0.50838   4
  -8  -2   1 1.29593 0.53553   1
   7   2  -1 25.0154 1.35758   5
   7   2  -1 28.0124 1.36040   2
   7   2  -1 29.2838 1.42649   7
   7   2  -1 26.8431 1.55199   9
   7   2  -1 28.5646 1.24916   6
  -7  -2   1 26.6393 1.19600   6
  -7  -2   1 27.4509 1.47299   1
  -7  -2   1 26.4333 1.34737   7
  -7  -2   1 27.1461 1.19328   3
  -7  -2   1 25.3921 1.33960   5
  -7  -2   1 26.1260 1.48696   8
  -7  -2   1 24.9455 1.26982   4
   6   2  -1 32.1112 1.54403   9
   6   2  -1 31.0702 1.37467   2
   6   2  -1 31.0587 1.42936   5
   6   2  -1 31.1212 1.26097   6
   6   2  -1 30.9881 1.39279   7
  -6  -2   1 30.7865 1.54378   8
  -6  -2   1 32.7916 1.26384   6
  -6  -2   1 28.8716 1.33068   4
  -6  -2   1 29.7208 1.23984   3
  -6  -2   1 31.1029 1.41108   7
  -6  -2   1 31.2533 1.51274   1
  -6  -2   1 31.2093 1.40830   5
   5   2  -1 40.9307 1.60145   5
   5   2  -1 39.7678 1.53863   2
   5   2  -1 35.8616 1.64217   9
   5   2  -1 40.6176 1.43528   6
   5   2  -1 40.7068 1.57767   7
  -5  -2   1 37.3775 1.70831   8
  -5  -2   1 38.2254 1.42883   3
  -5  -2   1 37.1097 1.54316   4
  -5  -2   1 42.1478 1.60502   5
  -5  -2   1 41.7889 1.59263   7
  -5  -2   1 40.3050 1.42729   6
  -5  -2   1 39.0773 1.69000   1
   4   2  -1 49.8681 1.78874   7
   4   2  -1 49.7669 1.81637   5
   4   2  -1 51.6273 1.75471   2
   4   2  -1 50.8957 1.64641   6
   4   2  -1 47.9010 1.84649   9
   4   2  -1 47.8114 1.91926   9
  -4  -2   1 49.7616 1.67031   3
  -4  -2   1 47.6775 1.78773   4
  -4  -2   1 49.3637 1.94786   8
  -4  -2   1 52.0634 1.64693   6
  -4  -2   1 48.2652 1.80499   5
  -4  -2   1 48.1523 1.89709   1
   3   2  -1 37.7829 1.19410   6
   3   2  -1 36.7906 1.33605   7
   3   2  -1 36.1887 1.27932   2
   3   2  -1 37.0201 1.36573   9
   3   2  -1 37.3738 1.37957   5
  -3  -2   1 37.1073 1.47337   8
  -3  -2   1 38.5526 1.38524   5
  -3  -2   1 38.4154 1.24842   3
  -3  -2   1 38.6298 1.46647   1
  -3  -2   1 33.1733 1.38345   9
  -3  -2   1 35.9187 1.36568   4
   2   2  -1 513.492 15.5439   2
   2   2  -1 521.333 15.4417   6
   2   2  -1 525.222 15.6090   7
   2   2  -1 521.307 15.6471   5
   2   2  -1 538.737 15.6107   9
  -2  -2   1 517.320 15.5257   3
  -2  -2   1 531.907 15.6541   5
  -2  -2   1 501.902 15.6333   9
  -2  -2   1 533.859 15.7285   1
  -2  -2   1 528.062 15.6578   4
  -2  -2   1 535.000 15.7597   8
   1   2  -1 644.659 19.1402   6
   1   2  -1 641.847 19.2555   2
   1   2  -1 646.960 19.2331   7
   1   2  -1 641.835 19.2443   5
   1   2  -1 632.659 19.4219   9
  -1  -2   1 640.847 19.2765   4
  -1  -2   1 645.922 19.2976   1
  -1  -2   1 656.334 19.3302   8
  -1  -2   1 709.300 19.6717   9
  -1  -2   1 631.671 19.1898   3
   0   2  -1 681.109 20.8604   5
   0   2  -1 699.666 20.9006   7
   0   2  -1 704.750 20.9647   9
   0   2  -1 709.507 20.9021   2
   0   2  -1 695.100 20.8595   6
   0  -2   1 705.453 20.8717   1
   0  -2   1 775.469 20.9692   9
   0  -2   1 701.946 20.9298   4
   0  -2   1 698.689 20.9156   8
   0  -2   1 684.701 20.8979   3
  -1   2  -1 165.818 5.04527   7
  -1   2  -1 161.277 4.85496   1
  -1   2  -1 166.630 5.18330   9
  -1   2  -1 163.441 5.02222   6
  -1   2  -1 162.119 5.07501   2
  -1   2  -1 162.642 4.95750   5
   1  -2   1 178.092 5.17515   9
   1  -2   1 158.513 5.02171   4
   1  -2   1 165.106 4.96013   8
   1  -2   1 160.247 5.03990   3
  -2   2  -1 94.7867 2.67434   1
  -2   2  -1 84.8969 3.08929   9
  -2   2  -1 89.8977 2.90918   3
  -2   2  -1 89.7968 2.98219   2
  -2   2  -1 89.2442 2.90471   6
  -2   2  -1 91.5505 2.92585   7
  -2   2  -1 88.0277 2.79514   5
   2  -2   1 89.6086 2.77672   8
   2  -2   1 87.1444 2.91201   3
   2  -2   1 93.8966 2.67365   1
   2  -2   1 87.4494 2.86383   4
  -3   2  -1 641.774 19.1062   5
  -3   2  -1 626.365 19.5373   9
  -3   2  -1 684.314 19.0304   1
  -3   2  -1 653.553 19.2451   3
  -3   2  -1 639.309 19.3637   2
  -3   2  -1 642.454 19.2483   6
  -3   2  -1 646.885 19.2718   7
   3  -2   1 634.498 19.2472   3
   3  -2   1 630.913 19.0674   8
   3  -2   1 624.873 19.1678   4
  -4   2  -1 93.8551 3.61068   9
  -4   2  -1 97.3244 3.30397   7
  -4   2  -1 103.078 3.08715   1
  -4   2  -1 95.6222 3.41132   2
  -4   2  -1 100.640 3.29650   6
  -4   2  -1 96.6162 3.26242   3
  -4   2  -1 96.7045 3.13152   5
   4  -2   1 94.7187 3.18280   4
   4  -2   1 97.1718 3.28153   3
   4  -2   1 94.8287 3.08856   8
  -5   2  -1 1.76039 0.42294   2
  -5   2  -1 2.52337 0.58562   9
  -5   2  -1 1.93200 0.38523   7
  -5   2  -1 2.72042 0.42520   3
  -5   2  -1 2.47098 0.31377   1
  -5   2  -1 1.92473 0.37322   6
  -5   2  -1 1.89499 0.29235   5
   5  -2   1 1.73934 0.38033   6
   5  -2   1 1.99755 0.35865   4
   5  -2   1 1.52422 0.36083   3
   5  -2   1 2.31328 0.54671   9
   5  -2   1 2.03830 0.30631   8
  -6   2  -1 1.19232 0.32192   1
  -6   2  -1 2.01986 0.45939   7
  -6   2  -1 1.33332 0.47025   2
  -6   2  -1 1.53432 0.42800   6
  -6   2  -1 2.33312 0.65996   9
  -6   2  -1 1.70747 0.42082   3
  -6   2  -1 2.07820 0.37393   5
   6  -2   1 1.91445 0.35509   1
   6  -2   1 1.34380 0.35511   4
   6  -2   1 0.81093 0.59379   9
   6  -2   1 1.54801 0.35232   8
   6  -2   1 0.42431 0.39968   6
   6  -2   1 1.74359 0.43764   3
  -7   2  -1 25.4325 1.23008   5
  -7   2  -1 25.0584 1.35182   3
  -7   2  -1 25.8263 1.57011   2
  -7   2  -1 25.9037 1.43165   7
  -7   2  -1 26.7563 1.82900   9
  -7   2  -1 25.6123 1.40288   6
   7  -2   1 26.0910 1.29021   4
   7  -2   1 25.9453 1.40464   3
   7  -2   1 26.6494 1.45428   6
   7  -2   1 27.0814 1.85565   9
  -8   2  -1 5.73966 0.81524   6
  -8   2  -1 4.36916 0.58941   5
  -8   2  -1 4.84175 0.76870   7
  -8   2  -1 5.57009 0.89524   2
  -8   2  -1 5.12133 0.76600   3
  -8   2  -1 3.32686 0.88899   9
   8  -2   1 4.57087 0.75812   6
   8  -2   1 6.59705 1.21727   9
   8  -2   1 5.77966 0.74315   4
   8  -2   1 6.02362 0.83020   3
  -9   2  -1 0.85977 0.53069   6
  -9   2  -1 0.34326 0.47764   2
  -9   2  -1 0.21010 0.49471   7
   9  -2   1 0.43887 0.51662   6
   9  -2   1 -0.0684 0.50000   3
   9  -2   1 0.55564 0.47754   2
 -10   2  -1 0.23876 0.55527   7
 -10   2  -1 2.69599 0.78401   2
 -10   2  -1 1.60574 0.63365   6
  10  -2   1 2.04509 0.74725   2
  10  -2   1 2.02747 0.77533   3
  10  -2   1 2.55493 0.76505   6
 -11   2  -1 0.80276 0.71139   6
 -11   2  -1 -0.1759 1.08056   7
 -11   2  -1 0.07024 0.66722   2
  11  -2   1 0.46316 0.78116   6
  11  -2   1 1.05487 0.92857   7
  11  -2   1 0.37504 0.71341   2
  11   1  -1 2.67782 0.90949   1
  11   1  -1 1.99419 0.87946   5
  11   1  -1 1.21486 0.80066   7
 -11  -1   1 1.68371 0.77010   1
 -11  -1   1 2.41902 0.68230   5
 -11  -1   1 1.90239 0.72862   7
  10   1  -1 6.57625 1.05087   2
  10   1  -1 8.38998 1.12630   5
  10   1  -1 8.02988 1.05946   7
  10   1  -1 7.88763 1.09567   1
  10   1  -1 8.62265 1.53649   8
 -10  -1   1 7.33500 1.00972   7
 -10  -1   1 8.15877 1.03235   1
 -10  -1   1 7.68608 0.97981   5
   9   1  -1 72.9862 3.42841   9
   9   1  -1 69.5919 2.95462   7
   9   1  -1 68.1542 2.93677   2
   9   1  -1 71.4603 2.89876   5
   9   1  -1 70.4480 3.01194   1
  -9  -1   1 71.0519 2.84529   5
  -9  -1   1 65.5854 2.89425   8
  -9  -1   1 72.9187 3.02285   1
  -9  -1   1 70.6644 2.89709   7
  -9  -1   1 72.4916 3.01158   2
   8   1  -1 15.2577 1.47405   9
   8   1  -1 17.7287 1.16112   5
   8   1  -1 17.5510 1.23165   7
   8   1  -1 14.2501 1.02709   3
   8   1  -1 14.8438 1.13410   2
   8   1  -1 16.8790 1.09282   6
  -8  -1   1 14.6576 1.13483   1
  -8  -1   1 15.5630 1.06312   5
  -8  -1   1 13.6684 0.92416   3
  -8  -1   1 15.1521 1.08955   7
  -8  -1   1 16.1206 0.99197   6
  -8  -1   1 17.1871 1.20051   2
  -8  -1   1 13.2859 1.16478   8
  -8  -1   1 16.2452 0.95415   4
   7   1  -1 4.35491 0.57975   3
   7   1  -1 5.76765 0.62537   6
   7   1  -1 4.84703 0.79926   9
   7   1  -1 4.55802 0.64077   5
   7   1  -1 5.07866 0.68356   2
   7   1  -1 3.87000 0.62616   7
  -7  -1   1 3.31141 0.45136   3
  -7  -1   1 4.70151 0.55845   6
  -7  -1   1 4.62303 0.54777   4
  -7  -1   1 4.88874 0.69287   1
  -7  -1   1 4.44810 0.64355   5
  -7  -1   1 4.89864 0.68804   2
  -7  -1   1 3.16158 0.58092   7
  -7  -1   1 3.64612 0.63286   8
   6   1  -1 57.8028 2.23193   2
   6   1  -1 57.5744 2.43205   9
   6   1  -1 59.0156 2.20687   5
   6   1  -1 56.2180 2.19910   7
   6   1  -1 55.8658 2.06242   3
   6   1  -1 57.3015 2.08918   6
  -6  -1   1 56.6765 2.07507   6
  -6  -1   1 51.9878 2.23733   8
  -6  -1   1 58.7859 2.18872   5
  -6  -1   1 53.2091 2.22218   1
  -6  -1   1 58.9398 2.25831   2
  -6  -1   1 56.4135 2.08346   4
  -6  -1   1 57.3697 2.04241   3
  -6  -1   1 59.2273 2.21677   7
   5   1  -1 25.4378 1.12993   7
   5   1  -1 24.3995 1.29639   9
   5   1  -1 25.5608 1.03362   6
   5   1  -1 23.4244 1.12832   2
  -5  -1   1 23.4893 1.09381   5
  -5  -1   1 21.8745 1.15888   8
  -5  -1   1 23.4439 1.16020   1
  -5  -1   1 22.5536 1.02020   4
  -5  -1   1 23.6647 1.10571   7
  -5  -1   1 24.2507 0.98494   3
  -5  -1   1 25.1742 1.14910   2
  -5  -1   1 23.7197 1.01071   6
   4   1  -1 128.162 4.43067   9
   4   1  -1 134.362 4.15416   6
   4   1  -1 132.000 4.26586   7
   4   1  -1 128.689 4.39763   9
   4   1  -1 131.903 4.26103   2
  -4  -1   1 136.495 4.13711   3
  -4  -1   1 132.671 4.21124   4
  -4  -1   1 135.033 4.15087   6
  -4  -1   1 118.118 4.37538   9
  -4  -1   1 134.664 4.27489   7
  -4  -1   1 137.905 4.35343   1
  -4  -1   1 133.642 4.26513   5
  -4  -1   1 140.296 4.30229   2
  -4  -1   1 134.944 4.36448   8
   3   1  -1 14.6140 0.78329   9
   3   1  -1 14.8148 0.59945   6
   3   1  -1 15.1344 0.68650   7
   3   1  -1 14.7678 0.74714   9
  -3  -1   1 14.9565 0.69019   5
  -3  -1   1 16.0422 0.60759   6
  -3  -1   1 13.6132 0.74605   9
  -3  -1   1 15.0375 0.68632   7
  -3  -1   1 15.7248 0.59483   3
  -3  -1   1 16.8133 0.71358   2
  -3  -1   1 15.5246 0.73249   1
  -3  -1   1 14.5344 0.73841   8
  -3  -1   1 14.9812 0.65867   4
   2   1  -1 168.288 5.21333   9
   2   1  -1 168.753 5.17061   7
   2   1  -1 174.067 5.07208   6
   2   1  -1 163.567 5.13838   2
   2   1  -1 164.870 5.18467   5
  -2  -1   1 173.558 5.07439   3
  -2  -1   1 159.737 5.22051   9
  -2  -1   1 176.892 5.25698   8
  -2  -1   1 175.651 5.18652   7
  -2  -1   1 168.705 5.23276   1
  -2  -1   1 174.861 5.19346   5
  -2  -1   1 165.020 5.15377   4
   1   1  -1 1530.07 44.8198   9
   1   1  -1 1447.61 44.5687   7
   1   1  -1 1488.56 44.7085   5
   1   1  -1 1476.48 44.5429   2
  -1  -1   1 1530.88 44.6691   1
  -1  -1   1 1460.46 44.8642   9
  -1  -1   1 1571.83 44.9031   8
  -1  -1   1 1521.30 44.7647   5
  -1  -1   1 1458.73 44.3430   3
  -1  -1   1 1511.31 44.6997   4
   0   1  -1 414.591 12.7129   5
   0   1  -1 427.517 12.6426   6
   0   1  -1 431.711 12.6623   7
   0   1  -1 443.307 12.6689   2
   0   1  -1 425.756 12.7028   9
   0  -1   1 419.871 12.6607   3
   0  -1   1 429.124 12.6951   1
   0  -1   1 426.369 12.6847   4
   0  -1   1 430.701 12.6806   8
  -1   1  -1 2341.76 66.1366   6
  -1   1  -1 2207.80 66.0993   7
  -1   1  -1 2129.63 66.0606   2
  -1   1  -1 2297.51 66.2482   3
  -1   1  -1 2272.22 66.8274   9
  -1   1  -1 2196.82 65.8099   5
   1  -1   1 2164.65 65.8512   8
   1  -1   1 2236.33 66.2618   3
   1  -1   1 2159.49 66.0850   4
  -2   1  -1 69.6972 2.18849   5
  -2   1  -1 72.8965 2.29343   3
  -2   1  -1 70.0892 2.44843   9
  -2   1  -1 69.0493 2.28157   6
  -2   1  -1 66.6249 2.33306   2
  -2   1  -1 69.3916 2.28171   7
  -2   1  -1 73.2492 2.17261   1
   2  -1   1 71.9595 2.17098   1
   2  -1   1 70.8822 2.26189   4
   2  -1   1 69.8497 2.29813   3
  -3   1  -1 212.103 6.65389   7
  -3   1  -1 219.064 6.65996   6
  -3   1  -1 215.010 6.54704   5
  -3   1  -1 219.882 6.57016   8
  -3   1  -1 213.454 6.74604   2
  -3   1  -1 224.564 6.55113   1
  -3   1  -1 208.320 6.58371   4
  -3   1  -1 209.272 6.88990   9
  -3   1  -1 222.016 6.65906   3
   3  -1   1 215.347 6.67007   3
   3  -1   1 211.429 6.60578   4
   3  -1   1 218.983 6.86742   9
   3  -1   1 220.067 6.57522   8
  -4   1  -1 433.419 13.1724   3
  -4   1  -1 412.934 13.4877   9
  -4   1  -1 451.728 13.0786   5
  -4   1  -1 431.308 13.0965   4
  -4   1  -1 439.991 13.0936   8
  -4   1  -1 440.756 13.1918   6
  -4   1  -1 445.544 13.0847   1
  -4   1  -1 428.405 13.1998   7
  -4   1  -1 427.393 13.3081   2
   4  -1   1 434.245 13.1250   4
   4  -1   1 434.631 13.0918   8
   4  -1   1 441.982 13.2081   3
  -5   1  -1 11.5620 0.63882   1
  -5   1  -1 11.4088 0.64414   8
  -5   1  -1 11.4342 0.70759   6
  -5   1  -1 10.5094 0.69105   7
  -5   1  -1 10.6609 0.61031   5
  -5   1  -1 10.0592 0.66762   3
  -5   1  -1 10.9105 0.91494   9
  -5   1  -1 10.1714 0.60841   4
  -5   1  -1 9.37504 0.74846   2
   5  -1   1 9.95418 0.63106   8
   5  -1   1 10.2577 0.68594   3
   5  -1   1 10.3851 0.91135   9
   5  -1   1 12.1833 0.66696   4
  -6   1  -1 54.0070 2.13460   7
  -6   1  -1 50.7784 2.21914   2
  -6   1  -1 54.9183 1.97758   5
  -6   1  -1 53.5787 1.98512   8
  -6   1  -1 50.9946 2.03891   3
  -6   1  -1 50.9428 2.07131   6
  -6   1  -1 53.7981 2.50326   9
  -6   1  -1 57.1548 2.02812   1
  -6   1  -1 51.4488 1.95442   4
   6  -1   1 51.2161 2.46132   9
   6  -1   1 52.1322 1.99820   4
   6  -1   1 53.0631 2.09057   3
   6  -1   1 55.0158 2.01280   1
   6  -1   1 51.0634 2.09028   6
   6  -1   1 51.8796 1.98496   8
  -7   1  -1 364.128 11.4259   2
  -7   1  -1 358.050 11.7611   9
  -7   1  -1 366.251 11.2499   7
  -7   1  -1 333.751 10.9988   8
  -7   1  -1 355.180 11.0249   5
  -7   1  -1 350.055 11.1132   3
  -7   1  -1 351.796 11.0026   4
  -7   1  -1 368.441 11.0808   1
  -7   1  -1 362.154 11.1810   6
   7  -1   1 356.433 11.0493   8
   7  -1   1 359.718 11.0680   4
   7  -1   1 355.675 11.1986   6
   7  -1   1 379.593 11.1057   1
   7  -1   1 346.993 11.7254   9
   7  -1   1 347.602 11.1619   3
  -8   1  -1 5.69021 0.74815   3
  -8   1  -1 4.24706 0.62692   4
  -8   1  -1 4.22870 0.65313   1
  -8   1  -1 4.53515 0.70615   6
  -8   1  -1 4.64673 0.61346   5
  -8   1  -1 4.55922 0.81366   2
  -8   1  -1 3.79896 0.58218   8
  -8   1  -1 5.11152 0.75695   7
  -8   1  -1 5.82675 1.04456   9
   8  -1   1 3.97368 0.77728   2
   8  -1   1 5.15723 0.71125   4
   8  -1   1 6.03400 0.75192   1
   8  -1   1 4.47667 0.99693   9
   8  -1   1 5.05944 0.75231   6
   8  -1   1 4.93969 0.73126   8
   8  -1   1 8.27998 0.89885   3
  -9   1  -1 5.50863 0.82449   7
  -9   1  -1 5.72144 0.71994   4
  -9   1  -1 4.97476 0.89380   2
  -9   1  -1 4.95904 0.68134   5
  -9   1  -1 4.29374 0.75277   6
  -9   1  -1 4.74530 1.10260   9
  -9   1  -1 4.47161 0.72407   3
   9  -1   1 6.31049 0.85709   3
   9  -1   1 4.69537 0.88051   2
   9  -1   1 6.36219 0.88647   6
   9  -1   1 5.45187 1.22133   9
   9  -1   1 5.62506 0.84015   5
   9  -1   1 4.84768 0.75352   4
 -10   1  -1 1.33064 0.69834   2
 -10   1  -1 1.57885 0.60876   7
 -10   1  -1 1.62284 0.65781   6
 -10   1  -1 0.72454 0.52124   3
  10  -1   1 0.29403 0.75980   7
  10  -1   1 1.13786 0.61786   2
  10  -1   1 1.29758 0.68725   3
  10  -1   1 0.73318 0.62570   6
 -11   1  -1 0.68180 0.82616   2
 -11   1  -1 3.07729 0.76302   6
  11  -1   1 2.39214 0.89766   6
  11  -1   1 0.76422 0.87697   2
  11   0  -1 0.74888 0.84277   2
  11   0  -1 1.72519 0.97811   5
  11   0  -1 0.99150 0.80320   7
 -11   0   1 1.72681 0.81898   2
 -11   0   1 1.82383 0.65471   5
 -11   0   1 0.34474 0.62990   7
  10   0  -1 1.55087 0.70749   5
  10   0  -1 1.33255 0.71388   7
  10   0  -1 1.36911 0.79517   1
  10   0  -1 1.54860 0.71897   2
  10   0  -1 -0.9291 1.24127   6
 -10   0   1 0.80122 0.50961   5
 -10   0   1 1.06775 0.58729   1
 -10   0   1 1.76380 0.62416   7
 -10   0   1 1.36298 0.70264   2
   9   0  -1 1.49735 0.60303   2
   9   0  -1 1.99155 0.60193   6
   9   0  -1 1.57987 0.89534   9
   9   0  -1 1.65837 0.68061   5
   9   0  -1 1.42904 0.66350   7
   9   0  -1 2.26072 0.68945   8
  -9   0   1 1.34937 0.58004   7
  -9   0   1 1.41259 0.58839   1
  -9   0   1 2.41140 0.61407   6
  -9   0   1 1.10900 0.56111   2
  -9   0   1 2.52430 0.58666   5
   8   0  -1 8.69753 0.83063   4
   8   0  -1 8.77820 0.95965   7
   8   0  -1 7.77068 0.85143   6
   8   0  -1 7.30269 1.15455   9
   8   0  -1 6.24024 0.89533   2
   8   0  -1 9.08079 0.85475   3
  -8   0   1 8.53114 0.90882   1
  -8   0   1 5.83961 0.69907   3
  -8   0   1 8.33998 0.91982   7
  -8   0   1 9.05082 0.90408   5
  -8   0   1 7.05254 0.85527   8
  -8   0   1 8.05817 0.75794   4
  -8   0   1 6.68247 0.90951   2
  -8   0   1 7.74731 0.82805   6
   7   0  -1 33.3174 1.49469   3
   7   0  -1 31.4149 1.90321   9
   7   0  -1 32.7366 1.52033   6
   7   0  -1 34.3695 1.61813   7
   7   0  -1 29.8270 1.60470   2
   7   0  -1 32.3005 1.44691   4
  -7   0   1 32.4704 1.40826   3
  -7   0   1 33.1587 1.66709   2
  -7   0   1 32.9808 1.39088   4
  -7   0   1 29.7618 1.49798   8
  -7   0   1 30.1841 1.49366   5
  -7   0   1 33.5595 1.60886   7
  -7   0   1 34.9016 1.61718   1
  -7   0   1 33.3468 1.48365   6
   6   0  -1 23.1333 1.27829   2
   6   0  -1 23.6642 1.25851   7
   6   0  -1 25.9503 1.55136   9
   6   0  -1 26.6056 1.20492   6
   6   0  -1 27.3065 1.17731   3
   6   0  -1 26.1796 1.14832   4
  -6   0   1 28.2386 1.30460   1
  -6   0   1 26.5376 1.22664   5
  -6   0   1 24.9687 1.10024   4
  -6   0   1 26.5307 1.19640   6
  -6   0   1 27.2407 1.14854   3
  -6   0   1 26.6957 1.28415   8
  -6   0   1 26.8354 1.34757   2
  -6   0   1 24.9999 1.26772   7
   5   0  -1 3.00582 0.37413   3
   5   0  -1 1.79918 0.46327   9
   5   0  -1 2.40315 0.43975   2
   5   0  -1 2.41953 0.37098   6
  -5   0   1 2.09192 0.37818   1
  -5   0   1 2.66531 0.33432   3
  -5   0   1 3.14097 0.43931   7
  -5   0   1 2.84578 0.38504   6
  -5   0   1 2.21259 0.35946   5
  -5   0   1 2.54047 0.43048   2
  -5   0   1 3.42330 0.46887   8
  -5   0   1 2.73116 0.52451   9
  -5   0   1 2.76054 0.34664   4
   4   0  -1 172.057 5.65555   2
   4   0  -1 183.602 5.55617   6
   4   0  -1 169.828 5.84676   9
   4   0  -1 173.616 5.83689   9
   4   0  -1 177.567 5.51163   3
  -4   0   1 178.917 5.67921   2
  -4   0   1 178.217 5.62962   1
  -4   0   1 183.405 5.64180   8
  -4   0   1 179.651 5.58952   5
  -4   0   1 177.349 5.49823   4
  -4   0   1 177.132 5.63647   7
  -4   0   1 177.016 5.86550   9
  -4   0   1 177.290 6.05500   9
  -4   0   1 183.836 5.50756   3
  -4   0   1 184.949 5.55486   6
   3   0  -1 12.1261 0.52361   3
   3   0  -1 11.5992 0.61119   2
   3   0  -1 10.1496 0.67140   9
   3   0  -1 12.8270 0.55727   6
   3   0  -1 12.2558 0.72068   9
  -3   0   1 12.3007 0.61084   8
  -3   0   1 12.4324 0.60585   1
  -3   0   1 12.0510 0.57930   5
  -3   0   1 12.3169 0.62801   2
  -3   0   1 11.9965 0.52467   4
  -3   0   1 12.2042 0.61019   7
  -3   0   1 12.2352 0.52325   3
  -3   0   1 12.7930 0.55727   6
  -3   0   1 11.3989 0.69519   9
  -3   0   1 13.6821 0.75882   9
   2   0  -1 43.5946 1.37920   3
   2   0  -1 42.7865 1.40561   6
   2   0  -1 43.1784 1.56992   9
   2   0  -1 40.4878 1.53985   9
   2   0  -1 40.8170 1.46147   2
  -2   0   1 43.6278 1.40840   6
  -2   0   1 45.3726 1.48899   2
  -2   0   1 40.8220 1.54311   9
  -2   0   1 41.8211 1.46106   7
  -2   0   1 44.4482 1.46884   1
  -2   0   1 44.5706 1.39219   4
  -2   0   1 44.2346 1.37655   3
  -2   0   1 43.4202 1.44489   5
  -2   0   1 43.8551 1.45977   8
   1   0  -1 997.894 31.7041   2
   1   0  -1 1072.28 31.6354   6
   1   0  -1 1045.34 31.7930   7
   1   0  -1 1044.99 31.4787   3
   1   0  -1 1015.99 31.9447   9
  -1   0   1 1042.54 31.9268   9
  -1   0   1 1089.96 31.4660   3
  -1   0   1 1058.80 31.5580   4
  -1   0   1 1084.56 31.5487   5
  -1   0   1 1149.99 31.7796   2
  -1   0   1 1105.90 31.7390   8
  -1   0   1 1045.25 31.6684   1
  -1   0   1 1068.28 31.6877   7
   0   0  -1 404.786 11.7546   3
   0   0  -1 379.610 11.7876   7
   0   0  -1 412.935 11.9500   9
   0   0  -1 401.787 11.7943   6
   0   0  -1 402.996 11.8339   2
   0   0   1 369.126 11.8095   4
   0   0   1 387.377 11.7518   1
   0   0   1 397.086 11.8197   8
   0   0   1 404.030 11.7753   5
  -1   0  -1 1009.59 30.9990   7
  -1   0  -1 1019.15 30.9170   2
  -1   0  -1 1050.52 31.1049   4
  -1   0  -1 1034.83 31.3355   9
  -1   0  -1 1052.23 31.1447   3
  -1   0  -1 1050.89 30.8687   5
  -1   0  -1 1027.90 30.8822   8
  -1   0  -1 1056.14 30.9662   6
  -1   0  -1 1051.36 31.0049   1
   1   0   1 1063.66 31.3299   9
   1   0   1 1047.19 31.0634   4
   1   0   1 1025.09 30.8492   1
   1   0   1 1049.42 31.0873   8
  -2   0  -1 39.7184 1.29145   5
  -2   0  -1 39.7000 1.34134   6
  -2   0  -1 40.3686 1.46793   9
  -2   0  -1 39.7324 1.34236   4
  -2   0  -1 38.7158 1.34734   3
  -2   0  -1 39.9569 1.33412   7
  -2   0  -1 42.2492 1.33531   1
  -2   0  -1 41.1551 1.36163   8
  -2   0  -1 37.2147 1.37177   2
   2   0   1 39.8225 1.35628   8
   2   0   1 42.0183 1.33523   1
   2   0   1 39.1503 1.44252   9
   2   0   1 39.6780 1.35084   4
  -3   0  -1 13.1945 0.54818   5
  -3   0  -1 12.6755 0.58142   4
  -3   0  -1 12.6429 0.59237   3
  -3   0  -1 12.6135 0.58523   6
  -3   0  -1 11.8439 0.57706   7
  -3   0  -1 12.6666 0.61111   8
  -3   0  -1 12.9122 0.72980   9
  -3   0  -1 12.3261 0.57335   1
  -3   0  -1 12.7009 0.64089   2
   3   0   1 12.0792 0.70185   9
   3   0   1 11.9588 0.59384   8
   3   0   1 12.6773 0.59022   4
  -4   0  -1 175.775 5.46238   3
  -4   0  -1 169.934 5.72957   9
  -4   0  -1 177.613 5.50119   8
  -4   0  -1 172.860 5.43894   4
  -4   0  -1 175.416 5.46680   6
  -4   0  -1 180.080 5.47248   1
  -4   0  -1 173.835 5.48055   7
  -4   0  -1 169.414 5.55808   2
  -4   0  -1 178.144 5.41164   5
   4   0   1 168.359 5.67692   9
   4   0   1 179.010 5.47188   4
   4   0   1 179.777 5.50110   8
   4   0   1 167.478 5.72989   9
  -5   0  -1 2.20477 0.41792   2
  -5   0  -1 2.71444 0.34680   5
  -5   0  -1 2.68474 0.38235   4
  -5   0  -1 1.84245 0.33019   1
  -5   0  -1 2.45481 0.49225   9
  -5   0  -1 2.66325 0.39082   8
  -5   0  -1 2.86936 0.39270   6
  -5   0  -1 2.33007 0.36484   7
  -5   0  -1 2.57837 0.37733   3
   5   0   1 1.74521 0.45951   9
   5   0   1 2.50139 0.38042   3
   5   0   1 2.66689 0.40796   8
   5   0   1 2.10462 0.36122   4
  -6   0  -1 23.7166 1.11761   4
  -6   0  -1 23.5198 1.18572   7
  -6   0  -1 27.1541 1.21201   6
  -6   0  -1 24.9732 1.29654   2
  -6   0  -1 25.2282 1.48697   9
  -6   0  -1 24.7760 1.12156   5
  -6   0  -1 25.9321 1.22440   8
  -6   0  -1 23.2671 1.16049   1
  -6   0  -1 24.3324 1.15585   3
   6   0   1 25.6668 1.17551   4
   6   0   1 26.8948 1.22439   6
   6   0   1 25.2440 1.20177   1
   6   0   1 22.5948 1.44370   9
   6   0   1 24.5880 1.20169   8
   6   0   1 24.9122 1.18901   3
  -7   0  -1 37.2247 1.73409   2
  -7   0  -1 34.4840 1.55629   6
  -7   0  -1 28.7830 1.82392   9
  -7   0  -1 33.6122 1.53709   8
  -7   0  -1 33.7137 1.48187   5
  -7   0  -1 34.6788 1.61564   7
  -7   0  -1 32.3021 1.45437   4
  -7   0  -1 32.9068 1.51150   3
  -7   0  -1 35.7414 1.57297   1
   7   0   1 35.4408 1.58304   8
   7   0   1 33.5424 1.66474   2
   7   0   1 30.9202 1.50436   4
   7   0   1 33.8098 1.58951   3
   7   0   1 33.5076 1.54814   1
   7   0   1 33.1118 1.94251   9
   7   0   1 32.6947 1.58451   6
  -8   0  -1 8.65656 0.74236   5
  -8   0  -1 8.30539 0.79753   4
  -8   0  -1 8.19009 0.85837   1
  -8   0  -1 8.47114 0.88538   6
  -8   0  -1 9.59233 1.04146   2
  -8   0  -1 6.90715 0.82722   8
  -8   0  -1 6.62740 1.07805   9
  -8   0  -1 7.90489 0.87968   7
  -8   0  -1 8.66641 0.88408   3
   8   0   1 8.04245 1.16393   9
   8   0   1 7.29687 0.88272   7
   8   0   1 8.47229 0.97529   2
   8   0   1 7.43057 0.86444   3
   8   0   1 8.32052 0.86848   1
   8   0   1 8.72070 0.87040   4
   8   0   1 8.36742 0.90227   6
   8   0   1 7.51720 0.86996   8
   8   0   1 8.95126 0.87694   5
  -9   0  -1 2.14210 0.53839   4
  -9   0  -1 1.85377 0.55616   3
  -9   0  -1 2.65076 0.83558   9
  -9   0  -1 2.74538 0.61552   8
  -9   0  -1 0.54689 0.47794   1
  -9   0  -1 1.89269 0.58863   7
  -9   0  -1 4.02733 0.74251   6
  -9   0  -1 1.68423 0.51791   5
  -9   0  -1 2.63729 0.68894   2
   9   0   1 2.52137 0.66986   5
   9   0   1 2.56133 0.73283   8
   9   0   1 2.82609 0.64756   4
   9   0   1 2.04107 0.63847   6
   9   0   1 1.81134 0.91441   9
   9   0   1 1.70547 0.66375   2
   9   0   1 1.45221 0.63486   7
   9   0   1 2.10884 0.64796   1
   9   0   1 1.04000 0.58983   3
 -10   0  -1 2.04282 0.64085   7
 -10   0  -1 1.64952 0.58828   3
 -10   0  -1 0.60834 0.58878   2
 -10   0  -1 1.93833 0.62719   6
  10   0   1 0.85719 0.67355   7
  10   0   1 0.58108 0.63372   3
  10   0   1 1.17017 0.73607   6
  10   0   1 1.87427 0.73311   2
  11   0   1 1.75952 0.83083   2
  11  -1  -1 0.64297 0.71935   2
  11  -1  -1 1.91182 1.15298   5
  11  -1  -1 2.05268 0.88444   7
 -11   1   1 2.60215 0.86301   7
 -11   1   1 0.66839 0.80378   2
  10  -1  -1 0.38477 0.64885   6
  10  -1  -1 0.72271 0.65135   7
  10  -1  -1 0.95046 0.66942   2
  10  -1  -1 0.02108 0.64340   5
 -10   1   1 0.04067 0.62149   2
 -10   1   1 1.03156 0.58741   7
 -10   1   1 0.99795 0.57095   6
 -10   1   1 0.30622 0.50977   5
   9  -1  -1 24.7765 2.10254   9
   9  -1  -1 25.1134 1.50826   3
   9  -1  -1 25.8523 1.53500   6
   9  -1  -1 24.9262 1.62690   7
   9  -1  -1 29.1278 1.78979   2
  -9   1   1 25.1438 1.48918   6
  -9   1   1 27.4759 1.46097   5
  -9   1   1 25.6674 1.58337   7
  -9   1   1 25.5334 1.46341   1
  -9   1   1 27.0709 1.72588   2
   8  -1  -1 37.0450 1.77304   6
   8  -1  -1 32.0417 1.53567   4
   8  -1  -1 32.7193 1.60686   3
   8  -1  -1 35.1950 1.67608   8
   8  -1  -1 33.2602 1.84956   2
   8  -1  -1 31.8879 2.12333   9
  -8   1   1 35.3821 1.79185   7
  -8   1   1 34.9705 1.58911   3
  -8   1   1 34.3794 1.63376   5
  -8   1   1 38.8437 1.98799   2
  -8   1   1 35.1669 1.68466   6
  -8   1   1 32.1992 1.63448   1
   7  -1  -1 89.9114 3.58664   2
   7  -1  -1 96.1920 3.35195   3
   7  -1  -1 98.0163 3.44067   6
   7  -1  -1 91.5595 3.92205   9
   7  -1  -1 91.2670 3.33885   8
   7  -1  -1 97.7117 3.26003   4
  -7   1   1 99.1130 3.39212   5
  -7   1   1 94.6388 3.40615   6
  -7   1   1 97.0723 3.32373   3
  -7   1   1 92.5177 3.33229   8
  -7   1   1 95.8755 3.97785   9
  -7   1   1 89.0961 3.59913   2
  -7   1   1 95.4007 3.42365   1
  -7   1   1 93.6165 3.19725   4
  -7   1   1 92.6885 3.50491   7
   6  -1  -1 19.1299 1.03230   6
   6  -1  -1 18.6273 0.97227   3
   6  -1  -1 19.4259 0.93351   4
   6  -1  -1 19.6100 1.15567   2
   6  -1  -1 20.7906 1.41877   9
  -6   1   1 18.3321 0.97533   8
  -6   1   1 20.3943 1.01908   5
  -6   1   1 17.5741 0.87877   4
  -6   1   1 19.7817 1.03922   6
  -6   1   1 19.1760 1.02053   1
  -6   1   1 20.9795 1.13039   7
  -6   1   1 17.9616 1.13830   2
  -6   1   1 22.1062 1.41848   9
  -6   1   1 19.9269 0.96872   3
   5  -1  -1 89.4995 3.53525   9
   5  -1  -1 90.9889 3.05538   4
   5  -1  -1 85.7825 3.28541   2
   5  -1  -1 91.6542 3.17658   6
   5  -1  -1 92.6950 3.13173   3
  -5   1   1 97.1004 3.17381   5
  -5   1   1 95.2684 3.27929   7
  -5   1   1 92.1037 3.56375   9
  -5   1   1 96.0711 3.18976   6
  -5   1   1 92.9807 3.13784   8
  -5   1   1 91.3652 3.03432   4
  -5   1   1 97.1295 3.36231   2
  -5   1   1 97.5446 3.13376   3
  -5   1   1 99.1964 3.20127   1
   4  -1  -1 15.5675 0.73558   3
   4  -1  -1 14.8032 0.98684   9
   4  -1  -1 15.0387 0.75744   6
   4  -1  -1 16.2671 0.68854   4
  -4   1   1 15.1194 0.72082   3
  -4   1   1 14.5768 0.80377   7
  -4   1   1 16.0278 1.01031   9
  -4   1   1 15.8196 0.75224   5
  -4   1   1 15.9740 0.87615   2
  -4   1   1 15.1886 0.75804   6
  -4   1   1 15.5986 0.74036   8
  -4   1   1 15.2634 0.66269   4
  -4   1   1 15.3222 0.75309   1
   3  -1  -1 220.072 6.99407   9
   3  -1  -1 219.008 6.71869   6
   3  -1  -1 217.299 6.67597   3
   3  -1  -1 220.851 6.61948   4
   3  -1  -1 207.509 6.94133   9
  -3   1   1 222.236 6.67364   3
  -3   1   1 215.196 6.60274   4
  -3   1   1 219.169 6.99302   9
  -3   1   1 222.624 6.70083   1
  -3   1   1 229.119 6.67793   8
  -3   1   1 218.989 6.78178   7
  -3   1   1 216.596 6.82519   2
  -3   1   1 218.649 6.71616   6
  -3   1   1 220.958 6.70570   5
   2  -1  -1 50.8793 1.85517   9
   2  -1  -1 52.9182 1.87967   9
   2  -1  -1 52.1638 1.69446   6
   2  -1  -1 51.1169 1.60296   4
   2  -1  -1 50.8226 1.66134   3
  -2   1   1 53.5905 1.63700   8
  -2   1   1 50.9804 1.67820   5
  -2   1   1 53.9832 1.66754   1
  -2   1   1 51.7042 1.69299   6
  -2   1   1 51.6882 1.87258   9
  -2   1   1 48.2790 1.75015   2
  -2   1   1 43.5774 1.80881   9
  -2   1   1 52.2572 1.73895   7
  -2   1   1 50.7968 1.59498   4
   1  -1  -1 868.160 25.7354   4
   1  -1  -1 850.593 25.7111   9
   1  -1  -1 850.197 25.7931   3
   1  -1  -1 857.180 25.6664   6
  -1   1   1 882.354 25.9034   5
  -1   1   1 875.682 25.9024   1
  -1   1   1 899.613 25.6954   8
  -1   1   1 859.991 25.7162   9
  -1   1   1 854.584 25.6402   2
  -1   1   1 901.010 25.8924   7
  -1   1   1 833.566 25.7036   9
   0  -1  -1 64.8202 1.96161   9
   0  -1  -1 63.5242 1.93590   3
   0  -1  -1 65.2049 1.93409   4
   0  -1  -1 60.1510 1.94926   9
   0  -1  -1 62.4358 1.92307   6
   0  -1  -1 60.2037 1.92472   2
   0  -1  -1 66.5313 1.93418   8
   0   1   1 63.9947 1.93107   2
   0   1   1 64.3167 1.94017   1
   0   1   1 60.3133 1.95219   9
   0   1   1 67.8774 1.93512   8
   0   1   1 64.6247 1.94207   5
   0   1   1 62.9575 1.93060   7
  -1  -1  -1 252.549 7.60828   1
  -1  -1  -1 261.728 7.54103   6
  -1  -1  -1 244.280 7.54685   9
  -1  -1  -1 251.418 7.52779   2
  -1  -1  -1 262.279 7.64163   8
  -1  -1  -1 249.811 7.61009   4
  -1  -1  -1 257.184 7.58109   3
   1   1   1 258.116 7.61196   1
   1   1   1 251.736 7.54053   9
   1   1   1 260.274 7.56153   5
   1   1   1 249.111 7.52345   7
  -2  -1  -1 147.742 4.68035   2
  -2  -1  -1 153.541 4.67549   5
  -2  -1  -1 155.158 4.69673   3
  -2  -1  -1 154.839 4.78467   8
  -2  -1  -1 162.644 4.75694   1
  -2  -1  -1 157.066 4.66731   7
  -2  -1  -1 160.531 4.66689   6
  -2  -1  -1 155.521 4.75358   9
  -2  -1  -1 152.713 4.73551   4
   2   1   1 150.234 4.65935   7
   2   1   1 156.574 4.74814   1
   2   1   1 147.966 4.73215   9
   2   1   1 149.984 4.75027   9
   2   1   1 153.990 4.67557   5
  -3  -1  -1 306.755 9.06693   8
  -3  -1  -1 298.565 8.92916   5
  -3  -1  -1 293.564 9.00616   1
  -3  -1  -1 302.878 9.09179   9
  -3  -1  -1 295.098 8.93042   7
  -3  -1  -1 291.908 8.97834   4
  -3  -1  -1 287.392 8.96339   2
  -3  -1  -1 304.107 8.92075   6
  -3  -1  -1 299.244 8.94579   3
   3   1   1 301.590 9.01663   1
   3   1   1 296.933 8.92643   5
   3   1   1 288.153 8.92369   7
   3   1   1 292.829 9.08492   9
   3   1   1 288.145 9.05371   9
  -4  -1  -1 125.024 4.04692   4
  -4  -1  -1 127.274 4.14229   8
  -4  -1  -1 125.878 4.01090   3
  -4  -1  -1 124.193 4.07403   2
  -4  -1  -1 125.291 3.99945   5
  -4  -1  -1 127.063 4.09667   1
  -4  -1  -1 128.287 4.02633   7
  -4  -1  -1 122.102 4.21557   9
  -4  -1  -1 132.275 4.00790   6
   4   1   1 124.171 4.19227   9
   4   1   1 121.698 4.21873   9
   4   1   1 127.170 4.00588   5
   4   1   1 126.864 4.09846   1
   4   1   1 128.628 4.02541   7
  -5  -1  -1 158.568 5.09641   6
  -5  -1  -1 158.408 5.40192   9
  -5  -1  -1 158.912 5.20173   2
  -5  -1  -1 165.729 5.11181   5
  -5  -1  -1 163.966 5.21648   1
  -5  -1  -1 156.536 5.13301   4
  -5  -1  -1 159.547 5.10856   3
  -5  -1  -1 160.340 5.25274   8
  -5  -1  -1 166.690 5.14893   7
   5   1   1 162.000 5.10979   5
   5   1   1 162.880 5.21809   1
   5   1   1 158.044 5.40074   9
   5   1   1 158.850 5.12958   7
  -6  -1  -1 3.02020 0.42556   5
  -6  -1  -1 3.01144 0.47793   1
  -6  -1  -1 4.75912 0.50951   6
  -6  -1  -1 3.35732 0.46808   4
  -6  -1  -1 3.67316 0.47001   7
  -6  -1  -1 3.19888 0.60453   9
  -6  -1  -1 3.77028 0.52961   2
  -6  -1  -1 3.36724 0.44240   3
  -6  -1  -1 3.03065 0.51731   8
   6   1   1 2.73107 0.49045   1
   6   1   1 2.46177 0.45529   2
   6   1   1 3.67458 0.46857   5
   6   1   1 3.47502 0.49009   7
   6   1   1 2.81300 0.56652   9
  -7  -1  -1 35.3016 1.88476   9
  -7  -1  -1 36.5463 1.54291   5
  -7  -1  -1 35.1417 1.58552   7
  -7  -1  -1 31.4338 1.48391   4
  -7  -1  -1 36.4174 1.54404   6
  -7  -1  -1 36.8096 1.67195   1
  -7  -1  -1 34.1231 1.65534   2
  -7  -1  -1 34.1063 1.50921   3
  -7  -1  -1 34.1965 1.66434   8
   7   1   1 33.7205 1.61259   4
   7   1   1 34.3432 1.86745   9
   7   1   1 31.7885 1.53847   3
   7   1   1 34.4543 1.63548   2
   7   1   1 36.4363 1.56018   5
   7   1   1 36.0593 1.68032   8
   7   1   1 37.0667 1.60237   6
   7   1   1 33.4801 1.58213   7
   7   1   1 35.1097 1.64244   1
  -8  -1  -1 52.6197 2.30197   1
  -8  -1  -1 52.9823 2.35423   8
  -8  -1  -1 53.0491 2.24757   7
  -8  -1  -1 56.2158 2.40348   2
  -8  -1  -1 53.4421 2.17964   5
  -8  -1  -1 54.2799 2.21009   4
  -8  -1  -1 54.7458 2.21188   3
  -8  -1  -1 54.0020 2.23538   6
   8   1   1 51.4576 2.34436   2
   8   1   1 56.9648 2.36770   1
   8   1   1 49.7508 2.64958   9
   8   1   1 56.7819 2.30900   6
   8   1   1 54.5779 2.25245   3
   8   1   1 55.0359 2.28175   7
   8   1   1 58.5707 2.26120   5
   8   1   1 50.1321 2.33357   8
   8   1   1 57.6093 2.31349   4
  -9  -1  -1 15.2142 1.19222   8
  -9  -1  -1 17.6811 1.27476   1
  -9  -1  -1 17.3971 1.22085   7
  -9  -1  -1 17.1245 1.14590   4
  -9  -1  -1 19.1022 1.24266   6
  -9  -1  -1 15.7743 1.08451   3
  -9  -1  -1 17.6883 1.10954   5
  -9  -1  -1 15.3085 1.31300   2
   9   1   1 17.1502 1.29267   7
   9   1   1 18.5419 1.27473   4
   9   1   1 15.2921 1.17873   3
   9   1   1 12.4732 1.25735   8
   9   1   1 13.2901 1.60510   9
   9   1   1 16.7051 1.19240   5
   9   1   1 14.2591 1.30753   2
   9   1   1 17.1756 1.35217   1
   9   1   1 16.8575 1.27232   6
 -10  -1  -1 3.86255 0.69071   5
 -10  -1  -1 3.39563 0.76683   7
 -10  -1  -1 3.12631 0.76120   1
  10   1   1 3.03835 0.79720   2
  10   1   1 3.15510 0.86630   1
  10   1   1 2.56812 0.80049   5
  10   1   1 3.26458 0.97712   8
  10   1   1 3.43780 0.92185   7
  11  -2  -1 -0.1543 0.76151   7
  11  -2  -1 -0.9173 0.72033   6
  11  -2  -1 0.24639 0.76420   2
 -11   2   1 -1.5199 0.63538   2
 -11   2   1 -0.5059 0.56266   7
  10  -2  -1 0.65482 0.65633   6
  10  -2  -1 0.65582 0.66169   7
  10  -2  -1 0.87082 0.65035   2
 -10   2   1 0.90060 0.69157   2
 -10   2   1 1.36200 0.62486   6
 -10   2   1 1.62017 0.66414   7
 -10   2   1 1.41324 0.56169   5
   9  -2  -1 0.36518 0.52033   2
   9  -2  -1 -1.2658 0.35597   3
   9  -2  -1 0.67755 0.54135   6
  -9   2   1 -0.9172 0.37608   6
  -9   2   1 -0.0643 0.45166   7
  -9   2   1 0.00433 0.35972   5
  -9   2   1 0.24933 0.51446   2
   8  -2  -1 67.6143 2.67683   3
   8  -2  -1 64.8816 3.30042   9
   8  -2  -1 68.2913 2.97827   2
   8  -2  -1 66.0082 2.74933   6
  -8   2   1 70.4002 3.01855   2
  -8   2   1 69.4372 2.76639   6
  -8   2   1 65.7337 2.64477   5
  -8   2   1 69.3613 2.88307   7
  -8   2   1 69.0768 3.36424   9
  -8   2   1 67.1402 2.67094   1
   7  -2  -1 -0.8190 0.35307   2
   7  -2  -1 -0.7323 0.47578   9
   7  -2  -1 -0.6180 0.36577   3
   7  -2  -1 -0.8629 0.36082   6
   7  -2  -1 -0.2700 0.34927   8
   7  -2  -1 -0.7029 0.29219   4
  -7   2   1 -0.5362 0.25994   1
  -7   2   1 -0.2679 0.26175   6
  -7   2   1 -0.8527 0.45567   9
  -7   2   1 -0.4830 0.34798   7
  -7   2   1 -0.7983 0.33646   2
  -7   2   1 -0.1910 0.31264   5
   6  -2  -1 193.401 6.55152   2
   6  -2  -1 189.272 6.86281   9
   6  -2  -1 191.066 6.15209   8
   6  -2  -1 192.427 6.36352   6
   6  -2  -1 189.905 6.15393   4
   6  -2  -1 199.573 6.32351   3
  -6   2   1 200.289 6.49241   7
  -6   2   1 195.586 6.29233   5
  -6   2   1 198.396 6.37367   6
  -6   2   1 199.887 6.92395   9
  -6   2   1 207.769 6.30082   1
  -6   2   1 197.835 6.15939   8
  -6   2   1 198.911 6.59714   2
   5  -2  -1 0.13346 0.31906   9
   5  -2  -1 0.05727 0.15989   4
   5  -2  -1 -0.1741 0.18037   6
   5  -2  -1 0.01765 0.16838   8
   5  -2  -1 0.20327 0.21574   3
  -5   2   1 0.09057 0.22224   6
  -5   2   1 0.12704 0.20511   2
  -5   2   1 0.15613 0.15568   8
  -5   2   1 0.22373 0.17543   1
  -5   2   1 -0.1838 0.29813   9
  -5   2   1 0.15921 0.25103   7
  -5   2   1 0.00634 0.16881   5
   4  -2  -1 426.574 13.6362   9
   4  -2  -1 438.609 13.2608   6
   4  -2  -1 422.838 13.0832   4
   4  -2  -1 438.605 13.0650   8
   4  -2  -1 430.881 13.2106   3
  -4   2   1 436.507 13.3385   7
  -4   2   1 436.273 13.4143   2
  -4   2   1 424.764 13.6296   9
  -4   2   1 451.994 13.1609   1
  -4   2   1 448.268 13.2663   6
  -4   2   1 440.157 13.1972   5
  -4   2   1 445.524 13.0695   8
   3  -2  -1 0.24755 0.14602   3
   3  -2  -1 0.22459 0.10531   4
   3  -2  -1 -0.0449 0.16085   6
   3  -2  -1 -0.1393 0.09315   8
   3  -2  -1 0.05015 0.15813   9
   3  -2  -1 0.27400 0.26471   9
  -3   2   1 0.01325 0.19206   2
  -3   2   1 -0.0486 0.23913   9
  -3   2   1 0.25657 0.12200   5
  -3   2   1 -0.0310 0.15965   6
  -3   2   1 0.14031 0.09572   8
  -3   2   1 0.13513 0.10277   1
  -3   2   1 0.22508 0.15803   7
   2  -2  -1 296.838 9.15936   4
   2  -2  -1 303.830 9.25211   3
   2  -2  -1 304.609 9.07354   8
   2  -2  -1 307.758 9.50887   9
   2  -2  -1 316.059 9.28216   6
  -2   2   1 309.958 9.27809   6
  -2   2   1 303.056 9.23141   5
  -2   2   1 309.039 9.50557   9
  -2   2   1 309.460 9.16518   1
  -2   2   1 316.361 9.33265   7
  -2   2   1 301.306 9.35788   2
   1  -2  -1 -0.0415 0.08565   9
   1  -2  -1 0.09939 0.07231   4
   1  -2  -1 0.16468 0.08703   3
   1  -2  -1 0.09690 0.08568   6
   1  -2  -1 0.19749 0.11708   9
  -1   2   1 0.09922 0.09861   2
  -1   2   1 0.16801 0.09091   6
  -1   2   1 -0.0093 0.07263   1
  -1   2   1 0.12445 0.08535   7
  -1   2   1 -0.3245 0.08076   5
  -1   2   1 0.20854 0.14318   9
   0  -2  -1 762.584 22.2878   4
   0  -2  -1 806.105 22.2892   8
   0  -2  -1 736.622 22.2350   9
   0  -2  -1 739.439 22.2909   3
   0  -2  -1 755.878 22.2878   6
   0   2   1 716.357 22.2372   9
   0   2   1 755.916 22.2064   5
   0   2   1 756.689 22.1910   1
   0   2   1 717.725 22.2504   2
   0   2   1 762.198 22.2094   7
  -1  -2  -1 1.33555 0.18741   1
  -1  -2  -1 1.55032 0.16856   3
  -1  -2  -1 0.75724 0.22135   8
  -1  -2  -1 1.43817 0.21039   4
   1   2   1 1.23739 0.16736   5
   1   2   1 1.62473 0.14068   7
   1   2   1 1.44869 0.19364   1
  -2  -2  -1 9110.40 264.702   4
  -2  -2  -1 8954.51 264.767   1
  -2  -2  -1 9233.84 264.941   8
   2   2   1 8637.49 264.072   5
   2   2   1 8778.67 264.781   1
  -3  -2  -1 0.03259 0.15352   1
  -3  -2  -1 -0.0765 0.12149   3
  -3  -2  -1 -0.1639 0.09520   6
  -3  -2  -1 -0.0292 0.10290   2
  -3  -2  -1 0.39062 0.15655   5
  -3  -2  -1 -0.3905 0.15418   8
  -3  -2  -1 -0.1153 0.13348   4
   3   2   1 0.64118 0.14781   7
   3   2   1 -0.0130 0.12476   5
   3   2   1 -0.1924 0.16434   1
   3   2   1 0.12024 0.11418   2
   3   2   1 -0.0070 0.12838   9
   3   2   1 0.12332 0.15086   9
  -4  -2  -1 260.652 8.00819   8
  -4  -2  -1 256.063 7.92847   1
  -4  -2  -1 257.021 7.88157   4
  -4  -2  -1 265.954 7.73432   6
  -4  -2  -1 265.891 7.78154   7
  -4  -2  -1 257.723 7.80452   5
  -4  -2  -1 251.286 7.77630   2
  -4  -2  -1 255.088 7.78122   3
   4   2   1 238.358 7.75458   2
   4   2   1 260.189 7.77019   7
   4   2   1 258.074 7.80742   5
   4   2   1 236.840 7.87869   9
   4   2   1 250.337 7.92299   1
   4   2   1 248.715 7.89462   9
  -5  -2  -1 -0.2810 0.20975   1
  -5  -2  -1 -0.2248 0.26529   8
  -5  -2  -1 0.21541 0.22233   4
  -5  -2  -1 0.10272 0.18295   7
  -5  -2  -1 -0.0581 0.18397   5
  -5  -2  -1 -0.0630 0.20798   3
  -5  -2  -1 -0.0205 0.17261   6
  -5  -2  -1 -0.3304 0.16809   2
   5   2   1 -0.0375 0.29047   9
   5   2   1 0.04163 0.18596   7
   5   2   1 -0.1545 0.17326   2
   5   2   1 -0.0763 0.23410   9
   5   2   1 0.16879 0.26439   1
   5   2   1 -0.1007 0.18923   5
  -6  -2  -1 21.4140 1.10039   2
  -6  -2  -1 22.9622 1.09440   5
  -6  -2  -1 22.3475 1.03767   6
  -6  -2  -1 22.7622 1.09644   7
  -6  -2  -1 22.7205 1.25714   8
  -6  -2  -1 24.0413 1.08657   3
  -6  -2  -1 23.6139 1.14649   4
  -6  -2  -1 23.6346 1.22270   1
   6   2   1 24.6968 1.32726   9
   6   2   1 22.5186 1.12362   2
   6   2   1 24.5008 1.13525   5
   6   2   1 23.8629 1.11920   7
   6   2   1 21.8106 1.20637   1
  -7  -2  -1 -0.3595 0.21928   2
  -7  -2  -1 -0.0624 0.23991   3
  -7  -2  -1 -0.4587 0.25902   5
  -7  -2  -1 0.10275 0.23075   6
  -7  -2  -1 -0.1338 0.25846   7
  -7  -2  -1 0.12299 0.31538   1
  -7  -2  -1 -0.1674 0.32608   8
  -7  -2  -1 0.26706 0.31335   4
   7   2   1 -0.1829 0.30097   2
   7   2   1 -0.4118 0.29890   1
   7   2   1 -0.4909 0.28496   5
   7   2   1 -0.1685 0.27843   7
   7   2   1 0.40448 0.35046   6
   7   2   1 -0.3042 0.41664   9
  -8  -2  -1 3.74491 0.72683   8
  -8  -2  -1 4.13202 0.62722   7
  -8  -2  -1 4.32954 0.68379   2
  -8  -2  -1 2.65244 0.54171   5
  -8  -2  -1 3.20309 0.57795   3
  -8  -2  -1 4.40079 0.65022   4
  -8  -2  -1 4.59031 0.75166   1
  -8  -2  -1 4.21627 0.61231   6
   8   2   1 3.28641 0.60748   2
   8   2   1 3.95780 0.67795   7
   8   2   1 3.03623 0.68189   5
   8   2   1 2.15327 0.74154   9
   8   2   1 3.33326 0.75881   8
   8   2   1 5.35837 0.78148   1
   8   2   1 3.07836 0.58489   6
  -9  -2  -1 -0.2091 0.37654   7
  -9  -2  -1 -0.0884 0.38532   5
  -9  -2  -1 -0.3423 0.44060   8
  -9  -2  -1 -0.3515 0.36250   4
  -9  -2  -1 0.00764 0.43627   1
  -9  -2  -1 -0.0820 0.39105   3
   9   2   1 -0.3626 0.60162   8
   9   2   1 -0.6777 0.45111   1
   9   2   1 -1.1006 0.51393   4
   9   2   1 -0.5503 0.45431   5
   9   2   1 -0.0362 0.52396   2
   9   2   1 -0.4301 0.45774   7
   9   2   1 -0.0904 0.46735   3
 -10  -2  -1 37.9403 2.01154   1
 -10  -2  -1 33.0922 1.91276   8
 -10  -2  -1 31.4108 1.90442   4
 -10  -2  -1 34.8725 1.76358   5
  10   2   1 33.2619 1.87165   5
  10   2   1 32.0803 1.83372   7
  10   2   1 30.8227 1.84567   4
  10   2   1 37.8322 2.11524   1
  10   2   1 31.3623 1.99621   8
 -11  -2  -1 -0.3659 0.53339   1
  11   2   1 0.34849 0.90033   1
  11   2   1 -0.1599 1.09625   5
  11  -3  -1 2.14919 0.96068   6
  11  -3  -1 6.10275 1.24317   7
  11  -3  -1 3.74491 1.10948   2
 -11   3   1 3.41609 0.93658   7
 -11   3   1 2.22615 0.97235   2
  10  -3  -1 16.8224 1.45347   3
  10  -3  -1 17.8640 1.57837   2
  10  -3  -1 15.0851 1.50441   6
 -10   3   1 19.7470 1.60245   7
 -10   3   1 15.6862 1.70388   2
 -10   3   1 17.0906 1.39940   6
   9  -3  -1 2.77548 0.77855   2
   9  -3  -1 2.34006 0.65600   6
   9  -3  -1 2.36556 0.64668   3
  -9   3   1 2.28406 0.64369   6
  -9   3   1 1.52502 0.69179   2
  -9   3   1 2.40565 0.55907   5
  -9   3   1 2.38871 0.69885   7
   8  -3  -1 1.71049 0.58801   2
   8  -3  -1 0.14750 0.34401   6
   8  -3  -1 0.38890 0.44543   3
   8  -3  -1 0.89731 0.70814   9
  -8   3   1 0.41060 0.37484   5
  -8   3   1 0.93046 0.53989   2
  -8   3   1 0.56644 0.47971   7
  -8   3   1 0.99661 0.46023   6
  -8   3   1 0.07158 0.60600   9
   7  -3  -1 50.0420 2.14434   3
   7  -3  -1 54.0044 2.22151   6
   7  -3  -1 52.1595 2.76247   9
   7  -3  -1 46.8608 2.35064   2
  -7   3   1 50.9105 2.31874   7
  -7   3   1 51.3805 2.75201   9
  -7   3   1 52.3874 2.11071   5
  -7   3   1 53.8501 2.23952   6
  -7   3   1 52.1166 2.44323   2
   6  -3  -1 237.474 7.72758   6
   6  -3  -1 241.094 8.32301   9
   6  -3  -1 233.775 7.46550   4
   6  -3  -1 247.053 7.68834   3
  -6   3   1 239.842 7.85257   7
  -6   3   1 239.224 8.31361   9
  -6   3   1 242.642 7.98058   2
  -6   3   1 234.179 7.71357   6
  -6   3   1 245.210 7.53328   1
  -6   3   1 245.267 7.62692   5
   5  -3  -1 3.69958 0.32576   8
   5  -3  -1 3.88499 0.41023   4
   5  -3  -1 3.75425 0.49591   3
   5  -3  -1 3.38750 0.66925   9
   5  -3  -1 5.30228 0.58462   6
  -5   3   1 4.75648 0.64710   2
  -5   3   1 4.13733 0.42036   1
  -5   3   1 5.30574 0.53991   5
  -5   3   1 3.86042 0.52193   6
  -5   3   1 3.88122 0.53949   7
  -5   3   1 3.87717 0.71248   9
   4  -3  -1 47.2548 1.56834   8
   4  -3  -1 48.2495 1.83554   3
   4  -3  -1 49.5087 1.87906   6
   4  -3  -1 46.4936 1.69602   4
   4  -3  -1 47.7135 2.19734   9
  -4   3   1 52.2147 1.71478   1
  -4   3   1 47.3808 2.19004   9
  -4   3   1 48.8765 2.01268   2
  -4   3   1 51.8597 1.96586   7
  -4   3   1 49.5212 1.87897   6
  -4   3   1 49.6102 1.79739   5
   3  -3  -1 181.048 6.24518   9
   3  -3  -1 187.156 5.61504   8
   3  -3  -1 186.406 5.90058   3
   3  -3  -1 185.684 5.78209   4
   3  -3  -1 188.676 5.93209   6
  -3   3   1 192.764 6.00502   7
  -3   3   1 194.994 5.87001   5
  -3   3   1 197.779 5.74863   1
  -3   3   1 189.984 5.93470   6
  -3   3   1 186.409 6.05514   2
  -3   3   1 185.466 6.25269   9
   2  -3  -1 131.372 4.21292   3
   2  -3  -1 130.120 4.12207   4
   2  -3  -1 131.099 4.21579   6
  -2   3   1 135.739 4.05677   1
  -2   3   1 136.094 4.22871   6
  -2   3   1 130.502 4.31152   2
  -2   3   1 136.730 4.28387   7
  -2   3   1 135.205 4.18007   5
  -2   3   1 135.025 4.47937   9
   1  -3  -1 100.428 2.95759   8
   1  -3  -1 98.1430 3.23183   9
   1  -3  -1 95.2158 3.03853   4
   1  -3  -1 98.2559 3.07542   6
   1  -3  -1 96.5400 3.09445   3
  -1   3   1 97.8043 2.97777   1
  -1   3   1 99.7778 3.07442   5
  -1   3   1 92.7670 3.12822   2
  -1   3   1 99.1791 3.08052   6
  -1   3   1 93.6103 3.23966   9
  -1   3   1 96.2303 3.11867   7
   0  -3  -1 196.019 5.97663   3
   0  -3  -1 204.385 5.97248   8
   0  -3  -1 190.979 5.91537   6
   0  -3  -1 204.692 6.01976   9
   0  -3  -1 194.549 5.97562   4
   0   3   1 193.569 5.95666   2
   0   3   1 196.553 5.96417   5
   0   3   1 196.390 5.93304   1
   0   3   1 199.371 5.98096   7
   0   3   1 187.276 6.02313   9
  -1  -3  -1 5988.09 175.631   4
  -1  -3  -1 6167.66 175.754   8
  -1  -3  -1 5682.69 175.035   3
  -1  -3  -1 5916.98 175.625   1
   1   3   1 5966.89 175.154   7
   1   3   1 5874.25 175.275   5
   1   3   1 5786.56 174.892   9
   1   3   1 5974.56 175.621   1
  -2  -3  -1 609.234 17.5898   8
  -2  -3  -1 586.121 17.5044   4
  -2  -3  -1 604.924 17.3871   6
  -2  -3  -1 564.192 17.3833   3
  -2  -3  -1 581.613 17.5086   1
  -2  -3  -1 565.401 17.3309   9
   2   3   1 598.134 17.3567   9
   2   3   1 575.844 17.3439   7
   2   3   1 588.915 17.2772   2
   2   3   1 585.559 17.4164   5
   2   3   1 570.917 17.5033   1
  -3  -3  -1 113.005 3.51655   3
  -3  -3  -1 111.661 3.73854   8
  -3  -3  -1 105.052 3.47653   9
  -3  -3  -1 108.661 3.63007   4
  -3  -3  -1 111.490 3.66675   1
  -3  -3  -1 122.154 3.40824   6
   3   3   1 108.143 3.48668   9
   3   3   1 109.302 3.42447   9
   3   3   1 107.071 3.37254   2
   3   3   1 111.914 3.46469   7
   3   3   1 109.897 3.65938   1
   3   3   1 114.398 3.55544   5
  -4  -3  -1 53.7155 1.85326   3
  -4  -3  -1 54.9567 1.74865   6
  -4  -3  -1 53.2232 1.97517   4
  -4  -3  -1 56.6921 1.90168   5
  -4  -3  -1 49.9567 1.98322   1
  -4  -3  -1 55.0321 2.10316   8
   4   3   1 54.5648 1.81433   7
   4   3   1 49.9666 1.82178   9
   4   3   1 50.0624 1.73852   2
   4   3   1 50.4982 1.99238   1
   4   3   1 49.2061 1.87200   9
   4   3   1 51.8206 1.87924   5
  -5  -3  -1 41.1599 1.64019   5
  -5  -3  -1 43.2874 1.52512   6
  -5  -3  -1 42.6728 1.74104   4
  -5  -3  -1 43.4265 1.80239   1
  -5  -3  -1 43.3271 1.61611   3
  -5  -3  -1 41.2672 1.86288   8
  -5  -3  -1 43.6143 1.57813   2
   5   3   1 41.5802 1.55145   2
   5   3   1 39.5495 1.70904   9
   5   3   1 43.2292 1.68324   9
   5   3   1 43.4458 1.81044   1
   5   3   1 42.5939 1.65957   5
   5   3   1 43.8073 1.59837   7
  -6  -3  -1 6.30517 0.58204   2
  -6  -3  -1 5.04635 0.68943   8
  -6  -3  -1 5.66882 0.68350   1
  -6  -3  -1 6.30342 0.66266   4
  -6  -3  -1 5.45930 0.55125   3
  -6  -3  -1 6.50831 0.48589   6
  -6  -3  -1 6.51695 0.57208   5
   6   3   1 5.72058 0.52067   2
   6   3   1 5.62843 0.55262   7
   6   3   1 6.44316 0.73397   1
   6   3   1 6.53426 0.64465   5
   6   3   1 4.96482 0.62869   9
  -7  -3  -1 32.2920 1.36942   6
  -7  -3  -1 27.6747 1.42222   5
  -7  -3  -1 33.8595 1.54846   4
  -7  -3  -1 29.2550 1.59225   1
  -7  -3  -1 32.7566 1.45552   2
  -7  -3  -1 30.8555 1.41026   3
  -7  -3  -1 29.9796 1.67034   8
   7   3   1 33.0302 1.43980   7
   7   3   1 32.5589 1.44913   2
   7   3   1 31.2660 1.61404   9
   7   3   1 35.6588 1.69970   1
   7   3   1 33.4647 1.41127   6
   7   3   1 32.3374 1.50307   5
  -8  -3  -1 4.65492 0.68236   4
  -8  -3  -1 2.96800 0.58279   5
  -8  -3  -1 3.44566 0.55847   3
  -8  -3  -1 4.01102 0.71591   1
  -8  -3  -1 3.90815 0.76438   8
   8   3   1 3.73706 0.60617   7
   8   3   1 3.66975 0.70982   1
   8   3   1 3.25465 0.64188   5
  -9  -3  -1 1.28373 0.50167   4
  -9  -3  -1 1.22084 0.56797   1
  -9  -3  -1 0.74455 0.48748   5
  -9  -3  -1 1.25485 0.65658   8
   9   3   1 1.63139 0.59829   7
   9   3   1 1.36509 0.71802   8
   9   3   1 2.11171 0.69928   1
   9   3   1 1.34229 0.63374   5
 -10  -3  -1 11.6153 1.16279   5
 -10  -3  -1 8.69734 1.13911   1
 -10  -3  -1 10.8490 1.28804   8
 -10  -3  -1 8.95034 1.01422   4
  10   3   1 9.60398 1.13286   5
  10   3   1 9.51608 1.27429   8
  10   3   1 11.4053 1.31125   1
  10   3   1 9.57358 1.19319   4
 -11  -3  -1 6.23616 0.97246   5
 -11  -3  -1 5.47324 1.01553   8
 -11  -3  -1 6.52080 1.09065   1
  11   3   1 8.10472 1.26859   1
  11   3   1 6.60695 1.21610   5
  11   3   1 6.49097 1.26870   8
  10  -4  -1 -0.3826 0.66153   6
  10  -4  -1 0.59927 0.68034   2
  10  -4  -1 -0.3784 0.58563   3
 -10   4   1 0.92758 0.69359   7
 -10   4   1 1.57520 0.77985   2
   9  -4  -1 -0.5462 0.45509   6
   9  -4  -1 0.22749 0.47643   3
   9  -4  -1 0.33792 0.59192   2
  -9   4   1 1.26213 0.59980   7
  -9   4   1 0.57303 0.62027   2
  -9   4   1 0.86579 0.47333   5
  -9   4   1 0.59444 0.55085   6
   8  -4  -1 0.37045 0.50252   2
   8  -4  -1 0.50947 0.46847   6
   8  -4  -1 1.04015 0.47402   3
  -8   4   1 2.06466 0.70462   2
  -8   4   1 1.50449 0.58624   7
  -8   4   1 1.94647 0.51860   6
  -8   4   1 0.71210 0.39808   5
   7  -4  -1 19.4160 1.03182   4
   7  -4  -1 19.8110 1.25987   3
   7  -4  -1 21.7483 1.32250   6
   7  -4  -1 19.3009 1.70587   9
  -7   4   1 21.1214 1.47414   2
  -7   4   1 20.4847 1.73760   9
  -7   4   1 20.6800 1.15393   5
  -7   4   1 18.7610 1.25380   6
  -7   4   1 19.8716 1.35901   7
   6  -4  -1 123.744 4.13945   4
   6  -4  -1 127.051 4.99451   9
   6  -4  -1 122.304 4.38560   6
   6  -4  -1 126.234 4.35933   3
  -6   4   1 125.204 4.27256   5
  -6   4   1 133.175 5.05121   9
  -6   4   1 125.086 4.64936   2
  -6   4   1 130.863 4.57153   7
  -6   4   1 124.331 4.40640   6
   5  -4  -1 20.4845 1.03967   3
   5  -4  -1 17.5453 0.90496   4
   5  -4  -1 21.1943 1.08673   6
   5  -4  -1 18.0523 1.38274   9
  -5   4   1 17.2967 1.37530   9
  -5   4   1 19.3131 1.15813   7
  -5   4   1 19.8899 1.06864   6
  -5   4   1 19.4068 1.22657   2
  -5   4   1 20.5177 0.87100   1
  -5   4   1 18.7669 0.97519   5
   4  -4  -1 143.235 4.31427   8
   4  -4  -1 145.156 4.73599   3
   4  -4  -1 137.922 5.16174   9
   4  -4  -1 146.648 4.76561   6
   4  -4  -1 142.685 4.56729   4
  -4   4   1 139.977 5.16563   9
  -4   4   1 143.840 4.84687   7
  -4   4   1 139.409 4.91392   2
  -4   4   1 146.352 4.66211   5
  -4   4   1 154.939 4.49835   1
  -4   4   1 145.853 4.76460   6
   3  -4  -1 219.612 7.43814   9
   3  -4  -1 225.002 7.06418   3
   3  -4  -1 219.146 6.92397   4
   3  -4  -1 239.061 6.67656   8
   3  -4  -1 225.330 7.07286   6
  -3   4   1 220.436 7.43179   9
  -3   4   1 231.165 7.00502   5
  -3   4   1 221.241 7.06710   6
  -3   4   1 230.037 6.81757   1
  -3   4   1 229.659 7.16854   7
  -3   4   1 220.923 7.21302   2
   2  -4  -1 872.137 26.3530   3
   2  -4  -1 880.664 26.3437   6
   2  -4  -1 873.371 26.2628   4
   2  -4  -1 945.808 26.1236   8
  -2   4   1 850.571 26.6375   9
  -2   4   1 881.387 26.1286   1
  -2   4   1 909.414 26.3110   5
  -2   4   1 886.142 26.4264   7
  -2   4   1 854.984 26.4541   2
  -2   4   1 884.545 26.3500   6
   1  -4  -1 158.167 4.95637   6
   1  -4  -1 165.429 5.01243   3
   1  -4  -1 169.132 4.87074   8
   1  -4  -1 158.967 4.95504   4
  -1   4   1 152.402 5.03083   2
  -1   4   1 159.970 4.96655   5
  -1   4   1 152.851 5.16754   9
  -1   4   1 161.358 5.03761   7
  -1   4   1 156.834 4.84110   1
   0  -4  -1 43.4559 1.51321   4
   0  -4  -1 40.9012 1.41629   6
   0  -4  -1 41.2533 1.48934   3
   0  -4  -1 44.5165 1.49707   8
   0   4   1 39.3967 1.55260   9
   0   4   1 41.8173 1.48030   2
   0   4   1 43.6432 1.49094   5
   0   4   1 42.1739 1.50443   7
   0   4   1 41.4211 1.43043   1
  -1  -4  -1 301.003 9.05567   6
  -1  -4  -1 341.427 9.12441   9
  -1  -4  -1 312.924 9.30747   8
  -1  -4  -1 300.628 9.26276   4
  -1  -4  -1 295.763 9.18188   3
  -1  -4  -1 298.240 9.22564   1
   1   4   1 299.030 9.22275   1
   1   4   1 302.402 9.16946   7
   1   4   1 296.269 9.09866   2
   1   4   1 298.787 9.18893   5
   1   4   1 297.178 9.16306   9
  -2  -4  -1 49.0946 1.87093   1
  -2  -4  -1 50.3719 1.76638   3
  -2  -4  -1 52.8629 1.64546   9
  -2  -4  -1 51.2973 1.88862   4
  -2  -4  -1 52.1646 1.59750   6
  -2  -4  -1 51.7166 1.95796   8
   2   4   1 52.7875 1.80510   5
   2   4   1 52.4703 1.62175   2
   2   4   1 52.5322 1.74465   7
   2   4   1 49.8355 1.87961   1
   2   4   1 53.7991 1.66225   9
  -3  -4  -1 1112.07 32.1820   3
  -3  -4  -1 1058.91 32.3416   1
  -3  -4  -1 1077.37 32.4408   8
  -3  -4  -1 1170.77 32.0415   6
  -3  -4  -1 1032.35 32.0674   9
  -3  -4  -1 1074.06 32.3390   4
   3   4   1 1064.88 32.2093   5
   3   4   1 1077.20 31.9862   2
   3   4   1 1093.78 32.0906   9
   3   4   1 1085.49 32.1213   7
   3   4   1 1051.79 32.3406   1
   3   4   1 1114.00 32.1076   9
  -4  -4  -1 262.690 8.64033   8
  -4  -4  -1 270.411 8.33501   3
  -4  -4  -1 261.711 8.50290   4
  -4  -4  -1 310.561 8.62827   1
  -4  -4  -1 288.031 8.17082   6
  -4  -4  -1 247.354 8.28332   9
   4   4   1 304.495 8.62249   1
   4   4   1 272.474 8.20167   9
   4   4   1 249.623 8.29025   9
   4   4   1 261.973 8.13424   2
   4   4   1 269.108 8.28015   7
   4   4   1 273.113 8.40145   5
  -5  -4  -1 9.82319 0.78365   1
  -5  -4  -1 10.0935 0.51830   6
  -5  -4  -1 10.6685 0.77458   4
  -5  -4  -1 10.5826 0.64062   3
  -5  -4  -1 10.5717 0.87814   8
   5   4   1 9.72274 0.58908   9
   5   4   1 10.4021 0.51816   2
   5   4   1 10.2158 0.81969   1
   5   4   1 10.1958 0.71245   9
   5   4   1 9.41827 0.68395   5
   5   4   1 11.0642 0.62271   7
  -6  -4  -1 15.7535 1.05552   1
  -6  -4  -1 16.2368 1.01065   4
  -6  -4  -1 14.2263 1.10118   8
  -6  -4  -1 15.1545 0.84230   3
   6   4   1 17.0582 0.88971   7
   6   4   1 14.5863 0.74897   2
   6   4   1 16.9033 0.95999   5
   6   4   1 15.1313 1.06591   1
   6   4   1 14.9157 0.85064   6
   6   4   1 15.3054 0.88834   9
  -7  -4  -1 3.25138 0.64156   1
  -7  -4  -1 3.88426 0.54173   3
  -7  -4  -1 3.65819 0.72831   8
  -7  -4  -1 4.65370 0.65392   5
  -7  -4  -1 2.71004 0.55972   4
   7   4   1 4.16080 0.58031   7
   7   4   1 4.55938 0.65087   5
   7   4   1 4.04092 0.70177   1
  -8  -4  -1 1.16780 0.43415   3
  -8  -4  -1 -0.3124 0.42447   1
  -8  -4  -1 0.82734 0.45906   5
  -8  -4  -1 0.83293 0.44660   4
  -8  -4  -1 0.66950 0.54175   8
   8   4   1 1.61878 0.53431   7
   8   4   1 1.81500 0.58006   5
   8   4   1 2.19620 0.65723   1
  -9  -4  -1 0.83181 0.49412   4
  -9  -4  -1 1.38168 0.60886   1
  -9  -4  -1 1.61051 0.68865   8
   9   4   1 0.57964 0.61379   7
   9   4   1 0.72791 0.62574   1
   9   4   1 1.15408 0.64189   5
 -10  -4  -1 1.38291 0.66149   4
 -10  -4  -1 0.74915 0.68227   8
 -10  -4  -1 1.75873 0.71012   1
  10   4   1 1.97103 0.89993   8
  10   4   1 1.69784 0.80020   1
  10   4   1 1.58541 0.74974   5
 -11  -4  -1 3.32260 1.03461   8
 -11  -4  -1 3.19134 0.85724   1
  11   4   1 4.91344 1.15592   5
  11   4   1 3.69510 1.18512   8
  11   4   1 5.15274 1.24371   1
  10  -5  -1 1.23328 0.79932   2
  10  -5  -1 0.67791 0.79487   3
  10  -5  -1 1.22120 0.83255   6
 -10   5   1 0.64051 0.83162   2
 -10   5   1 1.43773 0.77372   7
   9  -5  -1 13.9277 1.21263   3
   9  -5  -1 12.5870 1.51392   2
   9  -5  -1 13.0330 1.40253   6
  -9   5   1 12.8690 1.53555   2
  -9   5   1 15.0037 1.56671   7
  -9   5   1 12.5959 1.35200   6
   8  -5  -1 12.4800 1.08757   3
   8  -5  -1 11.3396 1.18554   6
  -8   5   1 13.7059 1.45134   2
  -8   5   1 13.0513 1.25487   6
  -8   5   1 13.2288 0.99230   5
  -8   5   1 12.9702 1.35989   7
   7  -5  -1 1.79222 0.53611   3
   7  -5  -1 0.75925 0.39247   6
   7  -5  -1 1.17402 0.71356   9
  -7   5   1 0.62127 0.53282   2
  -7   5   1 1.49758 0.43267   5
  -7   5   1 1.64297 0.58719   7
  -7   5   1 1.13798 0.43002   6
  -7   5   1 0.46114 0.64996   9
   6  -5  -1 73.4699 2.64727   4
   6  -5  -1 73.6546 2.86012   3
   6  -5  -1 73.3638 2.89885   6
   6  -5  -1 72.7045 3.44870   9
  -6   5   1 70.6924 3.43143   9
  -6   5   1 77.0458 3.16600   2
  -6   5   1 70.5182 2.87941   6
  -6   5   1 76.0537 2.76726   5
  -6   5   1 73.6119 3.02746   7
   5  -5  -1 197.162 6.35035   4
   5  -5  -1 204.185 6.59687   6
   5  -5  -1 196.424 6.54377   3
   5  -5  -1 203.915 7.18665   9
  -5   5   1 205.137 6.46847   5
  -5   5   1 195.594 6.80992   2
  -5   5   1 201.216 6.72162   7
  -5   5   1 206.242 7.19536   9
  -5   5   1 203.366 6.59637   6
   4  -5  -1 1.49761 0.51128   9
   4  -5  -1 1.91191 0.40623   3
   4  -5  -1 1.99733 0.39825   6
   4  -5  -1 2.07257 0.36219   4
  -4   5   1 1.65648 0.57091   9
  -4   5   1 2.14339 0.29213   1
  -4   5   1 1.53819 0.45560   2
  -4   5   1 2.65005 0.42623   5
  -4   5   1 1.51503 0.39825   6
  -4   5   1 2.38779 0.49529   7
   3  -5  -1 11.1171 0.64576   4
   3  -5  -1 12.9316 0.41601   8
   3  -5  -1 12.6740 0.75677   3
   3  -5  -1 12.6558 0.73260   6
  -3   5   1 12.2246 0.51574   1
  -3   5   1 11.7757 0.81229   7
  -3   5   1 10.7098 0.72715   6
  -3   5   1 10.6722 0.81114   2
  -3   5   1 10.5378 0.95027   9
  -3   5   1 11.6497 0.68429   5
   2  -5  -1 69.8948 2.44211   6
   2  -5  -1 72.8774 2.21976   8
   2  -5  -1 69.1945 2.46664   3
   2  -5  -1 70.2328 2.39365   4
  -2   5   1 71.0896 2.53810   7
  -2   5   1 64.9176 2.53982   2
  -2   5   1 68.1997 2.43975   6
  -2   5   1 71.5736 2.42284   5
  -2   5   1 70.5628 2.21871   1
  -2   5   1 69.4143 2.76120   9
   1  -5  -1 254.084 7.49705   9
   1  -5  -1 235.268 7.25820   4
   1  -5  -1 228.412 7.21775   6
   1  -5  -1 242.653 7.16102   8
   1  -5  -1 234.685 7.29306   3
  -1   5   1 231.136 7.09760   1
  -1   5   1 225.312 7.48863   9
  -1   5   1 233.198 7.24613   5
  -1   5   1 227.931 7.32876   2
  -1   5   1 236.802 7.33772   7
   0  -5  -1 31.6225 1.21823   9
   0  -5  -1 29.5374 1.17446   3
   0  -5  -1 30.0575 1.17005   8
   0  -5  -1 27.9577 1.17534   4
   0  -5  -1 28.9305 1.07580   6
   0   5   1 25.2630 1.21893   9
   0   5   1 26.2922 1.13363   2
   0   5   1 31.0174 1.09947   1
   0   5   1 29.1216 1.14482   5
   0   5   1 29.2530 1.18501   7
  -1  -5  -1 229.590 6.84216   6
  -1  -5  -1 224.679 7.08197   4
  -1  -5  -1 220.164 6.99053   3
  -1  -5  -1 257.735 6.94919   9
  -1  -5  -1 229.030 7.11434   8
   1   5   1 212.996 6.99244   9
   1   5   1 223.222 7.01231   1
   1   5   1 221.080 6.99101   5
   1   5   1 226.047 6.99211   7
   1   5   1 226.872 6.91881   2
  -2  -5  -1 45.7192 1.89327   8
  -2  -5  -1 44.4949 1.79318   1
  -2  -5  -1 48.9900 1.50475   6
  -2  -5  -1 53.3492 1.58784   9
  -2  -5  -1 47.3856 1.71384   3
  -2  -5  -1 47.6376 1.83737   4
   2   5   1 49.5692 1.75106   5
   2   5   1 47.1910 1.57143   2
   2   5   1 46.5884 1.63142   9
   2   5   1 50.2851 1.71884   7
   2   5   1 44.4130 1.79678   1
  -3  -5  -1 267.941 8.58026   9
  -3  -5  -1 283.069 8.91688   1
  -3  -5  -1 300.850 8.48821   6
  -3  -5  -1 282.950 9.02258   8
  -3  -5  -1 288.517 8.93973   4
  -3  -5  -1 282.816 8.72691   3
   3   5   1 286.032 8.78111   5
   3   5   1 297.876 8.56217   9
   3   5   1 275.982 8.91151   1
   3   5   1 282.729 8.68983   7
   3   5   1 291.171 8.51233   2
  -4  -5  -1 143.250 4.97778   8
  -4  -5  -1 132.681 4.52842   9
  -4  -5  -1 141.347 4.85692   1
  -4  -5  -1 146.963 4.87837   4
  -4  -5  -1 152.601 4.39736   6
  -4  -5  -1 149.372 4.66015   3
   4   5   1 150.195 4.61114   7
   4   5   1 139.027 4.55184   9
   4   5   1 146.842 4.39757   2
   4   5   1 150.847 4.45098   9
   4   5   1 147.624 4.72278   5
   4   5   1 145.265 4.87869   1
  -5  -5  -1 4.79068 0.62945   1
  -5  -5  -1 5.22510 0.68903   4
  -5  -5  -1 4.69240 0.72994   8
  -5  -5  -1 5.28425 0.53818   3
   5   5   1 3.86272 0.58266   1
   5   5   1 4.71121 0.53904   5
   5   5   1 4.78708 0.48688   7
   5   5   1 5.28556 0.40257   9
  -6  -5  -1 0.88815 0.30864   3
  -6  -5  -1 0.58557 0.50460   8
  -6  -5  -1 1.78735 0.50141   1
  -6  -5  -1 0.67205 0.39441   4
   6   5   1 1.09105 0.43250   5
   6   5   1 0.79187 0.32319   7
   6   5   1 0.62817 0.37772   1
  -7  -5  -1 4.03112 0.80570   8
  -7  -5  -1 4.41266 0.74133   1
  -7  -5  -1 5.14167 0.61951   3
  -7  -5  -1 5.29783 0.78150   4
   7   5   1 3.72213 0.71348   1
   7   5   1 5.20849 0.72104   5
   7   5   1 4.38477 0.56412   7
  -8  -5  -1 15.7826 1.17848   4
  -8  -5  -1 17.3103 1.42816   8
  -8  -5  -1 17.1670 1.33312   1
   8   5   1 14.1906 1.27353   1
   8   5   1 18.1767 1.13273   7
   8   5   1 16.7952 1.20890   5
  -9  -5  -1 1.54665 0.59201   4
  -9  -5  -1 1.98051 0.78254   8
  -9  -5  -1 0.61218 0.48341   1
   9   5   1 0.27619 0.57789   5
   9   5   1 1.06921 0.64216   1
   9   5   1 1.50197 0.69035   7
 -10  -5  -1 0.88678 0.62051   4
 -10  -5  -1 -0.0287 0.66703   8
 -10  -5  -1 -0.5054 0.54815   1
  10   5   1 1.56690 0.77820   1
  10   5   1 0.07698 0.71169   5
 -11  -5  -1 -0.3767 0.56804   1
 -11  -5  -1 0.36414 0.79612   8
  11   5   1 -1.0356 0.81147   1
  11   5   1 -0.1357 1.05022   8
  11   5   1 -0.2652 0.81700   5
  10  -6  -1 7.78303 1.27410   6
  10  -6  -1 6.88105 1.12316   3
  10  -6  -1 8.49563 1.65437   2
 -10   6   1 9.68024 1.46433   7
 -10   6   1 5.91704 1.50025   2
   9  -6  -1 3.76910 0.98825   2
   9  -6  -1 2.59376 0.75349   6
   9  -6  -1 2.89111 0.76625   3
  -9   6   1 2.99096 0.90034   7
  -9   6   1 3.48892 0.98701   2
   8  -6  -1 0.30878 0.57012   6
   8  -6  -1 0.53081 0.49589   3
  -8   6   1 1.06952 0.62412   7
  -8   6   1 0.13844 0.52563   6
  -8   6   1 -0.0835 0.56144   2
   7  -6  -1 8.88755 1.01069   6
   7  -6  -1 9.20616 0.99196   3
  -7   6   1 9.58738 1.06749   6
  -7   6   1 11.0871 1.24973   7
  -7   6   1 9.92556 0.84756   5
  -7   6   1 8.08151 1.16044   2
   6  -6  -1 30.1759 1.57548   6
   6  -6  -1 27.4118 1.34244   4
   6  -6  -1 27.9468 1.52719   3
   6  -6  -1 29.0789 2.03769   9
  -6   6   1 27.1981 1.54704   6
  -6   6   1 28.2861 1.70999   2
  -6   6   1 30.6918 1.46804   5
  -6   6   1 30.6417 1.72036   7
  -6   6   1 28.7725 2.08042   9
   5  -6  -1 173.409 5.63614   4
   5  -6  -1 177.049 6.51270   9
   5  -6  -1 165.933 5.82867   6
   5  -6  -1 176.234 5.85179   3
  -5   6   1 174.469 5.71941   5
  -5   6   1 179.582 5.88856   6
  -5   6   1 179.499 6.52399   9
  -5   6   1 170.833 6.10167   2
  -5   6   1 174.493 6.01235   7
   4  -6  -1 64.6923 2.90041   9
   4  -6  -1 58.7813 2.23583   4
   4  -6  -1 60.8515 2.39193   6
   4  -6  -1 61.8838 2.40536   3
  -4   6   1 58.7562 2.54686   2
  -4   6   1 61.0305 2.40604   6
  -4   6   1 62.2475 2.30839   5
  -4   6   1 60.2466 2.85260   9
  -4   6   1 61.0702 2.52343   7
   3  -6  -1 16.5575 0.85804   4
   3  -6  -1 15.2184 0.89699   3
   3  -6  -1 16.1985 0.91731   6
  -3   6   1 15.7747 0.92659   6
  -3   6   1 16.1137 0.87312   5
  -3   6   1 15.5553 1.01668   7
  -3   6   1 16.0158 1.22452   9
  -3   6   1 15.2976 1.02997   2
   2  -6  -1 70.3006 2.45011   4
   2  -6  -1 66.8007 2.45058   6
   2  -6  -1 69.9446 2.51939   3
   2  -6  -1 71.3817 2.26503   8
  -2   6   1 67.7939 2.82092   9
  -2   6   1 71.2590 2.46419   5
  -2   6   1 68.0221 2.60861   2
  -2   6   1 67.6515 2.21189   1
  -2   6   1 67.4918 2.57896   7
   1  -6  -1 134.840 4.43917   4
   1  -6  -1 139.938 4.38642   6
   1  -6  -1 143.367 4.49209   3
   1  -6  -1 141.920 4.34439   8
  -1   6   1 135.970 4.51799   7
  -1   6   1 133.830 4.23993   1
  -1   6   1 136.384 4.42187   5
  -1   6   1 133.312 4.51010   2
  -1   6   1 129.329 4.67221   9
   0  -6  -1 25.2886 1.14412   3
   0  -6  -1 26.2825 1.04048   6
   0  -6  -1 27.0203 1.16047   8
   0  -6  -1 27.5163 1.19579   4
   0  -6  -1 30.4332 1.21846   9
   0   6   1 25.0569 1.25129   9
   0   6   1 27.0559 1.15843   5
   0   6   1 24.8575 1.03940   1
   0   6   1 25.4152 1.13919   2
   0   6   1 25.3194 1.17251   7
  -1  -6  -1 7.99917 0.64386   8
  -1  -6  -1 7.33195 0.39863   6
  -1  -6  -1 8.59040 0.50142   9
  -1  -6  -1 7.76338 0.60821   4
  -1  -6  -1 7.67132 0.50946   3
   1   6   1 7.32321 0.51816   1
   1   6   1 7.15407 0.56539   9
   1   6   1 7.01954 0.47368   2
   1   6   1 6.46798 0.55546   5
   1   6   1 7.73124 0.52955   7
  -2  -6  -1 13.3128 0.88415   8
  -2  -6  -1 14.6937 0.62329   9
  -2  -6  -1 14.3312 0.87071   4
  -2  -6  -1 13.9093 0.80155   1
  -2  -6  -1 14.3515 0.75899   3
  -2  -6  -1 13.3662 0.52193   6
   2   6   1 13.5447 0.70273   9
   2   6   1 12.7493 0.76570   5
   2   6   1 13.7641 0.74568   7
   2   6   1 13.0372 0.78784   1
   2   6   1 13.5430 0.62508   2
  -3  -6  -1 10.9559 0.80310   4
  -3  -6  -1 10.6530 0.52353   9
  -3  -6  -1 11.8072 0.87264   8
  -3  -6  -1 9.76044 0.69976   1
  -3  -6  -1 10.5819 0.64502   3
   3   6   1 10.5880 0.70392   5
   3   6   1 11.8525 0.67687   7
   3   6   1 9.90852 0.75467   1
   3   6   1 9.53330 0.48209   2
   3   6   1 10.0060 0.54752   9
  -4  -6  -1 20.9787 1.02466   3
  -4  -6  -1 21.5723 1.20823   1
  -4  -6  -1 22.0540 1.32837   8
   4   6   1 21.8566 0.91005   9
   4   6   1 21.8958 1.10322   5
   4   6   1 20.8314 1.21908   1
   4   6   1 24.0075 1.07070   7
  -5  -6  -1 68.7222 2.71437   4
  -5  -6  -1 65.3089 2.42880   3
  -5  -6  -1 63.2091 2.64414   1
  -5  -6  -1 67.4762 2.84609   8
   5   6   1 70.4412 2.54527   5
   5   6   1 73.3032 2.44115   7
   5   6   1 62.2222 2.65160   1
  -6  -6  -1 4.97474 0.85750   8
  -6  -6  -1 5.00194 0.59074   3
  -6  -6  -1 4.44465 0.72607   1
  -6  -6  -1 5.89419 0.80009   4
   6   6   1 4.28294 0.77135   1
   6   6   1 5.03758 0.64709   5
   6   6   1 5.69187 0.60085   7
  -7  -6  -1 4.52106 0.80686   1
  -7  -6  -1 5.65994 0.84831   4
  -7  -6  -1 5.29368 0.93102   8
  -7  -6  -1 5.14032 0.72913   3
   7   6   1 5.76227 0.77428   5
   7   6   1 5.12116 0.63102   7
   7   6   1 5.22403 0.83302   1
  -8  -6  -1 0.77743 0.54698   4
  -8  -6  -1 1.31104 0.63433   1
  -8  -6  -1 1.39320 0.60209   8
   8   6   1 -0.0469 0.45989   7
   8   6   1 0.87853 0.56685   5
   8   6   1 0.50677 0.61903   1
  -9  -6  -1 0.15456 0.67031   8
  -9  -6  -1 -0.0601 0.47945   4
  -9  -6  -1 0.34529 0.60547   1
   9   6   1 0.01107 0.59494   1
   9   6   1 -0.1642 0.61087   5
 -10  -6  -1 -0.6328 0.69672   8
 -10  -6  -1 0.35475 0.63128   1
 -10  -6  -1 0.07164 0.55345   4
  10   6   1 -0.2318 0.73225   5
  10   6   1 -0.7568 0.67170   1
   9  -7  -1 6.74647 1.10770   3
   9  -7  -1 6.66289 1.23273   2
   9  -7  -1 6.82469 1.16377   6
  -9   7   1 7.43948 1.37369   2
  -9   7   1 8.15146 1.32971   7
   8  -7  -1 2.11629 0.70452   3
   8  -7  -1 3.26363 0.84712   6
  -8   7   1 2.11520 0.85263   2
  -8   7   1 1.07011 0.72273   7
   7  -7  -1 2.12642 0.63965   3
   7  -7  -1 0.77495 0.48075   6
  -7   7   1 3.03388 0.78203   7
  -7   7   1 1.77084 0.77239   2
  -7   7   1 1.48131 0.46394   5
  -7   7   1 1.02731 0.51765   6
   6  -7  -1 1.07480 0.48267   4
   6  -7  -1 1.39090 0.54730   6
   6  -7  -1 1.95037 0.56159   3
  -6   7   1 2.23528 0.53636   5
  -6   7   1 0.78427 0.55453   7
  -6   7   1 0.79773 0.57436   2
  -6   7   1 -0.1481 0.41597   6
   5  -7  -1 -0.1105 0.38093   3
   5  -7  -1 -0.1154 0.31162   4
   5  -7  -1 0.21919 0.52713   9
   5  -7  -1 -0.0491 0.27031   6
  -5   7   1 -0.1108 0.31611   7
  -5   7   1 0.07660 0.49231   2
  -5   7   1 -0.2985 0.29283   5
  -5   7   1 -0.2297 0.60829   9
  -5   7   1 -0.2604 0.29225   6
   4  -7  -1 82.3204 2.90717   4
   4  -7  -1 74.6444 3.48291   9
   4  -7  -1 80.3741 3.04927   3
   4  -7  -1 79.1980 3.01392   6
  -4   7   1 82.9317 3.05351   6
  -4   7   1 76.4675 3.51580   9
  -4   7   1 82.3350 2.93338   5
  -4   7   1 77.9097 3.23151   2
  -4   7   1 82.7309 3.21021   7
   3  -7  -1 37.1201 1.62813   3
   3  -7  -1 39.1694 1.63517   6
   3  -7  -1 36.7031 1.55794   4
  -3   7   1 33.0465 1.99987   9
  -3   7   1 35.7730 1.54776   5
  -3   7   1 38.3294 1.74449   7
  -3   7   1 30.4694 1.69846   2
   2  -7  -1 33.2083 1.45456   4
   2  -7  -1 32.1887 1.42073   6
   2  -7  -1 32.7644 1.49969   3
  -2   7   1 35.3451 1.60840   7
  -2   7   1 32.1363 1.77975   9
  -2   7   1 33.0943 1.61517   2
  -2   7   1 33.8831 1.45492   5
   1  -7  -1 78.6018 2.84593   3
   1  -7  -1 80.0268 2.74200   6
   1  -7  -1 81.6319 2.73918   8
   1  -7  -1 80.5205 2.85306   4
  -1   7   1 78.0715 3.10647   9
  -1   7   1 77.5447 2.89916   2
  -1   7   1 80.3095 2.81306   5
  -1   7   1 79.1783 2.91336   7
  -1   7   1 78.7919 2.60159   1
   0  -7  -1 9.06922 0.68220   8
   0  -7  -1 9.54286 0.63103   3
   0  -7  -1 8.95591 0.65224   4
   0  -7  -1 8.20040 0.52488   6
   0   7   1 8.81469 0.69656   7
   0   7   1 9.33695 0.70236   5
   0   7   1 8.11433 0.76098   9
   0   7   1 8.30350 0.65005   2
   0   7   1 8.56281 0.54584   1
  -1  -7  -1 43.9329 1.79635   8
  -1  -7  -1 40.4909 1.46730   6
  -1  -7  -1 47.6330 1.63274   9
  -1  -7  -1 41.1880 1.77032   4
  -1  -7  -1 43.2792 1.68792   3
   1   7   1 41.7287 1.64053   1
   1   7   1 38.7372 1.71717   9
   1   7   1 41.4582 1.69733   7
   1   7   1 43.5320 1.69998   5
   1   7   1 39.9359 1.60051   2
  -2  -7  -1 41.3105 1.75872   4
  -2  -7  -1 39.3010 1.76790   8
  -2  -7  -1 39.3304 1.57538   3
   2   7   1 38.8955 1.58604   7
   2   7   1 40.1537 1.64827   1
   2   7   1 39.1971 1.60794   5
   2   7   1 37.1024 1.43108   2
   2   7   1 37.6131 1.54044   9
  -3  -7  -1 1.46092 0.48344   8
  -3  -7  -1 2.16365 0.45750   1
  -3  -7  -1 2.14827 0.39595   3
  -3  -7  -1 2.13478 0.51225   4
   3   7   1 3.30648 0.46262   7
   3   7   1 2.52831 0.48501   5
   3   7   1 2.16677 0.45329   1
  -4  -7  -1 28.0307 1.48688   4
  -4  -7  -1 23.1183 1.36504   1
  -4  -7  -1 27.6763 1.24995   3
  -4  -7  -1 25.1883 1.53817   8
   4   7   1 25.6708 1.28681   5
   4   7   1 29.5012 1.26270   7
   4   7   1 24.2041 1.40909   1
  -5  -7  -1 39.6512 1.88872   4
  -5  -7  -1 33.9933 1.74235   1
  -5  -7  -1 36.3132 1.56077   3
  -5  -7  -1 39.0275 2.01054   8
   5   7   1 34.5487 1.77360   1
   5   7   1 35.5459 1.65345   5
   5   7   1 37.6581 1.56776   7
  -6  -7  -1 2.93677 0.70229   1
  -6  -7  -1 3.77580 0.73899   4
  -6  -7  -1 4.48575 0.60655   3
  -6  -7  -1 4.39899 0.87509   8
   6   7   1 4.71043 0.65020   7
   6   7   1 3.93618 0.61829   5
   6   7   1 3.83218 0.76386   1
  -7  -7  -1 2.52932 0.70457   1
  -7  -7  -1 2.52670 0.78974   8
  -7  -7  -1 2.08658 0.65518   4
   7   7   1 2.42515 0.62475   5
   7   7   1 3.00482 0.74939   1
   7   7   1 1.77513 0.59299   7
  -8  -7  -1 0.97312 0.69061   4
  -8  -7  -1 0.16962 0.65685   8
  -8  -7  -1 1.01287 0.63591   1
   8   7   1 0.65285 0.64574   1
   8   7   1 0.36197 0.59906   7
   8   7   1 0.72809 0.60124   5
  -9  -7  -1 2.01366 0.74322   4
  -9  -7  -1 0.79579 0.71086   1
  -9  -7  -1 1.95421 0.86527   8
   9   7   1 3.50279 0.85016   5
   9   7   1 2.37825 0.84291   1
 -10  -7  -1 0.76663 0.74317   4
 -10  -7  -1 1.89573 0.80972   8
 -10  -7  -1 1.42257 0.80744   1
  10   7   1 0.51627 0.79240   1
  10   7   1 0.47779 0.84431   5
   8  -8  -1 8.05613 1.19167   6
   8  -8  -1 9.62637 1.23569   3
  -8   8   1 9.49049 1.42231   7
  -8   8   1 9.63670 1.42859   2
   7  -8  -1 0.21825 0.58475   6
   7  -8  -1 0.80055 0.60659   3
  -7   8   1 1.10159 0.68778   7
  -7   8   1 0.88423 0.73724   2
   6  -8  -1 -0.1277 0.41982   6
   6  -8  -1 -0.0349 0.44051   3
  -6   8   1 -0.2115 0.31361   5
  -6   8   1 -0.2233 0.49343   7
  -6   8   1 0.00152 0.50958   2
   5  -8  -1 3.09465 0.68163   3
   5  -8  -1 5.14875 0.67439   4
   5  -8  -1 4.14623 0.70453   6
  -5   8   1 4.73618 0.88356   2
  -5   8   1 3.56240 0.60436   5
  -5   8   1 3.86477 0.83636   7
   4  -8  -1 17.2007 1.10943   6
   4  -8  -1 14.5498 1.59393   9
   4  -8  -1 15.8944 1.11305   3
   4  -8  -1 15.2545 0.98779   4
  -4   8   1 15.4653 1.68697   9
  -4   8   1 16.4105 1.29425   2
  -4   8   1 15.9312 1.00280   5
  -4   8   1 13.2426 1.17172   7
   3  -8  -1 67.7391 2.61188   6
   3  -8  -1 73.8914 2.64667   4
   3  -8  -1 68.9371 2.69571   3
  -3   8   1 67.7099 2.84521   2
  -3   8   1 65.0543 2.79554   7
  -3   8   1 64.4867 3.13684   9
  -3   8   1 66.0701 2.56603   5
   2  -8  -1 50.9323 2.12697   3
   2  -8  -1 49.5425 2.00430   6
   2  -8  -1 51.9328 2.09180   4
  -2   8   1 49.7086 2.04036   5
  -2   8   1 49.2951 2.20337   2
  -2   8   1 51.5750 2.47736   9
  -2   8   1 54.2862 2.25172   7
   1  -8  -1 24.8867 1.14348   6
   1  -8  -1 27.0015 1.30755   4
   1  -8  -1 24.1928 1.25554   3
  -1   8   1 22.9542 1.29674   2
  -1   8   1 21.9262 1.43472   9
  -1   8   1 22.4973 1.21463   5
  -1   8   1 26.0458 1.35115   7
   0  -8  -1 40.0238 1.52895   6
   0  -8  -1 40.9025 1.73837   8
   0  -8  -1 41.2906 1.79048   4
   0  -8  -1 39.7134 1.71168   3
   0   8   1 39.2325 1.70593   5
   0   8   1 40.4830 1.53770   1
   0   8   1 40.2007 1.71170   2
   0   8   1 38.8346 1.88263   9
   0   8   1 40.0091 1.77170   7
  -1  -8  -1 11.4340 0.80339   3
  -1  -8  -1 12.1869 0.89833   8
  -1  -8  -1 12.2325 0.91962   4
   1   8   1 13.1471 0.81401   2
   1   8   1 13.5459 0.89698   7
   1   8   1 10.4123 0.70588   1
   1   8   1 10.5126 0.91862   9
   1   8   1 13.6365 0.88530   5
  -2  -8  -1 7.09619 0.83576   4
  -2  -8  -1 7.95487 0.85973   8
  -2  -8  -1 7.01429 0.69218   3
   2   8   1 8.43133 0.74468   7
   2   8   1 8.08112 0.78280   5
   2   8   1 7.01409 0.70024   1
  -3  -8  -1 3.51238 0.69859   8
  -3  -8  -1 3.46580 0.58267   1
  -3  -8  -1 3.19738 0.66268   4
  -3  -8  -1 4.94322 0.59103   3
   3   8   1 4.38337 0.61436   1
   3   8   1 4.37849 0.62746   5
   3   8   1 4.93676 0.61983   7
  -4  -8  -1 0.32508 0.49458   4
  -4  -8  -1 0.83146 0.54635   8
  -4  -8  -1 1.13549 0.39888   3
  -4  -8  -1 0.76597 0.45448   1
   4   8   1 0.79265 0.44429   1
   4   8   1 0.46774 0.42336   7
   4   8   1 1.21055 0.50753   5
  -5  -8  -1 6.57562 0.71988   3
  -5  -8  -1 5.89470 0.84160   1
  -5  -8  -1 5.69999 0.94704   8
  -5  -8  -1 6.32249 0.89775   4
   5   8   1 6.70927 0.91363   1
   5   8   1 6.73863 0.74309   7
   5   8   1 6.64727 0.79741   5
  -6  -8  -1 3.69980 0.75332   1
  -6  -8  -1 3.71754 0.88959   8
  -6  -8  -1 4.67234 0.85286   4
   6   8   1 5.43999 0.77299   5
   6   8   1 4.23502 0.86251   1
   6   8   1 4.66851 0.67053   7
  -7  -8  -1 1.01941 0.76030   8
  -7  -8  -1 0.82568 0.48712   1
  -7  -8  -1 2.14002 0.63206   4
   7   8   1 2.16963 0.67633   1
   7   8   1 2.53746 0.69205   5
   7   8   1 0.64445 0.52861   7
  -8  -8  -1 6.30754 1.05511   1
  -8  -8  -1 7.37439 1.22745   8
  -8  -8  -1 5.96931 1.01073   4
   8   8   1 6.48353 1.06722   1
   8   8   1 6.40822 0.95623   5
  -9  -8  -1 -1.0373 0.55704   1
  -9  -8  -1 0.01040 0.69410   4
  -9  -8  -1 -0.1343 0.81891   8
   9   8   1 -0.3068 0.67712   5
   9   8   1 0.64303 0.74976   1
   8  -9  -1 8.95977 1.30157   3
   8  -9  -1 7.56194 1.35221   6
  -8   9   1 7.98223 1.63105   7
  -8   9   1 6.60123 1.37482   2
   7  -9  -1 8.18939 1.09245   3
   7  -9  -1 6.03198 1.01135   6
  -7   9   1 5.08067 1.14905   2
  -7   9   1 6.63071 1.17732   7
   6  -9  -1 0.93946 0.58731   3
   6  -9  -1 0.86119 0.58004   6
  -6   9   1 0.14023 0.60284   7
  -6   9   1 0.21057 0.58114   2
   5  -9  -1 6.06434 0.89721   3
   5  -9  -1 6.45295 0.85550   4
   5  -9  -1 8.03136 0.93121   6
  -5   9   1 4.87109 0.94553   2
  -5   9   1 4.71520 0.93457   7
  -5   9   1 4.93806 0.74129   5
   4  -9  -1 22.2023 1.82809   9
   4  -9  -1 20.2226 1.35391   3
   4  -9  -1 21.6454 1.28261   4
   4  -9  -1 21.9649 1.32050   6
  -4   9   1 23.9025 1.59385   2
  -4   9   1 23.0537 1.28440   5
  -4   9   1 22.9585 1.98937   9
  -4   9   1 22.2272 1.57144   7
   3  -9  -1 1.72669 0.53515   3
   3  -9  -1 0.72264 0.44280   6
   3  -9  -1 2.11747 0.72818   9
   3  -9  -1 1.04568 0.52022   4
  -3   9   1 0.29366 0.49112   2
  -3   9   1 0.74400 0.44701   5
  -3   9   1 0.83014 0.76076   9
  -3   9   1 1.12118 0.58952   7
   2  -9  -1 53.8400 2.12669   6
   2  -9  -1 55.6253 2.28150   3
   2  -9  -1 51.9086 2.21624   4
  -2   9   1 50.3045 2.60097   9
  -2   9   1 48.7936 2.33368   2
  -2   9   1 53.2337 2.18294   5
  -2   9   1 52.2096 2.36619   7
   1  -9  -1 5.66928 0.59597   6
   1  -9  -1 7.35440 0.85390   4
   1  -9  -1 6.42033 0.76832   3
  -1   9   1 5.71820 0.95648   9
  -1   9   1 5.63188 0.81296   7
  -1   9   1 6.50080 0.76701   5
  -1   9   1 6.21167 0.80790   2
   0  -9  -1 14.5525 0.96008   3
   0  -9  -1 16.4367 1.24564   8
   0  -9  -1 16.7364 1.12638   4
   0   9   1 16.7487 1.13460   7
   0   9   1 15.8798 1.06889   5
   0   9   1 15.2796 1.30130   9
   0   9   1 16.5874 1.06447   2
  -1  -9  -1 0.01004 0.41886   8
  -1  -9  -1 0.23018 0.42679   4
  -1  -9  -1 0.10562 0.35210   3
   1   9   1 0.49131 0.42101   7
   1   9   1 1.20855 0.49678   5
   1   9   1 0.51928 0.32381   1
  -2  -9  -1 -0.1676 0.31759   3
  -2  -9  -1 -0.3302 0.39083   8
  -2  -9  -1 -0.5462 0.37558   4
   2   9   1 1.00012 0.45238   7
   2   9   1 -0.3938 0.39895   5
   2   9   1 -0.6734 0.25319   1
  -3  -9  -1 3.73055 0.77052   8
  -3  -9  -1 4.45336 0.64070   3
  -3  -9  -1 3.73486 0.75768   4
   3   9   1 3.98368 0.66290   5
   3   9   1 4.31433 0.66412   7
   3   9   1 4.12237 0.64902   1
  -4  -9  -1 0.13095 0.43461   3
  -4  -9  -1 0.57600 0.43841   1
  -4  -9  -1 0.44305 0.57635   8
  -4  -9  -1 1.29161 0.61212   4
   4   9   1 0.75915 0.48879   1
   4   9   1 1.06342 0.43380   5
   4   9   1 0.64683 0.51141   7
  -5  -9  -1 6.33995 1.00467   4
  -5  -9  -1 6.77690 0.81284   3
  -5  -9  -1 7.12369 1.12257   8
  -5  -9  -1 6.32395 0.88211   1
   5   9   1 6.60577 0.91829   1
   5   9   1 5.46835 0.83500   5
   5   9   1 6.98110 0.81209   7
  -6  -9  -1 3.52943 0.82233   8
  -6  -9  -1 2.81663 0.74293   4
  -6  -9  -1 2.75694 0.74300   1
   6   9   1 3.92280 0.71248   7
   6   9   1 2.10187 0.74437   1
   6   9   1 2.33306 0.71811   5
  -7  -9  -1 2.35346 0.70355   1
  -7  -9  -1 1.54508 0.82866   8
  -7  -9  -1 3.20111 0.87805   4
   7   9   1 2.88483 0.76060   5
   7   9   1 3.53953 0.76615   7
   7   9   1 4.04810 0.85048   1
  -8  -9  -1 1.17529 0.88344   8
  -8  -9  -1 1.48371 0.76814   1
  -8  -9  -1 2.62767 0.87931   4
   8   9   1 3.16406 0.84983   5
   8   9   1 2.55831 0.90511   1
  -9  -9  -1 -1.0539 0.66335   1
  -9  -9  -1 0.05183 0.87495   8
  -9  -9  -1 0.98101 0.83911   4
   9   9   1 0.95982 0.88018   1
   9   9   1 -0.2644 0.76421   5
   7 -10  -1 8.78207 1.16430   6
   7 -10  -1 8.34857 1.29038   3
  -7  10   1 8.55842 1.42567   2
   6 -10  -1 2.83589 0.73630   6
   6 -10  -1 4.75352 0.94124   3
  -6  10   1 1.93611 0.83579   2
  -6  10   1 3.75976 0.98160   7
   5 -10  -1 2.12451 0.68982   3
   5 -10  -1 2.12127 0.63672   6
  -5  10   1 3.10278 0.85016   7
  -5  10   1 1.59286 0.74733   2
   4 -10  -1 1.72373 0.62851   4
   4 -10  -1 0.55590 0.43715   6
   4 -10  -1 0.51858 0.49587   3
  -4  10   1 0.50548 0.64319   7
  -4  10   1 1.12301 0.48227   5
  -4  10   1 1.11076 0.69504   2
   3 -10  -1 4.94346 0.70178   6
   3 -10  -1 5.88497 0.87103   3
   3 -10  -1 5.31081 0.80621   4
   3 -10  -1 5.90151 1.10849   9
  -3  10   1 6.48805 0.81594   5
  -3  10   1 4.72232 0.88530   2
  -3  10   1 6.09659 1.40545   9
  -3  10   1 5.33461 0.90527   7
   2 -10  -1 42.8291 2.76837   9
   2 -10  -1 50.3736 2.27866   4
   2 -10  -1 55.2047 2.31769   3
   2 -10  -1 50.3070 2.07562   6
  -2  10   1 49.5612 2.39314   7
  -2  10   1 50.2618 2.76090   9
  -2  10   1 52.3934 2.42908   2
  -2  10   1 49.6659 2.17196   5
   1 -10  -1 17.0851 1.24107   4
   1 -10  -1 19.4166 1.24759   3
  -1  10   1 18.9685 1.34924   7
  -1  10   1 17.1390 1.18281   5
  -1  10   1 17.4273 1.28412   2
   0 -10  -1 13.2451 1.02346   3
   0 -10  -1 13.0672 1.10274   4
   0  10   1 14.8396 1.16345   7
   0  10   1 11.1538 0.93112   5
  -1 -10  -1 1.59403 0.79249   8
  -1 -10  -1 2.56589 0.58275   3
  -1 -10  -1 1.86271 0.62196   4
   1  10   1 2.55596 0.66242   5
   1  10   1 1.99961 0.59770   7
  -2 -10  -1 2.29364 0.68759   4
  -2 -10  -1 2.48768 0.76954   8
  -2 -10  -1 1.68844 0.55554   3
   2  10   1 2.04499 0.48987   1
   2  10   1 2.21642 0.55173   5
   2  10   1 2.22105 0.60224   7
  -3 -10  -1 0.58854 0.55995   4
  -3 -10  -1 0.34889 0.57151   8
  -3 -10  -1 0.96927 0.48192   3
   3  10   1 1.13214 0.48299   1
   3  10   1 0.75391 0.57197   5
   3  10   1 1.42495 0.55780   7
  -4 -10  -1 2.46692 0.78180   4
  -4 -10  -1 2.94949 0.61444   3
  -4 -10  -1 2.71594 0.82162   8
   4  10   1 3.67432 0.71193   7
   4  10   1 3.57971 0.69935   1
   4  10   1 2.36665 0.60558   5
  -5 -10  -1 0.69949 0.66828   4
  -5 -10  -1 -0.2024 0.64951   8
   5  10   1 0.43681 0.57172   7
   5  10   1 -0.0929 0.63051   5
   5  10   1 -0.1051 0.53141   1
  -6 -10  -1 1.40739 0.63682   1
  -6 -10  -1 -0.0051 0.69064   8
  -6 -10  -1 1.69152 0.83206   4
   6  10   1 0.65572 0.73782   7
   6  10   1 0.99041 0.73251   1
   6  10   1 1.27057 0.59586   5
  -7 -10  -1 -0.1639 0.58810   1
  -7 -10  -1 0.02037 0.83102   8
  -7 -10  -1 -0.5126 0.64362   4
   7  10   1 1.03470 0.72464   1
   7  10   1 -0.3152 0.50576   5
  -8 -10  -1 -0.1789 0.70500   1
  -8 -10  -1 1.72037 1.04862   8
  -8 -10  -1 -0.3362 0.74568   4
   8  10   1 0.26530 0.83409   1
   8  10   1 -0.4620 0.76322   5
   5 -11  -1 4.28340 0.91929   3
   5 -11  -1 3.47737 0.81556   6
  -5  11   1 5.81145 1.14090   7
  -5  11   1 3.71348 1.01256   2
   4 -11  -1 -0.0377 0.48679   6
   4 -11  -1 -0.0222 0.67304   4
   4 -11  -1 0.17618 0.56569   3
  -4  11   1 0.65579 0.78167   2
  -4  11   1 0.39156 0.50348   5
  -4  11   1 0.10513 0.68092   7
   3 -11  -1 1.18176 0.57999   3
   3 -11  -1 1.11331 0.61056   4
   3 -11  -1 0.66617 0.50726   6
  -3  11   1 1.06589 0.52542   5
  -3  11   1 0.80710 0.70061   7
  -3  11   1 1.72317 0.74542   2
   2 -11  -1 5.47947 0.88710   4
   2 -11  -1 4.53154 0.78040   3
  -2  11   1 3.87731 0.89382   7
  -2  11   1 3.51510 0.71373   5
   1 -11  -1 2.49067 0.66262   3
   1 -11  -1 1.77347 0.67594   4
  -1  11   1 1.74004 0.63032   5
  -1  11   1 2.46922 0.73849   7
   0 -11  -1 2.50004 0.72826   4
   0 -11  -1 2.87094 0.67265   3
   0  11   1 2.33147 0.68593   5
   0  11   1 4.79830 0.84959   7
  -1 -11  -1 0.50165 0.60102   4
  -1 -11  -1 0.90238 0.54373   3
   1  11   1 1.80168 0.62275   7
   1  11   1 0.48531 0.59281   5
  -2 -11  -1 0.44402 0.62076   4
  -2 -11  -1 0.97503 0.53290   3
   2  11   1 1.81314 0.70479   7
   2  11   1 0.54191 0.63762   5
  -3 -11  -1 7.26580 0.92852   3
  -3 -11  -1 6.64267 1.04318   4
  -3 -11  -1 7.67874 1.16171   8
   3  11   1 5.32282 0.89616   5
   3  11   1 7.29919 1.01609   1
   3  11   1 5.66187 0.87390   7
  -4 -11  -1 2.01072 0.83838   4
  -4 -11  -1 3.11944 0.94472   8
  -4 -11  -1 1.39933 0.64230   3
   4  11   1 2.87904 0.82227   5
   4  11   1 2.50186 0.71879   7
   4  11   1 3.08817 0.71014   1
  -5 -11  -1 0.60514 0.70367   4
  -5 -11  -1 -0.5917 0.70632   8
   5  11   1 0.88394 0.76479   7
   5  11   1 0.39626 0.63998   1
   5  11   1 0.04098 0.71309   5
  -6 -11  -1 0.46815 0.61391   4
  -6 -11  -1 1.66792 0.95582   8
   6  11   1 0.54515 0.60762   5
   6  11   1 1.42001 0.89928   7
   6  11   1 1.33346 0.72438   1
  -7 -11  -1 -0.6330 0.75482   4
  -7 -11  -1 0.37167 1.01019   8
   7  11   1 0.27876 0.68839   1
   7  11   1 -0.0591 0.63859   5
   4 -12  -1 0.68119 0.71121   3
  -4  12   1 1.52071 0.89863   7
   3 -12  -1 2.07827 0.71618   3
   3 -12  -1 2.44241 0.81808   4
  -3  12   1 2.14948 0.98392   7
  -3  12   1 3.02189 0.71224   5
   2 -12  -1 0.94426 0.59452   3
   2 -12  -1 0.53461 0.63090   4
  -2  12   1 1.21709 0.79503   7
  -2  12   1 1.24200 0.59258   5
   1 -12  -1 25.3236 1.63823   3
   1 -12  -1 26.3079 1.74923   4
  -1  12   1 23.8526 1.76642   7
  -1  12   1 24.7278 1.57325   5
   0 -12  -1 3.96998 0.92511   4
   0 -12  -1 3.98612 0.79428   3
   0  12   1 4.41778 0.84069   5
   0  12   1 5.07000 0.94501   7
  -1 -12  -1 5.59371 0.87457   3
  -1 -12  -1 8.03081 1.14652   4
   1  12   1 7.15220 1.04015   5
   1  12   1 6.97900 1.04057   7
  -2 -12  -1 2.17050 0.82760   4
  -2 -12  -1 1.30865 0.63125   3
   2  12   1 1.08342 0.73942   5
   2  12   1 3.31129 0.79837   7
  -3 -12  -1 1.66800 0.85545   4
  -3 -12  -1 0.50970 0.57662   3
   3  12   1 1.53138 0.71504   7
   3  12   1 0.74998 0.74103   5
  -4 -12  -1 -0.4397 1.00776   8
  -4 -12  -1 -0.4349 0.71063   4
   4  12   1 -1.9650 0.63975   5
   4  12   1 0.74507 0.69292   7
  -5 -12  -1 -0.3522 0.93201   8
  -5 -12  -1 -0.7199 0.70640   4
   5  12   1 1.77670 0.87261   7
   5  12   1 -0.5567 0.76996   5
   5  12   1 -0.4917 0.62366   1
   1 -13  -1 1.63590 1.04367   4
   1 -13  -1 0.65978 0.66831   3
  -1  13   1 1.42484 0.71471   5
  -1  13   1 2.01116 0.96469   7
   0 -13  -1 2.14418 0.77885   3
   0 -13  -1 1.89106 0.94633   4
   0  13   1 3.14526 0.95519   7
   0  13   1 1.28080 0.70973   5
  -1 -13  -1 0.42715 0.84274   4
  -1 -13  -1 -0.2388 0.56210   3
   1  13   1 0.46415 0.85158   7
   1  13   1 -0.2221 0.66792   5
  -2 -13  -1 1.27387 0.87348   4
  -2 -13  -1 2.50137 0.74022   3
   2  13   1 3.29279 0.96323   7
   2  13   1 0.98136 0.78004   5
  -3 -13  -1 -1.1000 0.91468   4
   3  13   1 0.32615 0.81740   5
   3  13   1 1.57475 0.86312   7
   3  12  -2 2.44132 0.90456   7
   3  12  -2 -0.9500 0.67624   5
  -3 -12   2 0.31649 0.79549   4
   2  12  -2 2.27811 0.89064   7
   2  12  -2 1.52675 0.75402   5
  -2 -12   2 2.64263 0.94186   4
   1  12  -2 2.41068 0.84798   7
   1  12  -2 0.88726 0.74216   5
  -1 -12   2 1.66343 0.84826   4
   0  12  -2 1.21927 0.78105   7
   0  12  -2 0.61227 0.74254   5
   0 -12   2 0.01794 0.58867   3
   0 -12   2 1.27848 0.80114   4
  -1  12  -2 1.85254 0.83150   7
   1 -12   2 1.76532 0.68508   3
   1 -12   2 0.76491 0.79658   4
   2 -12   2 3.18781 1.00915   4
   2 -12   2 1.41933 0.67071   3
   5  11  -2 -0.0246 0.76867   7
   5  11  -2 -1.4531 0.65446   5
  -5 -11   2 -0.6943 0.67044   1
  -5 -11   2 1.17124 1.04217   8
  -5 -11   2 -0.0670 0.76261   4
   4  11  -2 1.66358 0.78189   7
   4  11  -2 -0.1253 0.66430   5
  -4 -11   2 0.98992 0.90799   8
  -4 -11   2 0.89879 0.74585   4
   3  11  -2 1.30656 0.77894   7
   3  11  -2 -0.3737 0.60175   5
  -3 -11   2 0.25036 0.86212   8
  -3 -11   2 0.97126 0.76997   4
   2  11  -2 6.22531 0.95927   7
   2  11  -2 6.00405 0.94703   5
  -2 -11   2 4.80301 0.99671   4
   1  11  -2 8.24947 1.08017   7
   1  11  -2 7.75973 1.00410   5
  -1 -11   2 8.85471 1.21429   4
  -1 -11   2 8.91698 0.99469   3
   0  11  -2 0.32761 0.56683   5
   0  11  -2 1.28004 0.66133   7
   0 -11   2 0.62443 0.64679   4
   0 -11   2 0.67632 0.54712   3
  -1  11  -2 0.54074 0.64079   7
  -1  11  -2 0.22716 0.64216   5
   1 -11   2 1.22798 0.65388   4
   1 -11   2 0.10333 0.45835   3
  -2  11  -2 1.91966 0.72529   7
   2 -11   2 3.24452 0.75469   3
   2 -11   2 1.49324 0.69651   4
  -3  11  -2 8.20521 1.17256   7
  -3  11  -2 6.31480 1.17800   2
   3 -11   2 6.54791 0.98090   3
   3 -11   2 4.46750 0.96580   4
  -4  11  -2 0.74594 0.76394   7
  -4  11  -2 1.14053 0.91804   2
   4 -11   2 1.62627 0.85574   4
   4 -11   2 0.11255 0.62162   3
   7  10  -2 0.73244 0.74886   1
   7  10  -2 -1.0047 0.70182   5
   7  10  -2 -2.3420 0.68068   7
  -7 -10   2 -1.1713 0.67229   4
  -7 -10   2 -0.2821 0.89961   8
  -7 -10   2 0.74616 0.84671   1
   6  10  -2 1.01146 0.70813   1
   6  10  -2 0.53690 0.72985   5
   6  10  -2 -0.1355 0.71408   7
  -6 -10   2 -0.1261 0.54918   1
  -6 -10   2 0.63265 0.91050   8
  -6 -10   2 0.27571 0.74079   4
   5  10  -2 0.55270 0.66604   5
   5  10  -2 1.18776 0.72084   7
   5  10  -2 0.71504 0.61389   1
  -5 -10   2 0.83008 0.58179   1
  -5 -10   2 -0.0206 0.75712   8
  -5 -10   2 1.42536 0.63564   4
   4  10  -2 0.17776 0.59651   5
   4  10  -2 0.48636 0.67662   7
   4  10  -2 -0.3207 0.51384   1
  -4 -10   2 0.13383 0.57977   1
  -4 -10   2 0.04890 0.60624   4
  -4 -10   2 0.09988 0.68568   8
   3  10  -2 1.31072 0.63871   7
   3  10  -2 0.38836 0.57178   5
  -3 -10   2 -0.4842 0.50576   4
  -3 -10   2 -0.0954 0.61049   8
   2  10  -2 1.03607 0.61255   7
   2  10  -2 1.16600 0.57664   5
  -2 -10   2 0.81635 0.60422   4
  -2 -10   2 0.67084 0.50775   3
  -2 -10   2 0.48244 0.72401   8
   1  10  -2 4.20480 0.78163   7
   1  10  -2 3.35319 0.70511   5
  -1 -10   2 3.27525 0.89773   8
  -1 -10   2 3.97260 0.83523   4
  -1 -10   2 3.87818 0.65957   3
   0  10  -2 8.45506 0.92116   5
   0  10  -2 6.73764 0.97463   7
   0 -10   2 6.71169 0.84018   3
   0 -10   2 6.75119 0.96199   4
  -1  10  -2 12.2235 1.25179   7
  -1  10  -2 11.2686 1.23136   2
  -1  10  -2 12.3417 1.01224   5
   1 -10   2 11.2127 1.19171   4
   1 -10   2 11.1879 1.09723   3
  -2  10  -2 2.75725 0.75657   7
  -2  10  -2 3.11507 0.77591   2
   2 -10   2 4.01394 0.77996   4
   2 -10   2 2.87239 0.68212   3
  -3  10  -2 2.94967 0.80913   2
  -3  10  -2 2.41255 0.73301   7
   3 -10   2 2.49795 0.71195   4
   3 -10   2 1.82353 0.64377   3
  -4  10  -2 0.90208 0.65252   2
  -4  10  -2 0.87348 0.62650   7
   4 -10   2 2.27593 0.68786   3
   4 -10   2 0.13721 0.54256   4
   4 -10   2 0.89699 0.62169   6
  -5  10  -2 8.29112 1.33970   2
  -5  10  -2 6.47194 1.12432   7
   5 -10   2 3.66240 0.81492   6
   5 -10   2 6.74301 1.06847   3
   5 -10   2 7.54428 1.05008   4
  -6  10  -2 -0.3482 0.83587   2
  -6  10  -2 1.12644 0.86756   7
   6 -10   2 1.18482 0.83147   4
   6 -10   2 -0.0958 0.56964   6
   8   9  -2 0.24807 0.78799   1
   8   9  -2 -0.6699 0.76390   7
   8   9  -2 1.07011 0.76172   5
  -8  -9   2 1.07915 0.86268   4
  -8  -9   2 -0.1883 0.89263   8
  -8  -9   2 0.60337 0.76248   1
   7   9  -2 0.60409 0.55647   5
   7   9  -2 1.22096 0.81028   1
   7   9  -2 -0.0172 0.79440   7
  -7  -9   2 1.67494 0.88416   8
  -7  -9   2 0.67063 0.68303   1
  -7  -9   2 1.55629 0.76925   4
   6   9  -2 -0.0472 0.57958   1
   6   9  -2 -0.1409 0.57570   5
   6   9  -2 -0.7602 0.55303   7
  -6  -9   2 -0.3082 0.49226   1
  -6  -9   2 0.04480 0.71132   8
  -6  -9   2 -0.5332 0.59157   4
   5   9  -2 0.73295 0.60247   1
   5   9  -2 1.18721 0.61200   5
   5   9  -2 2.11702 0.68363   7
  -5  -9   2 0.75952 0.66066   4
  -5  -9   2 0.77244 0.54408   1
  -5  -9   2 0.70722 0.72797   8
   4   9  -2 1.55773 0.61585   5
   4   9  -2 2.30969 0.65474   7
   4   9  -2 1.31947 0.55422   1
  -4  -9   2 1.21078 0.67040   4
  -4  -9   2 1.63553 0.73990   8
  -4  -9   2 0.98661 0.50341   1
   3   9  -2 0.69833 0.54382   7
   3   9  -2 2.03418 0.59816   5
   3   9  -2 0.96972 0.45133   1
  -3  -9   2 2.05165 0.72647   8
  -3  -9   2 0.94313 0.44909   1
  -3  -9   2 1.60734 0.63596   4
   2   9  -2 1.15793 0.55670   7
   2   9  -2 1.10033 0.52860   5
  -2  -9   2 1.23322 0.48026   3
  -2  -9   2 1.64536 0.60784   4
  -2  -9   2 1.51855 0.62645   8
   1   9  -2 22.6511 1.30352   5
   1   9  -2 25.3092 1.45100   7
  -1  -9   2 25.7505 1.52753   4
  -1  -9   2 25.2678 1.56212   8
  -1  -9   2 24.5256 1.30995   3
   0   9  -2 21.1851 1.68355   9
   0   9  -2 21.8335 1.32969   2
   0   9  -2 23.6449 1.33112   5
   0   9  -2 21.5164 1.37476   7
   0  -9   2 24.2569 1.31412   3
   0  -9   2 24.3796 1.44315   4
   0  -9   2 23.0012 1.47073   8
  -1   9  -2 2.45518 0.60012   5
  -1   9  -2 2.23445 0.62405   2
  -1   9  -2 2.43955 0.89919   9
  -1   9  -2 2.28032 0.62929   7
   1  -9   2 1.81576 0.51446   3
   1  -9   2 2.11389 0.59016   4
  -2   9  -2 12.3556 0.92259   5
  -2   9  -2 14.8390 1.21197   2
  -2   9  -2 10.8946 1.47602   9
  -2   9  -2 11.8002 0.97840   6
  -2   9  -2 13.1570 1.15339   7
   2  -9   2 14.0047 1.09591   4
   2  -9   2 14.8723 1.08696   3
   2  -9   2 11.7735 0.89456   6
  -3   9  -2 1.01061 0.48912   6
  -3   9  -2 1.38386 0.61486   2
  -3   9  -2 0.13612 0.49463   7
   3  -9   2 0.84557 0.40884   6
   3  -9   2 1.40342 0.52930   3
   3  -9   2 1.02008 0.50390   4
  -4   9  -2 1.59720 0.70754   2
  -4   9  -2 1.30622 0.62168   6
  -4   9  -2 2.27212 0.70658   7
   4  -9   2 0.14727 0.53193   3
   4  -9   2 1.10454 0.47877   6
   4  -9   2 2.22824 0.62908   4
  -5   9  -2 11.2496 1.15752   6
  -5   9  -2 7.69697 1.25535   2
  -5   9  -2 10.4960 1.29597   7
   5  -9   2 11.8841 1.21031   4
   5  -9   2 9.83366 1.19081   3
   5  -9   2 6.97164 0.94203   6
  -6   9  -2 4.15806 1.01315   2
  -6   9  -2 5.83129 1.06073   7
  -6   9  -2 4.99649 0.94514   6
   6  -9   2 4.28728 0.87793   4
   6  -9   2 6.66400 1.08337   3
   6  -9   2 2.55455 0.72944   6
  -7   9  -2 4.00216 1.02727   6
  -7   9  -2 3.78627 1.01982   7
  -7   9  -2 4.69729 1.13877   2
   7  -9   2 4.47798 0.93958   6
   7  -9   2 3.94397 1.00103   3
   9   8  -2 0.01287 0.80038   1
   9   8  -2 -0.1096 0.74692   5
   9   8  -2 -0.4522 0.81705   7
  -9  -8   2 0.09998 0.66664   4
  -9  -8   2 -0.0584 0.71718   1
  -9  -8   2 -0.7316 0.55975   8
   8   8  -2 0.59447 0.73340   5
   8   8  -2 0.67147 0.71216   7
   8   8  -2 0.48173 0.75361   1
  -8  -8   2 0.61961 0.82598   8
  -8  -8   2 0.71493 0.65620   4
  -8  -8   2 0.77653 0.72175   1
   7   8  -2 -0.1489 0.68192   1
   7   8  -2 0.18625 0.61649   7
   7   8  -2 -0.2034 0.61194   5
  -7  -8   2 -0.2964 0.67180   8
  -7  -8   2 -0.8823 0.48471   4
  -7  -8   2 -0.2339 0.56387   1
   6   8  -2 1.33137 0.67855   1
   6   8  -2 1.90030 0.67877   7
   6   8  -2 0.80829 0.46917   5
  -6  -8   2 1.58084 0.70604   4
  -6  -8   2 0.55145 0.54847   1
  -6  -8   2 1.92211 0.79011   8
   5   8  -2 -0.2838 0.48197   1
   5   8  -2 -0.2766 0.46472   7
   5   8  -2 0.04179 0.47854   5
  -5  -8   2 -0.1265 0.57127   8
  -5  -8   2 -0.3931 0.42337   1
  -5  -8   2 -0.0334 0.54188   4
   4   8  -2 2.58819 0.58053   5
   4   8  -2 3.45846 0.64790   7
   4   8  -2 3.60734 0.66312   1
  -4  -8   2 3.92368 0.67908   1
  -4  -8   2 2.57441 0.74567   8
  -4  -8   2 1.47274 0.62738   4
   3   8  -2 31.9813 1.55360   1
   3   8  -2 31.2555 1.47799   7
   3   8  -2 29.9003 1.42661   5
  -3  -8   2 31.5914 1.68430   4
  -3  -8   2 29.9269 1.72933   8
  -3  -8   2 28.9527 1.50694   1
  -3  -8   2 29.5920 1.35486   3
   2   8  -2 -0.3580 0.30013   2
   2   8  -2 0.42890 0.35880   1
   2   8  -2 0.48121 0.40743   5
   2   8  -2 0.53784 0.42486   7
  -2  -8   2 0.31698 0.36310   1
  -2  -8   2 0.16439 0.29064   3
  -2  -8   2 0.54046 0.49358   8
  -2  -8   2 0.55853 0.43802   4
   1   8  -2 8.67986 0.76527   5
   1   8  -2 9.76821 0.87026   7
   1   8  -2 9.72027 0.80055   2
   1   8  -2 8.22917 0.94099   9
  -1  -8   2 10.1702 0.99477   4
  -1  -8   2 9.25939 0.96233   8
  -1  -8   2 8.36893 0.70202   1
  -1  -8   2 8.21006 0.71911   3
   0   8  -2 34.3152 1.83945   9
   0   8  -2 33.8612 1.66884   7
   0   8  -2 37.7487 1.70090   2
   0   8  -2 33.4365 1.52900   5
   0  -8   2 35.3463 1.60864   3
   0  -8   2 34.2840 1.67507   8
   0  -8   2 36.7938 1.74612   4
  -1   8  -2 21.1508 1.52528   9
  -1   8  -2 24.7398 1.19136   6
  -1   8  -2 24.3028 1.41702   2
  -1   8  -2 21.9587 1.18542   5
  -1   8  -2 23.4282 1.35849   7
   1  -8   2 24.5470 1.29429   8
   1  -8   2 26.6679 1.33582   3
   1  -8   2 26.2425 1.38719   4
   1  -8   2 22.3884 1.12765   6
  -2   8  -2 2.55161 0.83445   9
  -2   8  -2 3.85043 0.71105   7
  -2   8  -2 2.98279 0.54368   6
  -2   8  -2 2.81224 0.66467   2
  -2   8  -2 4.09381 0.59797   5
   2  -8   2 3.15803 0.51600   6
   2  -8   2 3.65151 0.64713   4
   2  -8   2 3.73023 0.62269   3
  -3   8  -2 7.77404 0.83695   6
  -3   8  -2 8.45270 1.08334   2
  -3   8  -2 7.06183 1.17143   9
  -3   8  -2 6.11023 0.87820   7
  -3   8  -2 8.44674 0.73729   5
   3  -8   2 8.21858 0.91233   3
   3  -8   2 7.15196 0.85290   4
   3  -8   2 8.47983 0.86348   6
  -4   8  -2 0.99731 0.57353   2
  -4   8  -2 0.53909 0.49443   7
  -4   8  -2 1.25166 0.53029   6
   4  -8   2 1.36667 0.54765   3
   4  -8   2 2.05076 0.56280   4
   4  -8   2 1.13707 0.44865   6
  -5   8  -2 1.15570 0.63969   2
  -5   8  -2 1.18346 0.58948   7
  -5   8  -2 0.13342 0.45836   6
   5  -8   2 1.54072 0.52370   6
   5  -8   2 0.60249 0.52902   3
   5  -8   2 0.43558 0.53027   4
  -6   8  -2 0.27626 0.64056   2
  -6   8  -2 1.65363 0.66430   6
  -6   8  -2 1.28059 0.68438   7
   6  -8   2 2.14081 0.67728   6
   6  -8   2 1.85455 0.64544   4
   6  -8   2 2.18146 0.71945   3
  -7   8  -2 7.33289 1.17269   7
  -7   8  -2 6.49787 1.01214   6
  -7   8  -2 6.76556 1.19753   2
   7  -8   2 6.29377 1.06106   4
   7  -8   2 7.83437 1.13657   3
   7  -8   2 6.92273 1.03946   6
  -8   8  -2 6.90039 1.32764   2
  -8   8  -2 5.76599 1.11470   7
  -8   8  -2 6.42600 1.15381   6
   8  -8   2 7.71055 1.26047   3
   8  -8   2 3.81882 0.94446   6
   9   7  -2 -0.6958 0.66516   5
   9   7  -2 0.03434 0.68850   7
   9   7  -2 0.77405 0.76119   1
  -9  -7   2 0.91098 0.62689   4
  -9  -7   2 -0.3967 0.75827   8
  -9  -7   2 0.19072 0.68828   1
   8   7  -2 6.27537 1.07997   1
   8   7  -2 5.37849 0.99252   5
   8   7  -2 5.54162 0.87693   7
  -8  -7   2 5.39790 0.96974   4
  -8  -7   2 7.05935 1.23228   8
  -8  -7   2 6.08648 1.06309   1
   7   7  -2 2.22075 0.70170   5
   7   7  -2 3.27946 0.79244   1
   7   7  -2 2.66142 0.67590   7
  -7  -7   2 2.13659 0.65513   1
  -7  -7   2 2.76190 0.84401   8
  -7  -7   2 2.63983 0.72688   4
   6   7  -2 5.55894 0.94445   1
   6   7  -2 7.53855 0.82301   7
   6   7  -2 4.90007 0.71759   5
  -6  -7   2 6.64925 0.98838   8
  -6  -7   2 5.67142 0.91067   1
  -6  -7   2 5.00294 0.82126   4
   5   7  -2 9.26684 1.03638   1
   5   7  -2 11.6174 0.91678   7
   5   7  -2 7.83882 0.87464   5
  -5  -7   2 9.08223 1.03046   1
  -5  -7   2 11.5987 1.26342   8
  -5  -7   2 10.4515 1.10093   4
   4   7  -2 21.1818 1.27872   1
   4   7  -2 22.1235 1.17142   7
   4   7  -2 18.9066 1.12698   5
  -4  -7   2 19.3624 1.38070   8
  -4  -7   2 19.8817 1.25008   1
  -4  -7   2 17.7789 1.24107   4
   3   7  -2 6.52538 0.72683   1
   3   7  -2 5.05528 0.62205   9
   3   7  -2 6.52261 0.70720   7
   3   7  -2 4.98929 0.50964   2
   3   7  -2 6.54246 0.65695   5
  -3  -7   2 6.33714 0.85138   8
  -3  -7   2 5.52259 0.54141   3
  -3  -7   2 5.83523 0.69251   1
  -3  -7   2 6.50069 0.80713   4
   2   7  -2 3.07457 0.43383   2
   2   7  -2 2.03318 0.47210   9
   2   7  -2 1.95245 0.44061   5
   2   7  -2 2.18649 0.47940   7
   2   7  -2 2.09355 0.41995   1
  -2  -7   2 2.34354 0.41609   3
  -2  -7   2 2.89334 0.47353   1
  -2  -7   2 1.39804 0.48255   4
  -2  -7   2 2.39106 0.56978   8
   1   7  -2 0.09277 0.35991   9
   1   7  -2 0.18029 0.21880   1
   1   7  -2 0.29559 0.27328   2
   1   7  -2 -0.1937 0.32056   7
   1   7  -2 0.27823 0.33549   5
  -1  -7   2 0.56582 0.31355   3
  -1  -7   2 -0.0261 0.24886   1
  -1  -7   2 0.19061 0.28086   4
  -1  -7   2 0.04774 0.33821   8
   0   7  -2 32.7131 1.66061   9
   0   7  -2 29.9434 1.32840   5
   0   7  -2 29.6842 1.25526   6
   0   7  -2 29.6688 1.41894   2
   0   7  -2 30.7545 1.32491   1
   0   7  -2 30.1844 1.45168   7
   0  -7   2 31.2187 1.40114   3
   0  -7   2 31.7796 1.25772   6
   0  -7   2 31.1178 1.46970   8
   0  -7   2 32.2479 1.51418   4
  -1   7  -2 44.6914 1.85778   7
  -1   7  -2 43.4090 1.88449   2
  -1   7  -2 44.3616 1.72132   6
  -1   7  -2 40.3963 2.06834   9
  -1   7  -2 41.1146 1.68095   5
   1  -7   2 44.3933 1.79469   8
   1  -7   2 41.3288 1.79474   3
   1  -7   2 42.4016 1.84878   4
   1  -7   2 41.6716 1.68093   6
  -2   7  -2 59.3120 2.46878   7
  -2   7  -2 63.8973 2.35934   6
  -2   7  -2 59.5376 2.53004   2
  -2   7  -2 64.5122 2.28100   5
  -2   7  -2 54.5674 2.69948   9
   2  -7   2 62.5480 2.33857   6
   2  -7   2 58.9056 2.38804   3
   2  -7   2 66.6157 2.46338   4
  -3   7  -2 13.9582 0.82295   5
  -3   7  -2 11.3171 1.31353   9
  -3   7  -2 13.1003 0.95897   6
  -3   7  -2 13.7434 1.13049   2
  -3   7  -2 12.5262 1.02542   7
   3  -7   2 14.1139 0.94582   6
   3  -7   2 15.4659 1.02968   3
   3  -7   2 14.0578 0.97519   4
  -4   7  -2 42.0583 2.03795   7
  -4   7  -2 46.6463 1.98583   6
  -4   7  -2 42.7386 1.72928   5
  -4   7  -2 39.9598 2.12478   2
  -4   7  -2 39.7331 2.44283   9
   4  -7   2 46.2573 1.95534   4
   4  -7   2 40.8528 1.95860   3
   4  -7   2 40.5117 1.90760   6
  -5   7  -2 1.08966 0.56478   2
  -5   7  -2 1.09894 0.52621   6
  -5   7  -2 1.61970 0.60046   7
   5  -7   2 1.07042 0.50811   3
   5  -7   2 1.66973 0.53967   4
   5  -7   2 1.78019 0.53115   6
  -6   7  -2 3.73366 0.77308   7
  -6   7  -2 3.98670 0.75623   6
  -6   7  -2 2.78860 0.79066   2
   6  -7   2 4.80477 0.82642   3
   6  -7   2 4.09381 0.74010   4
   6  -7   2 3.73848 0.75284   6
  -7   7  -2 3.18300 0.78449   6
  -7   7  -2 4.20947 1.04655   2
  -7   7  -2 3.50949 0.82926   7
   7  -7   2 4.02615 0.79650   6
   7  -7   2 3.14252 0.76923   4
   7  -7   2 3.54343 0.82194   3
  -8   7  -2 17.3366 1.86247   2
  -8   7  -2 16.8703 1.56468   6
  -8   7  -2 15.8071 1.66259   7
   8  -7   2 19.6515 1.56423   3
   8  -7   2 14.9391 1.47801   6
  10   6  -2 0.39053 0.79750   5
  10   6  -2 0.57018 0.82903   7
  10   6  -2 0.56497 0.58738   1
 -10  -6   2 0.52556 0.75459   1
 -10  -6   2 0.85769 0.88957   8
   9   6  -2 4.02506 0.89894   5
   9   6  -2 1.50318 0.64770   1
   9   6  -2 0.73927 0.65525   7
  -9  -6   2 1.87571 0.90720   8
  -9  -6   2 1.13085 0.75086   1
  -9  -6   2 2.03083 0.71907   4
   8   6  -2 1.30335 0.66311   5
   8   6  -2 1.26527 0.59823   7
   8   6  -2 1.51324 0.74916   1
  -8  -6   2 1.54733 0.60601   4
  -8  -6   2 1.02298 0.63646   1
  -8  -6   2 0.54157 0.70681   8
   7   6  -2 2.19299 0.65772   5
   7   6  -2 1.59989 0.68672   1
   7   6  -2 1.72887 0.55187   7
  -7  -6   2 2.18957 0.74973   8
  -7  -6   2 0.68722 0.52787   4
  -7  -6   2 1.34121 0.62750   1
   6   6  -2 4.12684 0.69434   5
   6   6  -2 5.39658 0.68192   7
   6   6  -2 3.49615 0.79404   1
  -6  -6   2 3.74322 0.72450   1
  -6  -6   2 3.37734 0.78757   8
  -6  -6   2 3.93483 0.70454   4
   5   6  -2 2.01229 0.58075   1
   5   6  -2 2.70697 0.51461   7
   5   6  -2 2.91968 0.56634   5
  -5  -6   2 2.27227 0.58164   8
  -5  -6   2 1.50953 0.54864   4
  -5  -6   2 2.64828 0.56191   1
   4   6  -2 8.96195 0.91594   1
   4   6  -2 10.1931 0.60530   2
   4   6  -2 10.4443 0.73815   9
   4   6  -2 10.3732 0.78266   7
   4   6  -2 10.6523 0.78443   5
  -4  -6   2 9.37883 0.82933   1
  -4  -6   2 10.0197 1.05312   8
  -4  -6   2 10.6152 0.87045   4
  -4  -6   2 9.07745 0.59176   3
   3   6  -2 2.32658 0.46336   1
   3   6  -2 2.63721 0.41771   9
   3   6  -2 2.83711 0.35510   2
   3   6  -2 3.18050 0.49311   5
   3   6  -2 3.07218 0.46774   7
  -3  -6   2 2.39207 0.52466   4
  -3  -6   2 3.32054 0.52933   1
  -3  -6   2 2.90346 0.37351   3
  -3  -6   2 2.89109 0.60291   8
   2   6  -2 7.73850 0.63759   7
   2   6  -2 6.93353 0.60390   1
   2   6  -2 7.35920 0.63906   9
   2   6  -2 8.07061 0.60635   5
   2   6  -2 9.04209 0.57724   2
  -2  -6   2 6.97706 0.52809   3
  -2  -6   2 7.35987 0.62621   1
  -2  -6   2 7.91358 0.81208   8
  -2  -6   2 7.39853 0.74898   4
   1   6  -2 126.498 4.19027   7
   1   6  -2 124.302 4.13403   2
   1   6  -2 129.024 4.30982   9
   1   6  -2 126.891 4.11629   5
   1   6  -2 124.484 4.13060   1
  -1  -6   2 128.367 4.29509   4
  -1  -6   2 128.171 4.13685   3
  -1  -6   2 128.901 4.15264   1
  -1  -6   2 124.706 3.94347   6
  -1  -6   2 125.305 4.31195   8
   0   6  -2 31.0477 1.56014   9
   0   6  -2 34.0488 1.46933   7
   0   6  -2 34.0562 1.30646   6
   0   6  -2 33.4304 1.28817   1
   0   6  -2 34.5270 1.47091   2
   0   6  -2 34.2494 1.36302   5
   0  -6   2 32.6518 1.28923   6
   0  -6   2 34.2550 1.30250   1
   0  -6   2 35.6963 1.43591   3
   0  -6   2 33.6809 1.46502   8
   0  -6   2 35.0034 1.51209   4
  -1   6  -2 19.6073 0.95254   5
  -1   6  -2 19.1901 1.08141   2
  -1   6  -2 19.3472 1.02462   7
  -1   6  -2 17.8298 1.18504   9
  -1   6  -2 19.8814 0.93988   1
  -1   6  -2 20.4802 0.96612   6
   1  -6   2 19.2648 0.97104   8
   1  -6   2 20.6460 0.95571   6
   1  -6   2 18.8301 1.00819   3
   1  -6   2 20.2595 1.03475   4
  -2   6  -2 8.28706 0.66693   6
  -2   6  -2 10.5597 0.79100   7
  -2   6  -2 8.69590 0.76597   2
  -2   6  -2 8.61140 0.59622   5
  -2   6  -2 9.70786 0.94069   9
   2  -6   2 9.13639 0.72310   3
   2  -6   2 8.09477 0.63969   6
   2  -6   2 8.89826 0.62794   8
   2  -6   2 8.85888 0.71734   4
  -3   6  -2 100.231 3.41677   5
  -3   6  -2 101.918 3.69374   7
  -3   6  -2 102.066 3.79681   2
  -3   6  -2 102.346 3.59670   6
  -3   6  -2 96.8476 4.01563   9
   3  -6   2 98.3079 3.58702   6
   3  -6   2 106.999 3.41905   8
   3  -6   2 104.479 3.61199   4
   3  -6   2 109.974 3.69306   3
  -4   6  -2 5.75221 0.72499   6
  -4   6  -2 6.37245 0.61434   5
  -4   6  -2 4.64606 0.77933   2
  -4   6  -2 5.95052 0.98071   9
  -4   6  -2 6.36394 0.81660   7
   4  -6   2 5.12100 0.68048   4
   4  -6   2 5.17816 0.68761   6
   4  -6   2 4.49543 0.69683   3
  -5   6  -2 52.6660 2.51543   2
  -5   6  -2 53.5599 2.40489   7
  -5   6  -2 55.0131 2.32686   6
  -5   6  -2 53.4262 2.84091   9
   5  -6   2 55.9760 2.34558   3
   5  -6   2 53.9851 2.32243   6
   5  -6   2 53.5225 2.23250   4
  -6   6  -2 2.43623 0.56372   6
  -6   6  -2 2.38738 0.63567   7
  -6   6  -2 1.96759 0.67729   2
   6  -6   2 3.04657 0.66389   3
   6  -6   2 2.42997 0.54688   6
   6  -6   2 1.99558 0.54015   4
  -7   6  -2 1.98112 0.64199   7
  -7   6  -2 1.50590 0.69003   2
  -7   6  -2 1.48977 0.58314   6
   7  -6   2 0.73400 0.51106   4
   7  -6   2 1.20968 0.48743   3
   7  -6   2 0.90392 0.52118   6
  -8   6  -2 4.32230 1.02666   2
  -8   6  -2 6.57266 1.06041   7
  -8   6  -2 6.00572 0.98036   6
   8  -6   2 4.30474 0.85380   6
   8  -6   2 5.72944 0.96354   3
   8  -6   2 5.13997 0.88300   4
  -9   6  -2 10.4257 1.37059   7
  -9   6  -2 12.3956 1.65357   2
  -9   6  -2 9.38374 1.18968   6
   9  -6   2 10.3740 1.35445   3
   9  -6   2 13.4997 1.42736   6
  10   5  -2 1.78475 0.78592   7
  10   5  -2 2.77321 0.81346   5
  10   5  -2 2.52889 0.87701   1
 -10  -5   2 2.49895 0.86595   1
 -10  -5   2 4.44300 1.07717   8
   9   5  -2 4.41376 0.93950   1
   9   5  -2 3.19186 0.76291   7
   9   5  -2 4.89567 0.92877   5
  -9  -5   2 3.58511 0.75375   4
  -9  -5   2 3.41576 0.96655   8
  -9  -5   2 3.47032 0.85899   1
   8   5  -2 2.83100 0.70406   7
   8   5  -2 2.12978 0.67889   5
   8   5  -2 2.24188 0.75283   1
  -8  -5   2 1.98258 0.71496   1
  -8  -5   2 1.56916 0.58995   4
  -8  -5   2 0.78888 0.69939   8
   7   5  -2 9.78848 1.14052   1
   7   5  -2 11.2453 0.92757   7
   7   5  -2 10.1009 0.88859   5
  -7  -5   2 11.3569 1.19806   1
  -7  -5   2 12.0601 1.28355   8
  -7  -5   2 10.6331 1.06160   4
   6   5  -2 11.7118 0.86925   7
   6   5  -2 11.1894 0.91705   5
  -6  -5   2 12.0679 1.03442   1
  -6  -5   2 10.7927 1.13661   8
  -6  -5   2 10.6409 0.90541   4
   5   5  -2 40.5779 1.45503   2
   5   5  -2 38.6710 1.55905   9
   5   5  -2 40.3184 1.62756   7
   5   5  -2 38.6852 1.69230   5
  -5  -5   2 37.7815 1.92792   8
  -5  -5   2 36.2881 1.72833   4
  -5  -5   2 36.8909 1.81096   1
   4   5  -2 9.29653 0.71827   5
   4   5  -2 8.59448 0.52987   2
   4   5  -2 9.11737 0.64527   9
   4   5  -2 9.35271 0.67509   7
  -4  -5   2 9.05842 0.77115   1
  -4  -5   2 8.97593 0.92747   8
  -4  -5   2 7.24337 0.76099   4
  -4  -5   2 7.99329 0.51507   3
   3   5  -2 107.733 3.39755   9
   3   5  -2 102.166 3.40925   7
   3   5  -2 101.486 3.27488   2
   3   5  -2 97.8073 3.41516   5
  -3  -5   2 99.8937 3.55843   1
  -3  -5   2 103.125 3.55166   4
  -3  -5   2 105.795 3.70365   8
  -3  -5   2 100.388 3.27737   3
   2   5  -2 48.4005 1.79708   7
   2   5  -2 49.7681 1.81095   5
   2   5  -2 48.8581 1.83057   9
   2   5  -2 51.2424 1.73858   2
  -2  -5   2 50.2253 1.73369   3
  -2  -5   2 49.6665 1.92403   4
  -2  -5   2 47.8308 1.88510   1
  -2  -5   2 48.4554 1.99642   8
  -2  -5   2 47.7161 1.50598   6
   1   5  -2 33.0939 1.28328   2
   1   5  -2 32.7594 1.27497   5
   1   5  -2 32.4192 1.31294   1
   1   5  -2 32.5027 1.32656   7
   1   5  -2 33.5152 1.40550   9
   1   5  -2 32.7090 1.14977   6
  -1  -5   2 33.2918 1.28672   3
  -1  -5   2 32.1785 1.13980   6
  -1  -5   2 34.2074 1.41110   4
  -1  -5   2 33.8523 1.43677   8
  -1  -5   2 30.0678 1.30012   1
   0   5  -2 97.9577 3.21306   2
   0   5  -2 93.3510 3.06059   1
   0   5  -2 96.3746 3.20520   7
   0   5  -2 94.4002 3.09474   5
   0   5  -2 95.3545 3.34401   9
   0   5  -2 93.4839 3.06331   6
   0  -5   2 96.1615 3.17415   3
   0  -5   2 92.4388 3.22999   4
   0  -5   2 93.8940 3.21692   8
   0  -5   2 96.6751 3.07389   6
  -1   5  -2 9.47116 0.58596   6
  -1   5  -2 8.30620 0.77813   9
  -1   5  -2 9.77063 0.65174   7
  -1   5  -2 8.24479 0.63597   2
  -1   5  -2 9.04688 0.54459   5
  -1   5  -2 8.60661 0.41018   1
   1  -5   2 9.29294 0.61236   3
   1  -5   2 10.1212 0.59031   6
   1  -5   2 8.86575 0.62193   4
   1  -5   2 9.52683 0.57381   8
  -2   5  -2 38.7276 1.91025   9
  -2   5  -2 43.9182 1.56140   5
  -2   5  -2 40.7187 1.70700   7
  -2   5  -2 40.3701 1.75926   2
  -2   5  -2 40.9915 1.63608   6
   2  -5   2 43.0774 1.70607   3
   2  -5   2 42.3330 1.68574   4
   2  -5   2 42.3097 1.66221   6
   2  -5   2 43.3623 1.55914   8
  -3   5  -2 21.8081 1.41785   9
  -3   5  -2 22.8753 1.14446   6
  -3   5  -2 24.4396 1.19270   7
  -3   5  -2 22.0210 1.25452   2
  -3   5  -2 22.3992 0.99335   5
   3  -5   2 24.0364 1.15948   6
   3  -5   2 24.2666 1.19183   3
   3  -5   2 22.9413 0.96559   8
   3  -5   2 22.8794 1.13321   4
  -4   5  -2 85.4005 3.17559   6
  -4   5  -2 91.0343 3.28340   7
  -4   5  -2 84.3049 3.61970   9
  -4   5  -2 89.4173 2.96998   5
  -4   5  -2 86.4911 3.36135   2
   4  -5   2 87.7937 3.20164   6
   4  -5   2 97.2026 3.27898   3
   4  -5   2 83.0496 3.10308   4
   4  -5   2 87.4204 2.89266   8
  -5   5  -2 36.5622 1.79451   7
  -5   5  -2 36.8726 1.70586   6
  -5   5  -2 38.0550 1.94575   2
  -5   5  -2 35.9235 1.49629   5
  -5   5  -2 36.9877 2.18299   9
   5  -5   2 37.3962 1.76344   3
   5  -5   2 37.4202 1.75181   6
   5  -5   2 36.1044 1.64319   4
  -6   5  -2 46.4173 2.60720   9
  -6   5  -2 44.9640 2.05891   6
  -6   5  -2 44.2895 2.26844   2
  -6   5  -2 46.4533 2.14836   7
   6  -5   2 41.2305 1.90033   4
   6  -5   2 44.1491 2.07005   3
   6  -5   2 45.6039 2.08047   6
  -7   5  -2 11.2535 1.12955   6
  -7   5  -2 14.7910 1.15896   7
  -7   5  -2 10.1293 1.23168   2
   7  -5   2 12.8934 1.22802   3
   7  -5   2 9.39905 0.95773   4
   7  -5   2 10.3988 1.08893   6
  -8   5  -2 1.81531 0.66664   7
  -8   5  -2 1.86526 0.66293   6
  -8   5  -2 2.45023 0.76820   2
   8  -5   2 2.53695 0.70360   6
   8  -5   2 1.27131 0.59316   3
   8  -5   2 1.02323 0.62373   4
  -9   5  -2 5.20636 0.94024   6
  -9   5  -2 5.73329 1.14490   2
  -9   5  -2 6.22195 1.05967   7
   9  -5   2 5.80773 0.98307   3
   9  -5   2 3.46825 0.86207   6
 -10   5  -2 5.22406 1.21238   2
 -10   5  -2 7.37630 1.22967   7
 -10   5  -2 6.25037 1.12106   6
  10  -5   2 5.26481 1.10139   3
  10  -5   2 5.66606 1.12359   6
  11   4  -2 0.75449 0.89968   7
  11   4  -2 1.10140 0.94135   1
  11   4  -2 -0.3518 0.89209   5
 -11  -4   2 0.07898 0.71291   1
 -11  -4   2 0.10005 0.77568   8
 -11  -4   2 0.10930 0.61936   5
  10   4  -2 2.84820 0.88739   5
  10   4  -2 2.81138 0.89181   1
  10   4  -2 0.57773 0.71322   7
 -10  -4   2 2.44182 0.74003   5
 -10  -4   2 1.97291 0.83607   8
 -10  -4   2 3.54064 0.91933   1
   9   4  -2 4.35432 0.85747   1
   9   4  -2 5.56048 0.92067   7
   9   4  -2 4.93628 0.89337   5
  -9  -4   2 6.02878 0.97589   1
  -9  -4   2 6.20733 0.92420   5
  -9  -4   2 4.25817 0.96660   8
   8   4  -2 -0.0563 0.51021   5
   8   4  -2 0.54148 0.56112   7
  -8  -4   2 0.72967 0.61898   8
  -8  -4   2 0.47270 0.50633   5
  -8  -4   2 0.30538 0.54341   1
  -8  -4   2 0.39468 0.42421   4
   7   4  -2 -0.4743 0.44734   7
   7   4  -2 -0.0081 0.40992   5
   7   4  -2 0.22990 0.32181   2
  -7  -4   2 0.76175 0.44912   5
  -7  -4   2 0.31944 0.40246   8
  -7  -4   2 0.02457 0.41999   1
  -7  -4   2 0.28775 0.34876   4
   6   4  -2 0.22270 0.37044   5
   6   4  -2 0.09465 0.23705   2
   6   4  -2 0.10402 0.34082   9
   6   4  -2 -0.2129 0.30026   7
  -6  -4   2 -0.1425 0.39305   8
  -6  -4   2 -0.2019 0.29733   4
  -6  -4   2 0.21605 0.36002   1
  -6  -4   2 0.32869 0.36809   5
   5   4  -2 12.5510 0.79118   7
   5   4  -2 13.2997 0.81270   9
   5   4  -2 13.8946 0.83967   5
   5   4  -2 14.4287 0.69643   2
  -5  -4   2 11.8273 0.83064   4
  -5  -4   2 11.9865 0.91361   1
  -5  -4   2 13.2481 0.96368   8
  -5  -4   2 11.6855 0.62299   3
  -5  -4   2 13.3162 0.81417   5
   4   4  -2 61.0340 2.10276   9
   4   4  -2 61.8810 2.00019   2
   4   4  -2 58.3813 2.18295   5
   4   4  -2 58.8313 2.11975   7
  -4  -4   2 57.3777 2.21246   4
  -4  -4   2 58.9875 2.31589   1
  -4  -4   2 57.3750 1.96279   3
  -4  -4   2 58.1699 2.18464   5
  -4  -4   2 56.8029 2.37190   8
   3   4  -2 47.4568 1.75882   5
   3   4  -2 45.3514 1.70432   7
   3   4  -2 49.5297 1.71048   9
   3   4  -2 48.2620 1.61196   2
  -3  -4   2 47.0160 1.93799   8
  -3  -4   2 48.1611 1.82102   4
  -3  -4   2 45.1547 1.73685   9
  -3  -4   2 45.4928 1.58094   3
  -3  -4   2 45.2393 1.84109   1
   2   4  -2 62.6767 2.14144   7
   2   4  -2 62.7215 2.05872   2
   2   4  -2 62.9877 2.14873   5
   2   4  -2 65.3291 2.15793   9
  -2  -4   2 59.8628 2.30632   8
  -2  -4   2 60.6296 2.23098   1
  -2  -4   2 60.9734 2.04100   3
  -2  -4   2 63.0230 2.23129   4
  -2  -4   2 60.8041 1.85315   6
   1   4  -2 1.14207 0.21307   2
   1   4  -2 0.83413 0.20729   7
   1   4  -2 1.07232 0.23046   5
   1   4  -2 0.83875 0.15216   6
   1   4  -2 1.10378 0.26281   9
  -1  -4   2 1.17065 0.27999   4
  -1  -4   2 0.81520 0.20419   3
  -1  -4   2 0.86026 0.27634   1
  -1  -4   2 0.95943 0.14957   6
  -1  -4   2 1.13444 0.28765   8
  -1  -4   2 1.12518 0.23289   9
   0   4  -2 89.6539 3.05107   2
   0   4  -2 93.8789 3.18497   9
   0   4  -2 90.9446 3.05384   7
   0   4  -2 88.5203 2.95313   6
   0   4  -2 90.3456 2.96288   1
   0   4  -2 90.9517 2.97239   5
   0  -4   2 91.3413 3.09621   4
   0  -4   2 93.6461 3.04727   3
   0  -4   2 92.6460 2.97546   1
   0  -4   2 109.801 3.34340   9
   0  -4   2 93.3273 3.08924   8
  -1   4  -2 202.078 6.16021   6
  -1   4  -2 197.094 6.25987   2
  -1   4  -2 202.169 6.22792   7
  -1   4  -2 194.785 6.07875   5
  -1   4  -2 196.819 5.97030   1
  -1   4  -2 194.765 6.40953   9
   1  -4   2 203.742 6.15432   8
   1  -4   2 200.875 6.21750   3
   1  -4   2 195.270 5.97071   1
   1  -4   2 200.009 6.23344   4
  -2   4  -2 129.135 4.13058   6
  -2   4  -2 124.768 4.42202   9
  -2   4  -2 128.591 3.99873   5
  -2   4  -2 129.961 4.18176   7
  -2   4  -2 120.051 4.22403   2
   2  -4   2 128.994 4.17297   3
   2  -4   2 128.327 4.00836   8
   2  -4   2 126.564 4.13538   4
  -3   4  -2 43.7191 2.10886   9
  -3   4  -2 46.8860 1.83836   6
  -3   4  -2 50.5159 1.69094   5
  -3   4  -2 48.7445 1.98203   2
  -3   4  -2 46.1938 1.87023   7
   3  -4   2 47.9585 1.87528   3
   3  -4   2 48.3580 1.82403   4
  -4   4  -2 2.60900 0.47140   7
  -4   4  -2 3.08387 0.56225   2
  -4   4  -2 3.59713 0.67696   9
  -4   4  -2 3.14818 0.36844   5
  -4   4  -2 2.70771 0.46043   6
   4  -4   2 3.09199 0.46808   3
   4  -4   2 3.68595 0.48435   4
   4  -4   2 3.31332 0.49634   6
   4  -4   2 3.26421 0.36405   8
  -5   4  -2 46.7123 1.99269   6
  -5   4  -2 46.5901 2.41868   9
  -5   4  -2 47.0446 2.17855   2
  -5   4  -2 47.2605 2.04214   7
  -5   4  -2 49.1521 1.76777   5
   5  -4   2 48.1262 1.90277   4
   5  -4   2 44.6607 1.69450   8
   5  -4   2 44.5772 1.99042   6
   5  -4   2 47.9675 1.99812   3
  -6   4  -2 147.996 5.14798   7
  -6   4  -2 145.859 5.07740   6
  -6   4  -2 148.285 4.79638   5
  -6   4  -2 153.124 5.72184   9
  -6   4  -2 140.840 5.30091   2
   6  -4   2 147.959 4.94020   4
   6  -4   2 145.429 5.10261   6
   6  -4   2 150.655 5.12462   3
  -7   4  -2 11.6991 1.48635   9
  -7   4  -2 15.1746 1.13359   7
  -7   4  -2 12.3762 1.31185   2
  -7   4  -2 12.4914 1.16635   6
   7  -4   2 13.5564 1.07355   6
   7  -4   2 15.2404 1.13154   3
   7  -4   2 12.1501 1.54461   9
   7  -4   2 12.1640 0.93089   4
  -8   4  -2 4.87602 0.92552   2
  -8   4  -2 4.69111 0.80445   6
  -8   4  -2 4.33739 0.80173   7
   8  -4   2 4.04580 0.80555   3
   8  -4   2 4.09550 0.78041   6
   8  -4   2 4.15280 0.73225   4
  -9   4  -2 0.43614 0.57906   6
  -9   4  -2 1.40077 0.72369   2
  -9   4  -2 0.94843 0.59480   7
   9  -4   2 1.00356 0.60962   3
   9  -4   2 0.40541 0.59025   6
 -10   4  -2 5.02062 1.14603   2
 -10   4  -2 3.96282 0.92263   6
 -10   4  -2 3.65958 0.86912   7
  10  -4   2 4.15844 1.00255   6
  10  -4   2 3.29253 0.94343   3
  11   3  -2 0.99810 0.88063   7
  11   3  -2 0.93651 1.00243   5
  11   3  -2 2.13656 1.04212   1
 -11  -3   2 0.86493 0.86171   8
 -11  -3   2 1.03365 0.72672   1
 -11  -3   2 0.67389 0.68702   5
  10   3  -2 7.11784 1.00186   5
  10   3  -2 8.68285 1.09501   7
  10   3  -2 7.47983 1.18120   1
 -10  -3   2 6.05807 0.93051   5
 -10  -3   2 7.16407 1.14490   8
 -10  -3   2 7.70080 1.12184   1
   9   3  -2 9.00827 1.08213   5
   9   3  -2 8.97510 1.02592   7
  -9  -3   2 8.12085 1.09496   1
  -9  -3   2 9.47375 1.21643   8
  -9  -3   2 11.1454 1.12933   5
   8   3  -2 25.7844 1.46660   5
   8   3  -2 28.3194 1.50382   7
   8   3  -2 29.1288 1.42286   2
  -8  -3   2 23.9177 1.52022   1
  -8  -3   2 27.1935 1.69406   8
  -8  -3   2 26.2794 1.44365   5
  -8  -3   2 26.3504 1.38375   4
   7   3  -2 20.7409 1.17011   7
   7   3  -2 21.0551 1.08791   2
   7   3  -2 21.2166 1.23087   5
   7   3  -2 20.3699 1.26987   9
  -7  -3   2 17.5764 1.08806   4
  -7  -3   2 15.6060 1.20009   1
  -7  -3   2 17.3366 1.30033   8
  -7  -3   2 19.2556 1.17247   5
   6   3  -2 44.1485 1.79501   7
   6   3  -2 44.1633 1.69944   2
   6   3  -2 48.2979 1.90706   9
   6   3  -2 44.4352 1.84068   5
  -6  -3   2 39.6404 1.78192   5
  -6  -3   2 44.0553 1.97963   1
  -6  -3   2 40.6350 1.76355   4
  -6  -3   2 40.7599 1.96611   8
   5   3  -2 44.5657 1.47466   6
   5   3  -2 46.1752 1.83092   5
   5   3  -2 46.5408 1.76745   7
   5   3  -2 45.9857 1.80430   9
   5   3  -2 46.2883 1.66227   2
  -5  -3   2 41.8147 1.95182   8
  -5  -3   2 46.4129 1.82538   5
  -5  -3   2 45.8643 1.94535   1
  -5  -3   2 41.0998 1.75578   4
  -5  -3   2 45.0001 1.56989   3
   4   3  -2 6.26900 0.46887   7
   4   3  -2 6.22933 0.54558   5
   4   3  -2 6.78041 0.50272   9
   4   3  -2 6.85945 0.43662   2
   4   3  -2 6.49504 0.26678   6
  -4  -3   2 5.92188 0.57834   5
  -4  -3   2 7.19586 0.62147   1
  -4  -3   2 6.85144 0.37323   3
  -4  -3   2 6.61847 0.71251   8
  -4  -3   2 5.59997 0.49505   4
  -4  -3   2 6.59232 0.56217   9
   3   3  -2 0.06427 0.18412   5
   3   3  -2 0.69489 0.20383   9
   3   3  -2 0.30530 0.18394   7
  -3  -3   2 -0.0787 0.08521   9
  -3  -3   2 -0.1177 0.09187   3
  -3  -3   2 -0.0561 0.14361   1
  -3  -3   2 0.05712 0.18053   5
  -3  -3   2 -0.0462 0.21951   8
  -3  -3   2 -0.2663 0.14399   4
   2   3  -2 23.8068 0.94551   9
   2   3  -2 23.0325 0.95472   5
   2   3  -2 26.4620 0.90039   2
   2   3  -2 23.7654 0.93604   7
  -2  -3   2 22.7946 1.05789   8
  -2  -3   2 23.3477 0.84022   3
  -2  -3   2 23.5764 1.03346   1
  -2  -3   2 23.0132 0.96039   9
  -2  -3   2 23.1358 0.99082   4
   1   3  -2 189.123 5.86555   7
   1   3  -2 194.095 5.83424   2
   1   3  -2 188.571 5.73471   6
   1   3  -2 182.742 5.84401   5
   1   3  -2 187.126 5.90475   9
  -1  -3   2 192.974 5.82159   3
  -1  -3   2 191.739 5.93203   4
  -1  -3   2 206.507 5.92070   9
  -1  -3   2 190.279 5.91757   1
  -1  -3   2 190.606 5.97989   8
   0   3  -2 40.8979 1.46610   7
   0   3  -2 40.4858 1.40540   5
   0   3  -2 42.5342 1.41620   6
   0   3  -2 42.1987 1.56786   9
   0   3  -2 43.2998 1.48529   2
   0  -3   2 41.8976 1.50541   8
   0  -3   2 41.9771 1.52024   4
   0  -3   2 43.2300 1.47284   3
   0  -3   2 41.1817 1.42388   1
  -1   3  -2 24.1900 1.03071   2
  -1   3  -2 24.6721 0.90427   5
  -1   3  -2 25.3348 0.97849   6
  -1   3  -2 24.3234 1.13204   9
  -1   3  -2 24.0246 0.81924   1
  -1   3  -2 24.0759 0.98875   7
   1  -3   2 24.3656 1.01190   4
   1  -3   2 24.0877 0.95018   8
   1  -3   2 23.4048 0.99234   3
   1  -3   2 29.5862 1.15498   9
   1  -3   2 24.9634 0.82635   1
  -2   3  -2 108.875 3.38093   5
  -2   3  -2 107.197 3.51517   6
  -2   3  -2 110.447 3.55100   7
  -2   3  -2 104.753 3.75934   9
  -2   3  -2 106.512 3.60718   2
   2  -3   2 106.369 3.51305   4
   2  -3   2 112.230 3.56497   3
   2  -3   2 109.120 3.40368   8
  -3   3  -2 37.5220 1.49460   7
  -3   3  -2 38.3291 1.31073   5
  -3   3  -2 35.8205 1.56586   2
  -3   3  -2 35.0152 1.71949   9
  -3   3  -2 35.7414 1.46287   6
   3  -3   2 37.3180 1.49900   3
   3  -3   2 36.2422 1.42884   4
   3  -3   2 37.7028 1.31826   8
  -4   3  -2 5.90010 0.50675   3
  -4   3  -2 6.42241 0.60167   6
  -4   3  -2 5.23869 0.64768   2
  -4   3  -2 6.70863 0.42400   5
  -4   3  -2 4.96091 0.57097   7
  -4   3  -2 6.99139 0.83686   9
   4  -3   2 6.95692 0.45647   8
   4  -3   2 6.37012 0.24859   1
   4  -3   2 6.73434 0.52454   4
   4  -3   2 6.18498 0.52689   3
  -5   3  -2 85.3544 3.55647   9
  -5   3  -2 89.4169 3.13974   3
  -5   3  -2 85.3919 3.12414   6
  -5   3  -2 87.4373 3.31919   2
  -5   3  -2 91.8118 2.91206   5
  -5   3  -2 86.4981 3.15389   7
   5  -3   2 83.9303 3.13531   3
   5  -3   2 85.7258 3.13365   6
   5  -3   2 88.2407 3.04292   4
   5  -3   2 83.9424 2.85209   8
  -6   3  -2 100.082 3.88606   2
  -6   3  -2 98.1984 3.40140   5
  -6   3  -2 99.1265 3.66232   6
  -6   3  -2 105.865 4.24208   9
  -6   3  -2 105.960 3.75232   7
  -6   3  -2 99.6291 3.63021   3
   6  -3   2 107.791 3.73826   6
   6  -3   2 103.835 3.69218   3
   6  -3   2 101.654 3.55438   4
   6  -3   2 99.2319 3.35899   8
  -7   3  -2 38.7799 2.05363   2
  -7   3  -2 37.2258 1.86849   7
  -7   3  -2 39.4325 2.34485   9
  -7   3  -2 36.3479 1.79291   3
  -7   3  -2 37.3132 1.83371   6
   7  -3   2 39.2990 1.72201   4
   7  -3   2 39.2868 1.86920   3
   7  -3   2 37.0980 1.85269   6
   7  -3   2 34.4990 2.26208   9
  -8   3  -2 0.78828 0.46552   7
  -8   3  -2 0.97877 0.51346   6
  -8   3  -2 1.07281 0.51352   2
   8  -3   2 1.69635 0.52307   4
   8  -3   2 0.17984 0.44068   6
   8  -3   2 0.69127 0.53020   3
  -9   3  -2 11.1841 1.20997   7
  -9   3  -2 10.4878 1.30991   2
  -9   3  -2 9.22856 1.09126   6
   9  -3   2 8.56467 1.10782   6
   9  -3   2 11.8045 1.22511   3
   9  -3   2 11.4933 1.14167   4
 -10   3  -2 6.19750 1.12769   2
 -10   3  -2 6.20442 1.02349   7
 -10   3  -2 8.06216 1.10847   6
  10  -3   2 6.32633 1.06376   3
  10  -3   2 8.02373 1.14589   6
  11   2  -2 0.33253 0.85690   5
  11   2  -2 1.09439 0.81400   1
  11   2  -2 1.14968 0.93082   7
 -11  -2   2 0.02417 0.56534   5
 -11  -2   2 0.92669 0.65441   1
  10   2  -2 3.62279 0.93329   7
  10   2  -2 3.79187 0.87804   5
  10   2  -2 2.92645 0.90797   1
 -10  -2   2 4.36698 0.90939   1
 -10  -2   2 3.21396 0.77450   5
 -10  -2   2 4.78911 0.95381   8
   9   2  -2 17.1479 1.28432   7
   9   2  -2 14.2573 1.25284   5
   9   2  -2 13.6362 1.21909   2
  -9  -2   2 14.3542 1.24633   1
  -9  -2   2 15.8527 1.21953   7
  -9  -2   2 14.0387 1.38962   8
  -9  -2   2 17.4964 1.22671   5
   8   2  -2 14.6979 1.38015   9
   8   2  -2 18.1056 1.17825   2
   8   2  -2 18.5534 1.24664   5
   8   2  -2 17.3976 1.20101   7
  -8  -2   2 15.7716 1.14148   7
  -8  -2   2 17.3552 1.16507   5
  -8  -2   2 17.8817 1.28029   1
  -8  -2   2 13.6397 0.94657   4
  -8  -2   2 13.4515 1.19858   8
   7   2  -2 3.43708 0.56557   6
   7   2  -2 3.53925 0.68759   9
   7   2  -2 3.29689 0.61180   7
   7   2  -2 3.21496 0.54685   2
   7   2  -2 3.65315 0.58342   5
  -7  -2   2 3.35083 0.60362   7
  -7  -2   2 2.17894 0.55539   1
  -7  -2   2 2.98661 0.54420   5
  -7  -2   2 3.27322 0.66461   8
  -7  -2   2 4.25382 0.52984   4
   6   2  -2 40.1662 1.51625   6
   6   2  -2 40.1682 1.72184   5
   6   2  -2 41.6893 1.68482   2
   6   2  -2 38.9609 1.81951   9
   6   2  -2 43.5243 1.74594   7
  -6  -2   2 39.4045 1.64481   4
  -6  -2   2 39.5009 1.48484   3
  -6  -2   2 41.7174 1.72921   5
  -6  -2   2 44.0052 1.75908   7
  -6  -2   2 40.4041 1.84025   1
  -6  -2   2 37.0057 1.82517   8
   5   2  -2 89.6024 3.03736   2
   5   2  -2 88.4576 3.09253   7
   5   2  -2 91.3720 3.21732   9
   5   2  -2 90.8513 3.14017   5
   5   2  -2 89.6762 2.88169   6
  -5  -2   2 89.2903 3.12798   5
  -5  -2   2 88.5545 3.05370   4
  -5  -2   2 86.6580 3.25225   8
  -5  -2   2 88.6770 2.88095   3
  -5  -2   2 91.4440 3.24717   1
  -5  -2   2 93.7145 3.12501   7
   4   2  -2 13.6783 0.53499   6
   4   2  -2 11.1264 0.70384   5
   4   2  -2 12.4336 0.74389   9
   4   2  -2 13.2354 0.70174   7
   4   2  -2 12.5088 0.63380   2
  -4  -2   2 11.5209 0.76759   9
  -4  -2   2 12.7114 0.53545   3
  -4  -2   2 11.8292 0.78130   8
  -4  -2   2 12.7744 0.67411   4
  -4  -2   2 12.6779 0.73208   5
  -4  -2   2 11.4338 0.76935   1
   3   2  -2 215.516 6.49092   2
   3   2  -2 214.298 6.33529   6
   3   2  -2 213.067 6.58716   9
   3   2  -2 211.465 6.58969   5
   3   2  -2 211.151 6.55055   7
  -3  -2   2 214.753 6.71442   8
  -3  -2   2 210.912 6.59104   5
  -3  -2   2 208.669 6.54966   4
  -3  -2   2 210.793 6.67499   1
  -3  -2   2 216.986 6.38425   3
   2   2  -2 51.4396 1.52818   6
   2   2  -2 49.1882 1.73294   5
   2   2  -2 51.1138 1.71364   7
   2   2  -2 51.0945 1.66002   2
   2   2  -2 53.8631 1.74307   9
  -2  -2   2 48.5035 1.75135   9
  -2  -2   2 51.1542 1.80616   1
  -2  -2   2 48.3861 1.57940   3
  -2  -2   2 50.8822 1.73293   4
  -2  -2   2 51.4914 1.74717   5
  -2  -2   2 50.9540 1.82711   8
   1   2  -2 998.054 29.9977   7
   1   2  -2 1014.66 30.4270   9
   1   2  -2 1004.15 30.1541   2
   1   2  -2 987.121 29.9977   5
   1   2  -2 1034.54 30.0833   6
  -1  -2   2 983.305 30.0007   5
  -1  -2   2 1015.36 30.0583   1
  -1  -2   2 1081.29 30.6018   9
  -1  -2   2 1013.18 30.0965   8
  -1  -2   2 1002.61 30.0381   4
  -1  -2   2 1023.34 30.1994   3
   0   2  -2 887.033 26.7255   7
   0   2  -2 921.020 26.7071   9
   0   2  -2 900.655 26.6235   2
   0   2  -2 898.141 26.5746   6
   0   2  -2 871.928 26.7028   5
   0  -2   2 879.409 26.6548   4
   0  -2   2 980.557 26.8823   9
   0  -2   2 889.580 26.5864   1
   0  -2   2 890.418 26.6503   8
   0  -2   2 872.680 26.6062   3
  -1   2  -2 550.182 16.7098   5
  -1   2  -2 575.320 16.9809   9
  -1   2  -2 572.132 16.8241   7
  -1   2  -2 562.131 16.8667   2
  -1   2  -2 560.560 16.8087   6
   1  -2   2 563.256 16.8409   4
   1  -2   2 583.499 16.6982   1
   1  -2   2 560.771 16.8411   3
   1  -2   2 552.809 16.7808   8
  -2   2  -2 108.989 3.56500   7
  -2   2  -2 110.439 3.58093   3
  -2   2  -2 112.103 3.64983   2
  -2   2  -2 112.086 3.42261   5
  -2   2  -2 112.262 3.56849   6
  -2   2  -2 111.489 3.78222   9
   2  -2   2 111.926 3.56227   4
   2  -2   2 112.782 3.47935   8
   2  -2   2 113.218 3.59997   3
  -3   2  -2 626.419 18.5946   3
  -3   2  -2 598.933 18.8659   9
  -3   2  -2 620.970 18.3912   5
  -3   2  -2 613.094 18.5798   7
  -3   2  -2 604.513 18.6853   2
  -3   2  -2 628.228 18.5855   6
   3  -2   2 615.370 18.4307   8
   3  -2   2 610.003 18.5361   4
   3  -2   2 625.892 18.6165   3
   3  -2   2 647.890 18.2877   1
  -4   2  -2 103.226 3.59261   7
  -4   2  -2 102.956 3.71932   2
  -4   2  -2 112.754 3.33962   1
  -4   2  -2 109.003 3.40904   5
  -4   2  -2 105.372 3.94642   9
  -4   2  -2 109.557 3.61127   3
  -4   2  -2 107.485 3.60715   6
   4  -2   2 108.647 3.43900   8
   4  -2   2 103.468 3.52968   4
   4  -2   2 112.531 3.34124   1
   4  -2   2 104.933 3.62027   3
  -5   2  -2 57.2813 2.24366   6
  -5   2  -2 56.8471 2.59599   9
  -5   2  -2 60.7952 2.05827   5
  -5   2  -2 59.0015 2.40413   2
  -5   2  -2 62.3235 2.01222   1
  -5   2  -2 56.7526 2.23107   3
  -5   2  -2 59.1101 2.25981   7
   5  -2   2 59.0934 2.07450   8
   5  -2   2 58.5005 2.17670   4
   5  -2   2 62.1532 2.01561   1
   5  -2   2 57.9802 2.27133   3
  -6   2  -2 35.0254 1.38066   5
  -6   2  -2 33.7858 1.72495   2
  -6   2  -2 36.0460 1.43726   1
  -6   2  -2 34.2608 1.96388   9
  -6   2  -2 34.5784 1.58854   7
  -6   2  -2 33.3962 1.57207   6
  -6   2  -2 31.1345 1.51723   3
   6  -2   2 32.3826 1.57793   3
   6  -2   2 34.4627 1.49149   4
   6  -2   2 35.9338 1.35657   1
   6  -2   2 30.3195 1.91591   9
   6  -2   2 33.0763 1.38325   8
   6  -2   2 30.3746 1.52980   6
  -7   2  -2 0.87045 0.45677   6
  -7   2  -2 -0.3037 0.39753   2
  -7   2  -2 0.70258 0.33822   5
  -7   2  -2 0.58093 0.46783   7
  -7   2  -2 1.27437 0.63984   9
  -7   2  -2 1.12118 0.43661   3
   7  -2   2 0.15443 0.43886   3
   7  -2   2 0.67999 0.45374   4
   7  -2   2 0.23307 0.58481   9
   7  -2   2 0.77800 0.40522   8
   7  -2   2 0.13346 0.41154   6
  -8   2  -2 0.43004 0.44104   3
  -8   2  -2 0.14671 0.44323   6
  -8   2  -2 -0.2305 0.56143   9
  -8   2  -2 1.13727 0.48291   7
  -8   2  -2 0.51334 0.48808   2
   8  -2   2 -0.0188 0.71418   9
   8  -2   2 0.67488 0.46948   4
   8  -2   2 -0.3788 0.37904   3
   8  -2   2 -0.2057 0.40778   6
  -9   2  -2 4.34696 0.78836   6
  -9   2  -2 4.50140 0.80837   7
  -9   2  -2 3.99270 0.86129   2
  -9   2  -2 3.80057 0.74985   3
   9  -2   2 4.16909 0.80865   6
   9  -2   2 3.51192 0.77205   3
   9  -2   2 6.00629 0.81894   4
 -10   2  -2 4.78333 0.91215   7
 -10   2  -2 4.99502 1.01892   2
 -10   2  -2 5.30523 0.93418   6
  10  -2   2 6.83515 1.05119   6
  10  -2   2 6.30365 0.98853   3
  10  -2   2 6.23734 1.06486   2
 -11   2  -2 1.25050 0.86471   2
 -11   2  -2 2.59922 0.84305   6
  11  -2   2 0.74861 0.83594   6
  11  -2   2 1.89905 0.94376   3
  11  -2   2 2.43709 0.95277   2
  11   1  -2 0.19734 0.73776   1
  11   1  -2 0.29630 0.77461   5
  11   1  -2 0.06242 0.70694   7
 -11  -1   2 0.19093 0.63500   7
 -11  -1   2 0.38900 0.60273   1
 -11  -1   2 0.96851 0.63880   5
  10   1  -2 16.9867 1.49355   7
  10   1  -2 17.0634 1.40394   5
  10   1  -2 18.8400 1.41829   2
 -10  -1   2 16.3829 1.36407   1
 -10  -1   2 16.3045 1.32092   7
 -10  -1   2 16.3612 1.28312   5
   9   1  -2 -0.0255 0.55964   7
   9   1  -2 0.05632 0.50192   2
   9   1  -2 0.18715 0.51838   5
   9   1  -2 -0.7231 0.79583   9
  -9  -1   2 0.46402 0.48240   7
  -9  -1   2 0.37003 0.51306   8
  -9  -1   2 1.01416 0.52140   1
  -9  -1   2 1.26141 0.54101   5
   8   1  -2 57.1524 2.36990   7
   8   1  -2 57.8904 2.35092   5
   8   1  -2 53.1972 2.34272   2
   8   1  -2 52.6567 2.59450   9
   8   1  -2 54.7628 2.16449   6
  -8  -1   2 47.8608 2.30358   8
  -8  -1   2 45.1095 2.13427   4
  -8  -1   2 53.8746 2.27457   5
  -8  -1   2 52.1719 2.35835   1
  -8  -1   2 54.1242 2.31347   7
   7   1  -2 35.8574 1.87215   9
   7   1  -2 35.7075 1.64723   5
   7   1  -2 32.1873 1.42910   3
   7   1  -2 34.5623 1.65014   2
   7   1  -2 32.5574 1.61699   7
   7   1  -2 34.1162 1.45408   6
  -7  -1   2 34.4808 1.60880   5
  -7  -1   2 31.9568 1.64700   8
  -7  -1   2 35.1917 1.69240   1
  -7  -1   2 32.6199 1.43371   4
  -7  -1   2 33.2928 1.61749   7
  -7  -1   2 33.3002 1.37587   3
   6   1  -2 16.6553 0.86599   6
   6   1  -2 16.0758 0.82080   3
   6   1  -2 16.4295 1.13296   9
   6   1  -2 18.5798 1.03024   7
   6   1  -2 17.8337 1.01685   2
  -6  -1   2 15.3391 0.83789   4
  -6  -1   2 17.0162 1.00945   2
  -6  -1   2 17.2534 0.98450   5
  -6  -1   2 16.6222 1.03351   1
  -6  -1   2 17.3731 1.00549   7
  -6  -1   2 17.9314 0.81277   3
  -6  -1   2 15.8864 1.01960   8
   5   1  -2 186.101 5.57044   6
   5   1  -2 178.136 5.72130   2
   5   1  -2 176.617 5.90599   9
   5   1  -2 177.207 5.51806   3
   5   1  -2 178.067 5.73783   7
  -5  -1   2 179.157 5.73962   7
  -5  -1   2 169.166 5.58860   4
  -5  -1   2 176.372 5.80665   1
  -5  -1   2 180.662 5.50855   3
  -5  -1   2 179.306 5.72338   5
  -5  -1   2 182.008 5.83270   8
   4   1  -2 52.2824 1.89442   7
   4   1  -2 50.4530 1.99251   9
   4   1  -2 50.3959 1.85894   2
   4   1  -2 50.4265 2.28057   9
   4   1  -2 51.5882 1.73837   6
  -4  -1   2 50.7656 1.69160   3
  -4  -1   2 51.1793 1.79726   4
  -4  -1   2 53.4862 1.96809   1
  -4  -1   2 51.9777 1.88961   7
  -4  -1   2 51.6571 1.88154   5
  -4  -1   2 51.6025 1.96347   8
   3   1  -2 73.1571 2.51780   7
   3   1  -2 75.6406 2.49389   2
   3   1  -2 77.1683 2.38044   6
   3   1  -2 75.5863 2.60553   9
  -3  -1   2 73.4471 2.57943   1
  -3  -1   2 76.7734 2.34502   3
  -3  -1   2 76.0322 2.53268   5
  -3  -1   2 74.9188 2.45675   4
  -3  -1   2 75.1732 2.53122   7
  -3  -1   2 80.5202 2.61548   8
   2   1  -2 2.06294 0.25004   9
   2   1  -2 2.28921 0.22609   2
   2   1  -2 2.64371 0.23278   7
  -2  -1   2 2.36771 0.11686   3
  -2  -1   2 1.57394 0.24408   8
  -2  -1   2 2.23262 0.21459   4
  -2  -1   2 1.79009 0.24660   9
  -2  -1   2 2.07109 0.26103   1
  -2  -1   2 2.60477 0.26601   5
   1   1  -2 319.651 9.75525   5
   1   1  -2 334.154 9.79029   9
   1   1  -2 317.829 9.74524   7
   1   1  -2 324.499 9.72941   2
   1   1  -2 324.045 9.65299   6
  -1  -1   2 327.217 9.79781   9
  -1  -1   2 330.084 9.65341   3
  -1  -1   2 336.427 9.81964   8
  -1  -1   2 325.695 9.74755   4
  -1  -1   2 326.719 9.79390   1
  -1  -1   2 326.250 9.76284   5
   0   1  -2 1245.39 36.9680   9
   0   1  -2 1195.90 36.5201   5
   0   1  -2 1257.82 36.5505   6
   0   1  -2 1212.85 36.5516   3
   0   1  -2 1224.42 36.6021   7
   0   1  -2 1249.35 36.6812   2
   0  -1   2 1246.68 36.6122   3
   0  -1   2 1188.77 36.5973   8
   0  -1   2 1199.07 36.3809   5
   0  -1   2 1294.48 36.9654   9
   0  -1   2 1192.30 36.6335   1
   0  -1   2 1219.59 36.5753   4
  -1   1  -2 32.1907 1.14949   2
  -1   1  -2 33.1871 1.11123   7
  -1   1  -2 31.7384 1.13269   3
  -1   1  -2 31.3412 1.11504   6
  -1   1  -2 32.1547 1.02007   5
  -1   1  -2 35.5854 1.24517   9
   1  -1   2 33.5955 1.15192   3
   1  -1   2 32.0025 1.13645   4
   1  -1   2 32.9845 1.11647   8
   1  -1   2 33.1421 1.01951   1
  -2   1  -2 334.648 10.4756   7
  -2   1  -2 347.862 10.5199   3
  -2   1  -2 342.802 10.5602   2
  -2   1  -2 348.754 10.6847   9
  -2   1  -2 340.098 10.3520   5
  -2   1  -2 349.164 10.5062   6
   2  -1   2 388.534 10.7042   9
   2  -1   2 353.457 10.5374   3
   2  -1   2 339.119 10.4443   8
   2  -1   2 357.222 10.3456   1
   2  -1   2 339.032 10.4963   4
  -3   1  -2 109.409 3.70276   2
  -3   1  -2 104.174 3.82598   9
  -3   1  -2 111.473 3.60517   7
  -3   1  -2 111.908 3.62334   6
  -3   1  -2 114.916 3.64308   3
  -3   1  -2 117.588 3.47652   1
  -3   1  -2 110.323 3.46543   5
  -3   1  -2 111.967 3.58321   4
   3  -1   2 118.661 3.82920   9
   3  -1   2 110.235 3.60001   4
   3  -1   2 112.825 3.65493   3
   3  -1   2 116.580 3.47586   1
  -4   1  -2 12.4036 0.57172   5
  -4   1  -2 10.7502 0.85144   9
  -4   1  -2 11.7796 0.76482   2
  -4   1  -2 11.5132 0.66640   7
  -4   1  -2 12.6943 0.65974   4
  -4   1  -2 12.7892 0.59015   1
  -4   1  -2 12.3007 0.70193   6
  -4   1  -2 12.6389 0.71126   3
   4  -1   2 13.0443 0.68543   4
   4  -1   2 11.9952 0.62863   8
   4  -1   2 13.3545 0.60473   1
   4  -1   2 12.2059 0.71334   3
  -5   1  -2 39.6135 1.48478   5
  -5   1  -2 40.5659 1.64550   7
  -5   1  -2 40.2872 1.64805   3
  -5   1  -2 43.2497 1.53123   1
  -5   1  -2 41.1107 1.56225   8
  -5   1  -2 41.2558 1.77982   2
  -5   1  -2 40.6227 1.95735   9
  -5   1  -2 39.6055 1.57140   4
  -5   1  -2 39.6088 1.63000   6
   5  -1   2 39.3804 1.60045   4
   5  -1   2 40.9966 1.68389   3
   5  -1   2 41.4782 1.52293   1
   5  -1   2 41.4037 1.56403   8
  -6   1  -2 55.6214 1.99328   5
  -6   1  -2 56.1319 2.17384   6
  -6   1  -2 55.2198 2.06614   4
  -6   1  -2 53.7267 2.14158   3
  -6   1  -2 51.7369 2.28527   2
  -6   1  -2 56.3612 2.58688   9
  -6   1  -2 56.5624 2.06273   8
  -6   1  -2 55.8996 2.02484   1
  -6   1  -2 53.3017 2.14882   7
   6  -1   2 53.9174 2.18663   3
   6  -1   2 53.7355 2.04584   8
   6  -1   2 52.9382 2.09196   4
   6  -1   2 54.2944 2.57413   9
   6  -1   2 56.5802 2.03436   1
  -7   1  -2 76.4241 2.88438   3
  -7   1  -2 78.8507 2.73671   5
  -7   1  -2 77.9337 2.78934   4
  -7   1  -2 72.9308 2.75615   8
  -7   1  -2 77.3218 2.75547   1
  -7   1  -2 77.9309 2.92593   6
  -7   1  -2 80.4393 3.46456   9
  -7   1  -2 71.7643 3.07074   2
  -7   1  -2 74.6436 2.90443   7
   7  -1   2 76.9894 2.85742   4
   7  -1   2 79.2827 2.96250   3
   7  -1   2 70.4445 3.35915   9
   7  -1   2 82.1673 2.80065   1
   7  -1   2 74.4258 2.93195   6
   7  -1   2 72.9523 2.77297   8
  -8   1  -2 75.5571 3.46338   9
  -8   1  -2 75.0684 2.90004   3
  -8   1  -2 72.9561 3.12014   2
  -8   1  -2 77.7720 2.95732   6
  -8   1  -2 71.7868 2.92239   7
  -8   1  -2 74.0195 2.71907   5
  -8   1  -2 72.2199 2.73767   8
  -8   1  -2 72.3148 2.75582   4
   8  -1   2 72.7711 2.94751   3
   8  -1   2 71.6140 2.81450   4
   8  -1   2 71.0407 3.47264   9
   8  -1   2 75.5169 2.96822   6
   8  -1   2 73.6095 2.79620   8
  -9   1  -2 4.70819 0.89104   2
  -9   1  -2 5.88169 0.81687   3
  -9   1  -2 5.99901 0.83565   7
  -9   1  -2 6.05998 0.84353   6
   9  -1   2 6.39304 0.89874   6
   9  -1   2 5.61061 1.44171   9
   9  -1   2 4.61633 0.80865   3
   9  -1   2 3.85222 0.76611   4
 -10   1  -2 -0.1350 0.45960   3
 -10   1  -2 -0.1970 0.47727   6
 -10   1  -2 0.55606 0.57737   7
 -10   1  -2 0.07554 0.50697   2
  10  -1   2 -0.9510 0.51895   3
  10  -1   2 0.46368 0.69367   7
  10  -1   2 0.13565 0.53413   2
  10  -1   2 0.86542 0.63684   6
 -11   1  -2 0.34187 0.60370   6
 -11   1  -2 0.50053 0.66320   2
  11  -1   2 0.50987 0.85653   3
  11  -1   2 1.02517 0.80117   6
  11  -1   2 0.41644 0.74507   2
  11   0  -2 0.40271 0.77785   2
  11   0  -2 1.48847 0.89985   7
  11   0  -2 0.63470 0.77644   5
 -11   0   2 0.53326 0.72962   7
 -11   0   2 0.42379 0.57857   5
  10   0  -2 2.93600 0.84688   5
  10   0  -2 2.32978 0.77871   7
  10   0  -2 1.89675 0.71761   2
 -10   0   2 2.88972 0.82432   2
 -10   0   2 2.48246 0.68079   5
 -10   0   2 2.90589 0.77880   1
 -10   0   2 3.16623 0.77219   7
   9   0  -2 7.60517 1.00735   7
   9   0  -2 9.21149 1.11077   2
   9   0  -2 8.55396 0.97779   6
   9   0  -2 6.28641 1.25387   9
   9   0  -2 9.30170 1.05976   5
  -9   0   2 7.72371 1.00097   2
  -9   0   2 8.71651 1.04175   1
  -9   0   2 8.15313 1.01047   7
  -9   0   2 5.74665 0.83393   5
   8   0  -2 85.4442 3.25424   7
   8   0  -2 79.5219 3.25511   2
   8   0  -2 82.1880 3.04224   6
   8   0  -2 84.7172 3.61761   9
  -8   0   2 83.9546 3.30562   2
  -8   0   2 81.1410 3.19745   1
  -8   0   2 80.7438 3.19726   7
  -8   0   2 79.5682 3.12482   8
  -8   0   2 76.6126 3.05802   5
   7   0  -2 26.0559 1.43214   2
   7   0  -2 24.1437 1.19318   4
   7   0  -2 23.6419 1.61065   9
   7   0  -2 26.4894 1.42658   7
   7   0  -2 25.9769 1.18698   3
   7   0  -2 26.5884 1.30255   6
  -7   0   2 28.4439 1.30407   6
  -7   0   2 23.0742 1.11578   4
  -7   0   2 24.7067 1.37269   1
  -7   0   2 26.3104 1.46072   2
  -7   0   2 25.4546 1.33672   5
  -7   0   2 24.4601 1.15300   3
  -7   0   2 25.5405 1.40522   7
  -7   0   2 24.1518 1.33747   8
   6   0  -2 96.7398 3.21381   3
   6   0  -2 94.2503 3.27155   6
   6   0  -2 97.3375 3.71008   9
   6   0  -2 96.2817 3.45761   2
   6   0  -2 97.4970 3.43935   7
  -6   0   2 90.4723 3.15846   4
  -6   0   2 93.9881 3.41256   1
  -6   0   2 96.0521 3.42428   7
  -6   0   2 100.264 3.49837   2
  -6   0   2 92.6188 3.33842   5
  -6   0   2 99.1043 3.28059   6
  -6   0   2 95.9384 3.18717   3
  -6   0   2 97.3598 3.40642   8
   5   0  -2 207.333 6.67600   7
   5   0  -2 204.649 6.45939   3
   5   0  -2 207.088 6.69369   2
   5   0  -2 208.334 6.91894   9
   5   0  -2 211.392 6.53119   6
  -5   0   2 212.196 6.68219   1
  -5   0   2 214.409 6.53621   6
  -5   0   2 211.009 6.45044   3
  -5   0   2 200.521 6.44148   4
  -5   0   2 209.594 6.67420   7
  -5   0   2 206.692 6.64914   8
  -5   0   2 211.839 6.62323   5
  -5   0   2 217.153 6.73804   2
   4   0  -2 293.043 9.25173   2
   4   0  -2 295.146 9.43683   9
   4   0  -2 298.356 9.05339   3
   4   0  -2 307.346 9.12403   6
   4   0  -2 294.358 9.24557   7
  -4   0   2 301.538 9.20801   5
  -4   0   2 306.223 9.28744   2
  -4   0   2 307.492 9.12428   6
  -4   0   2 309.177 9.24754   8
  -4   0   2 299.756 9.25247   7
  -4   0   2 300.244 9.25148   1
  -4   0   2 287.743 9.05078   4
  -4   0   2 302.215 9.04458   3
   3   0  -2 308.925 9.75315   9
   3   0  -2 305.080 9.57437   2
   3   0  -2 309.402 9.40514   3
   3   0  -2 314.999 9.58612   7
   3   0  -2 308.026 9.71588   9
   3   0  -2 312.894 9.46555   6
  -3   0   2 311.214 9.43056   4
  -3   0   2 327.850 9.61911   2
  -3   0   2 317.779 9.59016   1
  -3   0   2 315.674 9.58798   7
  -3   0   2 320.018 9.55878   5
  -3   0   2 320.678 9.40301   3
  -3   0   2 320.842 9.57564   8
   2   0  -2 428.834 12.5139   6
   2   0  -2 424.813 12.6131   7
   2   0  -2 420.838 12.4478   3
   2   0  -2 408.312 12.6900   9
   2   0  -2 411.094 12.5963   2
  -2   0   2 427.344 12.5951   5
  -2   0   2 430.472 12.6201   7
  -2   0   2 421.333 12.4867   4
  -2   0   2 396.750 12.6891   9
  -2   0   2 436.267 12.6029   8
  -2   0   2 424.135 12.6142   1
   1   0  -2 701.423 21.0191   6
   1   0  -2 695.514 20.9443   7
   1   0  -2 690.267 20.9933   9
   1   0  -2 684.981 20.9328   2
  -1   0   2 712.201 21.0724   4
  -1   0   2 717.739 20.9493   8
  -1   0   2 725.881 20.9442   5
  -1   0   2 716.118 20.9536   7
  -1   0   2 696.576 20.9533   1
  -1   0   2 734.922 21.0244   9
   0   0  -2 291.120 8.48122   2
   0   0  -2 288.313 8.45816   6
   0   0  -2 278.509 8.45285   7
   0   0  -2 292.526 8.46700   3
   0   0   2 287.343 8.50483   8
   0   0   2 276.327 8.47653   1
   0   0   2 283.315 8.51561   9
   0   0   2 283.398 8.47820   4
   0   0   2 286.831 8.45045   5
  -1   0  -2 695.489 21.1719   4
  -1   0  -2 709.775 21.1682   2
  -1   0  -2 727.217 21.4841   9
  -1   0  -2 713.278 21.2604   7
  -1   0  -2 708.856 21.1591   6
  -1   0  -2 716.466 21.1826   3
   1   0   2 702.857 21.1756   8
   1   0   2 706.546 21.1844   4
   1   0   2 768.193 21.3431   9
   1   0   2 706.407 21.3346   1
  -2   0  -2 440.631 13.1795   4
  -2   0  -2 441.425 13.2059   2
  -2   0  -2 444.695 13.0569   5
  -2   0  -2 442.987 13.1929   3
  -2   0  -2 420.274 13.1173   7
  -2   0  -2 439.586 13.1667   6
  -2   0  -2 432.862 13.2939   9
  -2   0  -2 451.337 13.1778   8
   2   0   2 455.234 13.2770   9
   2   0   2 438.514 13.1755   8
   2   0   2 440.356 13.1925   4
   2   0   2 445.966 13.1172   1
  -3   0  -2 315.545 9.81745   9
  -3   0  -2 299.997 9.66308   2
  -3   0  -2 320.174 9.61600   6
  -3   0  -2 317.276 9.63370   3
  -3   0  -2 319.838 9.61972   8
  -3   0  -2 309.199 9.57322   7
  -3   0  -2 320.783 9.50244   5
  -3   0  -2 318.199 9.61357   4
  -3   0  -2 327.666 9.57069   1
   3   0   2 317.782 9.63139   4
   3   0   2 313.917 9.61648   8
   3   0   2 319.910 9.76750   9
   3   0   2 327.822 9.57293   1
  -4   0  -2 300.100 9.18751   7
  -4   0  -2 305.428 9.16765   1
  -4   0  -2 306.305 9.09861   5
  -4   0  -2 285.181 9.46091   9
  -4   0  -2 298.436 9.19513   4
  -4   0  -2 295.938 9.30383   2
  -4   0  -2 305.907 9.21566   6
  -4   0  -2 301.517 9.22504   3
  -4   0  -2 301.631 9.21950   8
   4   0   2 303.445 9.66720   9
   4   0   2 301.477 9.22247   4
   4   0   2 305.445 9.22715   8
   4   0   2 302.622 9.16783   1
  -5   0  -2 201.731 6.37633   7
  -5   0  -2 199.460 6.39156   3
  -5   0  -2 204.588 6.34847   1
  -5   0  -2 195.664 6.71498   9
  -5   0  -2 197.657 6.50706   2
  -5   0  -2 204.938 6.27198   5
  -5   0  -2 206.980 6.40277   6
  -5   0  -2 209.287 6.41039   8
  -5   0  -2 200.434 6.35936   4
   5   0   2 205.057 6.40145   4
   5   0   2 197.022 6.72887   9
   5   0   2 200.910 6.39671   8
   5   0   2 205.208 6.35378   1
  -6   0  -2 96.5910 3.33397   8
  -6   0  -2 99.5105 3.29821   1
  -6   0  -2 96.6549 3.20547   5
  -6   0  -2 96.5271 3.33089   3
  -6   0  -2 94.2933 3.27775   4
  -6   0  -2 92.2255 3.45028   2
  -6   0  -2 93.1583 3.70506   9
  -6   0  -2 99.1791 3.34906   6
  -6   0  -2 95.5910 3.32080   7
   6   0   2 93.8787 3.35621   3
   6   0   2 93.3285 3.71619   9
   6   0   2 91.3760 3.30364   4
   6   0   2 95.6368 3.33846   8
   6   0   2 97.8865 3.30279   1
  -7   0  -2 26.1569 1.31595   6
  -7   0  -2 24.6035 1.40658   2
  -7   0  -2 23.6496 1.63653   9
  -7   0  -2 28.3577 1.34307   7
  -7   0  -2 21.6681 1.25147   3
  -7   0  -2 25.4162 1.20494   5
  -7   0  -2 22.5142 1.19940   4
  -7   0  -2 25.2694 1.28259   8
  -7   0  -2 23.7323 1.24826   1
   7   0   2 23.3405 1.26306   8
   7   0   2 26.5379 1.31064   1
   7   0   2 19.5386 1.28455   3
   7   0   2 24.4170 1.31682   4
   7   0   2 23.4559 1.65851   9
   7   0   2 28.5558 1.26414   5
  -8   0  -2 81.9158 3.29389   2
  -8   0  -2 82.6844 3.10734   6
  -8   0  -2 80.1598 3.57767   9
  -8   0  -2 80.1822 2.93934   5
  -8   0  -2 78.0643 3.04623   3
  -8   0  -2 79.0170 2.98465   4
  -8   0  -2 80.3338 3.08763   7
  -8   0  -2 81.6418 3.05659   8
  -8   0  -2 79.6040 3.01341   1
   8   0   2 81.0428 3.12591   6
   8   0   2 77.9471 3.12400   3
   8   0   2 83.0625 3.08258   1
   8   0   2 85.9573 3.00918   5
   8   0   2 74.4086 3.51889   9
   8   0   2 80.9871 3.06492   4
   8   0   2 84.1115 3.10476   8
  -9   0  -2 8.88871 0.98343   6
  -9   0  -2 7.51779 0.90975   3
  -9   0  -2 8.24824 1.29358   9
  -9   0  -2 9.36996 0.93917   4
  -9   0  -2 8.78237 0.99333   7
  -9   0  -2 8.95700 1.09824   2
  -9   0  -2 8.24302 0.90071   8
   9   0   2 7.82391 0.98229   5
   9   0   2 7.89917 0.95621   4
   9   0   2 6.92900 0.93623   3
   9   0   2 9.06296 1.05304   7
   9   0   2 8.31279 0.98298   6
   9   0   2 8.25205 1.40775   9
   9   0   2 7.88208 0.94991   8
   9   0   2 7.32910 0.98453   2
 -10   0  -2 2.18463 0.63203   3
 -10   0  -2 3.55748 0.76091   6
 -10   0  -2 2.35433 0.73199   2
  10   0   2 2.44385 1.02370   7
  10   0   2 1.85390 0.71826   3
  10   0   2 2.55461 0.77651   2
  10   0   2 2.70667 0.76162   6
  10   0   2 1.69183 0.71343   4
 -11   0  -2 0.06151 0.55635   6
  11   0   2 0.34809 0.92132   6
  11  -1  -2 1.72113 0.87657   5
  11  -1  -2 2.43392 1.03351   7
  11  -1  -2 0.38545 0.79142   2
 -11   1   2 1.63809 0.81927   7
 -11   1   2 0.59574 0.56084   5
 -11   1   2 1.14522 0.77911   2
  10  -1  -2 0.24554 0.71656   6
  10  -1  -2 1.09821 0.65353   7
  10  -1  -2 1.40424 0.72976   2
  10  -1  -2 1.03297 0.71890   5
 -10   1   2 0.33283 0.53073   7
 -10   1   2 1.49447 0.73720   2
 -10   1   2 0.96264 0.55364   5
   9  -1  -2 4.69600 0.77911   6
   9  -1  -2 4.65569 0.87336   2
   9  -1  -2 4.09977 0.86266   7
  -9   1   2 5.33279 0.80679   1
  -9   1   2 5.81333 0.80364   5
  -9   1   2 5.37196 0.86282   7
  -9   1   2 6.70521 0.99227   2
   8  -1  -2 3.70880 0.94976   9
   8  -1  -2 4.66240 0.81380   2
   8  -1  -2 4.94335 0.72528   6
   8  -1  -2 3.93909 0.77693   7
   8  -1  -2 4.47802 0.62256   3
  -8   1   2 4.29309 0.68002   6
  -8   1   2 3.92147 0.64912   1
  -8   1   2 3.74132 0.81561   2
  -8   1   2 4.55423 0.78763   7
  -8   1   2 4.94094 0.70296   5
   7  -1  -2 356.611 11.0385   3
   7  -1  -2 362.903 11.7582   9
   7  -1  -2 369.043 11.4236   2
   7  -1  -2 367.518 11.1566   6
   7  -1  -2 351.571 10.9303   4
  -7   1   2 356.905 11.2109   1
  -7   1   2 361.083 11.3144   7
  -7   1   2 351.525 11.1573   5
  -7   1   2 342.743 11.0859   8
  -7   1   2 341.578 10.8828   4
  -7   1   2 363.412 11.1444   6
  -7   1   2 367.774 11.4286   2
   6  -1  -2 53.5156 1.98402   3
   6  -1  -2 51.5470 2.44705   9
   6  -1  -2 55.0839 2.06615   6
   6  -1  -2 50.2902 2.19937   2
   6  -1  -2 51.6587 1.89631   4
  -6   1   2 50.9555 1.85899   4
  -6   1   2 53.8115 2.07578   5
  -6   1   2 53.5086 2.09883   1
  -6   1   2 51.5334 2.03599   6
  -6   1   2 52.2547 2.17132   7
  -6   1   2 53.6846 2.24281   2
  -6   1   2 57.7204 1.98934   3
  -6   1   2 52.5967 2.03496   8
   5  -1  -2 10.9916 0.61065   3
   5  -1  -2 10.0451 0.63628   6
   5  -1  -2 9.70845 0.73218   2
   5  -1  -2 9.71637 0.52873   4
   5  -1  -2 9.71590 0.87287   9
  -5   1   2 9.49272 0.73797   2
  -5   1   2 8.92326 0.62638   5
  -5   1   2 10.2729 0.66503   1
  -5   1   2 7.60360 0.62202   7
  -5   1   2 9.97897 0.61687   8
  -5   1   2 9.11538 0.50689   4
  -5   1   2 10.6262 0.64697   6
  -5   1   2 9.45090 0.55916   3
   4  -1  -2 431.814 13.5378   2
   4  -1  -2 433.419 13.7511   9
   4  -1  -2 441.310 13.3264   3
   4  -1  -2 433.514 13.2513   4
   4  -1  -2 446.184 13.3997   6
  -4   1   2 442.068 13.4357   1
  -4   1   2 460.176 13.3965   8
  -4   1   2 451.652 13.8053   9
  -4   1   2 457.410 13.4104   6
  -4   1   2 444.355 13.4260   5
  -4   1   2 443.841 13.5613   2
  -4   1   2 440.183 13.2412   4
  -4   1   2 444.427 13.5158   7
   3  -1  -2 210.569 6.71723   2
   3  -1  -2 218.271 6.89874   9
   3  -1  -2 206.517 6.86978   9
   3  -1  -2 213.606 6.54405   3
   3  -1  -2 216.992 6.61103   6
   3  -1  -2 212.814 6.47686   4
  -3   1   2 211.520 6.62536   1
  -3   1   2 226.145 6.62464   6
  -3   1   2 217.084 6.73862   2
  -3   1   2 222.216 6.59142   8
  -3   1   2 214.763 6.70160   7
  -3   1   2 218.769 6.64079   5
  -3   1   2 216.141 6.47143   4
   2  -1  -2 63.9180 2.19800   2
   2  -1  -2 65.5466 2.00215   4
   2  -1  -2 63.8120 2.31391   9
   2  -1  -2 64.0759 2.07027   3
   2  -1  -2 65.6429 2.31601   9
   2  -1  -2 67.0224 2.12747   6
  -2   1   2 67.5725 2.09357   8
  -2   1   2 66.1555 2.21589   2
  -2   1   2 68.1345 2.14382   1
  -2   1   2 66.1505 1.99881   4
  -2   1   2 67.3205 2.15248   5
  -2   1   2 66.4227 2.19585   7
   1  -1  -2 2231.51 65.1824   6
   1  -1  -2 2072.68 65.2171   2
   1  -1  -2 2213.60 64.9445   3
   1  -1  -2 2166.70 65.6210   9
  -1   1   2 2032.65 65.5995   9
  -1   1   2 2224.30 65.2947   5
  -1   1   2 2298.88 65.4150   2
  -1   1   2 2255.38 65.2839   1
  -1   1   2 2226.66 64.9578   8
  -1   1   2 2204.44 65.3626   7
   0  -1  -2 449.200 12.5805   6
   0  -1  -2 437.171 12.5840   4
   0  -1  -2 412.544 12.5789   2
   0  -1  -2 422.062 12.5869   3
   0  -1  -2 427.533 12.7773   9
   0   1   2 427.044 12.6128   1
   0   1   2 418.232 12.5737   7
   0   1   2 403.453 12.6177   9
   0   1   2 433.355 12.6014   8
   0   1   2 421.795 12.5883   5
  -1  -1  -2 1555.18 47.2443   8
  -1  -1  -2 1607.09 47.2929   4
  -1  -1  -2 1557.78 47.1849   6
  -1  -1  -2 1619.66 47.0833   2
  -1  -1  -2 1631.28 47.3372   9
  -1  -1  -2 1548.34 47.2957   3
   1   1   2 1555.95 47.0243   1
   1   1   2 1610.60 47.0532   5
   1   1   2 1573.22 47.2243   9
   1   1   2 1595.06 47.2594   8
  -2  -1  -2 154.370 4.86299   3
  -2  -1  -2 163.120 4.87404   1
  -2  -1  -2 157.021 4.83246   2
  -2  -1  -2 153.387 4.88659   4
  -2  -1  -2 163.185 4.92366   8
  -2  -1  -2 155.597 4.76878   7
  -2  -1  -2 156.464 4.77878   5
  -2  -1  -2 162.835 4.82731   6
  -2  -1  -2 155.013 4.89754   9
   2   1   2 160.125 4.78192   5
   2   1   2 160.276 4.87189   9
   2   1   2 162.858 4.92184   8
   2   1   2 158.678 4.86802   1
  -3  -1  -2 14.2279 0.67078   2
  -3  -1  -2 14.8547 0.64662   6
  -3  -1  -2 14.2288 0.67397   3
  -3  -1  -2 15.3967 0.61003   5
  -3  -1  -2 15.1759 0.70572   4
  -3  -1  -2 14.9092 0.61777   7
  -3  -1  -2 15.3157 0.73824   8
  -3  -1  -2 14.9616 0.75975   9
  -3  -1  -2 15.2967 0.68824   1
   3   1   2 15.2043 0.68974   1
   3   1   2 14.7601 0.72740   8
   3   1   2 14.9981 0.60943   5
   3   1   2 14.6771 0.72737   9
  -4  -1  -2 129.575 4.28004   2
  -4  -1  -2 131.936 4.27464   4
  -4  -1  -2 135.635 4.28059   1
  -4  -1  -2 137.239 4.23002   6
  -4  -1  -2 135.687 4.17233   5
  -4  -1  -2 136.910 4.35005   8
  -4  -1  -2 130.639 4.19151   7
  -4  -1  -2 132.208 4.25064   3
  -4  -1  -2 127.832 4.42276   9
   4   1   2 133.409 4.33755   8
   4   1   2 133.863 4.17153   5
   4   1   2 133.144 4.38531   9
   4   1   2 126.693 4.42927   9
   4   1   2 136.763 4.28754   1
  -5  -1  -2 24.0064 1.08471   3
  -5  -1  -2 24.1682 1.05840   6
  -5  -1  -2 24.3115 1.09532   4
  -5  -1  -2 24.1630 1.27528   9
  -5  -1  -2 24.5722 1.12003   1
  -5  -1  -2 22.1248 1.11216   8
  -5  -1  -2 23.8241 1.04524   7
  -5  -1  -2 22.2778 1.12187   2
  -5  -1  -2 25.8308 1.02246   5
   5   1   2 23.4122 1.09975   1
   5   1   2 21.2169 1.24451   9
   5   1   2 25.7395 1.18382   8
   5   1   2 21.8629 0.99344   5
  -6  -1  -2 55.7833 2.23435   2
  -6  -1  -2 57.5564 2.24090   8
  -6  -1  -2 59.1730 2.14826   6
  -6  -1  -2 56.2554 2.42890   9
  -6  -1  -2 55.1039 2.16704   1
  -6  -1  -2 56.5360 2.14653   4
  -6  -1  -2 56.1144 2.13942   3
  -6  -1  -2 56.2033 2.06147   5
  -6  -1  -2 58.0353 2.12340   7
   6   1   2 56.3905 2.18578   1
   6   1   2 58.6366 2.08908   5
   6   1   2 55.8057 2.43240   9
   6   1   2 56.1681 2.11727   7
   6   1   2 56.3518 2.18769   4
   6   1   2 55.2182 2.23024   8
  -7  -1  -2 5.22227 0.82953   9
  -7  -1  -2 5.43298 0.68257   2
  -7  -1  -2 3.63126 0.52808   7
  -7  -1  -2 4.47901 0.59114   5
  -7  -1  -2 4.76078 0.60229   3
  -7  -1  -2 3.56749 0.58415   1
  -7  -1  -2 5.30013 0.61767   6
  -7  -1  -2 5.07169 0.63123   4
  -7  -1  -2 3.83514 0.60495   8
   7   1   2 4.99522 0.65615   1
   7   1   2 4.76818 0.65635   4
   7   1   2 4.43344 0.59916   5
   7   1   2 4.98986 0.70678   8
   7   1   2 6.13634 0.66033   7
   7   1   2 3.75764 0.78545   9
  -8  -1  -2 15.0738 1.04615   7
  -8  -1  -2 15.4569 1.08975   1
  -8  -1  -2 14.9323 1.10195   8
  -8  -1  -2 13.9731 1.38373   9
  -8  -1  -2 13.9248 1.16092   2
  -8  -1  -2 14.7250 1.01042   3
  -8  -1  -2 14.2520 0.91840   5
  -8  -1  -2 14.2355 0.99361   4
  -8  -1  -2 14.3896 1.01592   6
   8   1   2 15.9072 1.08748   6
   8   1   2 15.3567 1.09228   1
   8   1   2 13.8898 1.02633   7
   8   1   2 15.8247 1.10913   4
   8   1   2 14.6650 1.21818   8
   8   1   2 15.3453 1.09328   3
   8   1   2 17.6120 1.09298   5
   8   1   2 12.3372 1.30305   9
   8   1   2 15.8094 1.20386   2
  -9  -1  -2 70.8639 2.97934   2
  -9  -1  -2 73.8445 2.84151   6
  -9  -1  -2 70.3472 2.78222   7
  -9  -1  -2 71.4602 3.33197   9
  -9  -1  -2 68.7463 2.76572   3
  -9  -1  -2 64.9882 2.64455   5
  -9  -1  -2 64.3657 2.80153   8
  -9  -1  -2 71.7637 2.77490   4
  -9  -1  -2 69.7730 2.84098   1
   9   1   2 67.8901 2.80319   4
   9   1   2 63.4151 2.84583   8
   9   1   2 65.7110 2.79576   6
   9   1   2 65.2715 3.27609   9
   9   1   2 66.1796 2.76177   7
   9   1   2 66.1663 2.92712   2
   9   1   2 68.3982 2.84912   3
   9   1   2 71.2121 2.87772   1
   9   1   2 77.8237 2.81360   5
 -10  -1  -2 6.69120 0.90340   6
 -10  -1  -2 7.03928 0.91042   4
 -10  -1  -2 6.56822 0.89337   3
 -10  -1  -2 9.37076 1.23450   8
  10   1   2 7.25782 1.06083   3
  10   1   2 7.24171 1.77447   2
  10   1   2 8.28872 1.13210   8
  10   1   2 6.26055 0.97983   6
  10   1   2 6.42599 1.04314   4
  11  -2  -2 0.09999 0.85861   7
  11  -2  -2 0.56084 0.74287   2
  11  -2  -2 0.58347 0.81289   6
  11  -2  -2 0.68758 0.91155   5
 -11   2   2 0.86242 0.66528   5
 -11   2   2 -1.0102 0.59539   2
 -11   2   2 -0.5808 0.55653   7
  10  -2  -2 1.30205 0.71009   2
  10  -2  -2 1.85622 0.75969   7
  10  -2  -2 0.31353 0.58698   6
 -10   2   2 -0.0395 0.51981   7
 -10   2   2 0.63724 0.66710   2
 -10   2   2 0.61315 0.54546   5
   9  -2  -2 0.92304 0.58419   2
   9  -2  -2 0.11661 0.52161   6
   9  -2  -2 0.56824 0.67297   3
   9  -2  -2 0.27301 0.57308   7
  -9   2   2 0.65546 0.43378   5
  -9   2   2 0.92771 0.61136   2
  -9   2   2 1.17482 0.54426   7
   8  -2  -2 27.3957 1.54574   6
   8  -2  -2 29.1462 1.75033   2
   8  -2  -2 27.6820 2.05767   9
   8  -2  -2 28.2860 1.44664   3
  -8   2   2 28.9875 1.67158   7
  -8   2   2 29.4538 1.49581   1
  -8   2   2 31.4352 1.84894   2
  -8   2   2 27.1575 1.52822   6
  -8   2   2 28.8077 1.49505   5
   7  -2  -2 62.4092 2.71622   2
   7  -2  -2 63.5070 2.52565   6
   7  -2  -2 64.5860 2.44669   3
   7  -2  -2 62.7559 3.06425   9
   7  -2  -2 59.6264 2.25988   4
  -7   2   2 64.0978 2.48367   1
  -7   2   2 66.9373 3.09896   9
  -7   2   2 66.0509 2.76659   2
  -7   2   2 61.7146 2.50738   6
  -7   2   2 62.7973 2.65068   7
  -7   2   2 63.3729 2.48523   5
   6  -2  -2 96.8081 3.37571   6
   6  -2  -2 96.0593 3.28269   3
   6  -2  -2 90.4318 3.53155   2
   6  -2  -2 100.368 3.90573   9
   6  -2  -2 90.1353 3.11955   4
  -6   2   2 90.9773 3.18356   8
  -6   2   2 99.1481 3.34749   1
  -6   2   2 95.0080 3.57951   2
  -6   2   2 91.2270 3.31218   5
  -6   2   2 92.1812 3.35206   6
  -6   2   2 99.3570 3.52326   7
  -6   2   2 103.614 3.95851   9
   5  -2  -2 8.39849 0.58927   3
   5  -2  -2 8.44591 0.84636   9
   5  -2  -2 8.65446 0.71162   2
   5  -2  -2 9.17101 0.64167   6
   5  -2  -2 8.87724 0.49228   4
  -5   2   2 8.38864 0.52343   8
  -5   2   2 7.45221 0.57862   1
  -5   2   2 9.53737 0.71429   7
  -5   2   2 9.38447 0.90185   9
  -5   2   2 8.55012 0.62527   6
  -5   2   2 8.33143 0.60253   5
  -5   2   2 8.87158 0.73790   2
   4  -2  -2 223.336 7.43610   2
   4  -2  -2 232.044 7.10548   4
   4  -2  -2 235.210 7.24574   3
   4  -2  -2 229.497 7.68554   9
   4  -2  -2 230.210 7.30425   6
  -4   2   2 233.673 7.47370   2
  -4   2   2 237.416 7.29908   5
  -4   2   2 242.363 7.16836   8
  -4   2   2 239.359 7.72754   9
  -4   2   2 238.252 7.42347   7
  -4   2   2 242.595 7.26594   1
  -4   2   2 235.857 7.31668   6
   3  -2  -2 454.094 14.4745   2
   3  -2  -2 465.806 14.1871   4
   3  -2  -2 478.640 14.3192   3
   3  -2  -2 477.595 14.6965   9
   3  -2  -2 483.361 14.3787   6
  -3   2   2 468.821 14.5003   2
  -3   2   2 496.467 14.2265   8
  -3   2   2 493.830 14.7287   9
  -3   2   2 495.177 14.3899   6
  -3   2   2 479.708 14.3126   1
  -3   2   2 468.139 14.4548   7
  -3   2   2 474.643 14.3562   5
   2  -2  -2 384.996 12.4358   2
   2  -2  -2 421.255 12.6189   9
   2  -2  -2 414.971 12.3713   6
   2  -2  -2 400.017 12.2162   4
   2  -2  -2 416.350 12.3345   3
  -2   2   2 433.362 12.6423   9
  -2   2   2 412.298 12.6201   9
  -2   2   2 402.655 12.4599   2
  -2   2   2 409.170 12.3106   1
  -2   2   2 431.664 12.2142   8
  -2   2   2 410.188 12.4317   7
  -2   2   2 413.420 12.3658   5
   1  -2  -2 3.63399 0.17951   4
   1  -2  -2 3.75559 0.31664   9
   1  -2  -2 4.85780 0.26215   6
   1  -2  -2 2.79175 0.23782   2
   1  -2  -2 3.67234 0.22915   3
   1  -2  -2 3.18763 0.29811   9
  -1   2   2 3.77827 0.16246   8
  -1   2   2 3.21430 0.30825   9
  -1   2   2 3.63551 0.23487   1
  -1   2   2 2.83814 0.22401   5
  -1   2   2 3.62677 0.32294   9
  -1   2   2 3.57941 0.26604   2
  -1   2   2 3.35378 0.24288   7
   0  -2  -2 138.215 4.31155   3
   0  -2  -2 139.217 4.35850   9
   0  -2  -2 136.350 4.29178   2
   0  -2  -2 146.671 4.30551   8
   0  -2  -2 143.959 4.29140   6
   0  -2  -2 141.719 4.34695   9
   0  -2  -2 149.149 4.31911   4
   0   2   2 149.338 4.31003   8
   0   2   2 140.388 4.30617   7
   0   2   2 135.721 4.34913   9
   0   2   2 138.497 4.32031   1
   0   2   2 145.191 4.33064   5
   0   2   2 144.768 4.30518   2
  -1  -2  -2 9999.99 289.790   8
   1   2   2 9467.58 289.187   5
   1   2   2 9951.68 289.735   8
  -2  -2  -2 4317.47 129.798   6
  -2  -2  -2 4284.67 130.120   3
  -2  -2  -2 4332.31 129.627   2
  -2  -2  -2 4581.43 130.793   8
  -2  -2  -2 4423.57 130.560   1
  -2  -2  -2 4271.02 129.952   9
  -2  -2  -2 4413.26 130.326   4
   2   2   2 4415.26 130.442   1
   2   2   2 4464.39 130.125   5
  -3  -2  -2 142.886 4.24234   7
  -3  -2  -2 130.395 4.25730   2
  -3  -2  -2 139.654 4.40955   4
  -3  -2  -2 141.490 4.47568   8
  -3  -2  -2 135.190 4.34673   9
  -3  -2  -2 135.901 4.33209   3
  -3  -2  -2 140.118 4.40936   1
  -3  -2  -2 146.414 4.27522   6
   3   2   2 133.696 4.34797   9
   3   2   2 134.942 4.22692   7
   3   2   2 138.886 4.32223   9
   3   2   2 140.482 4.41321   1
   3   2   2 139.028 4.28673   5
  -4  -2  -2 69.7577 2.52917   4
  -4  -2  -2 71.9924 2.45368   2
  -4  -2  -2 72.8935 2.48577   3
  -4  -2  -2 71.0664 2.56675   9
  -4  -2  -2 74.6990 2.43407   6
  -4  -2  -2 76.1895 2.44854   5
  -4  -2  -2 75.6247 2.41466   7
  -4  -2  -2 75.6484 2.57773   1
  -4  -2  -2 75.3669 2.64404   8
   4   2   2 73.6720 2.56691   1
   4   2   2 75.1623 2.41202   7
   4   2   2 71.9285 2.53684   9
   4   2   2 68.2538 2.56734   9
   4   2   2 74.5336 2.44588   5
  -5  -2  -2 27.2892 1.21744   2
  -5  -2  -2 29.1075 1.18091   7
  -5  -2  -2 30.0552 1.39555   8
  -5  -2  -2 29.1917 1.31515   1
  -5  -2  -2 27.9750 1.22884   3
  -5  -2  -2 30.8590 1.20875   5
  -5  -2  -2 29.3559 1.27937   4
  -5  -2  -2 31.4266 1.21233   6
  -5  -2  -2 29.3038 1.37260   9
   5   2   2 29.3950 1.35401   9
   5   2   2 28.1255 1.36517   9
   5   2   2 28.8919 1.31619   1
   5   2   2 28.4671 1.19938   5
   5   2   2 30.0318 1.19338   7
  -6  -2  -2 12.2353 0.71904   5
  -6  -2  -2 12.2324 0.91895   9
  -6  -2  -2 10.5933 0.78849   1
  -6  -2  -2 12.0490 0.77953   2
  -6  -2  -2 12.0859 0.88315   8
  -6  -2  -2 12.0483 0.77375   3
  -6  -2  -2 11.6440 0.69998   7
  -6  -2  -2 12.1285 0.72848   6
  -6  -2  -2 12.8251 0.81503   4
   6   2   2 11.2645 0.75359   2
   6   2   2 11.1330 0.73236   7
   6   2   2 11.1369 0.72246   5
   6   2   2 11.4650 0.91282   9
   6   2   2 12.0027 0.83519   1
   6   2   2 10.8427 0.85447   8
  -7  -2  -2 13.1226 0.98549   8
  -7  -2  -2 11.3920 0.85892   2
  -7  -2  -2 12.1458 0.80156   7
  -7  -2  -2 13.2782 0.89441   4
  -7  -2  -2 13.7419 0.83857   5
  -7  -2  -2 13.0795 1.07952   9
  -7  -2  -2 14.6705 0.89595   3
  -7  -2  -2 13.8801 0.85855   6
  -7  -2  -2 12.1566 0.91701   1
   7   2   2 12.6075 0.99784   8
   7   2   2 12.6606 0.86332   5
   7   2   2 12.8067 1.09238   9
   7   2   2 13.5807 0.85576   7
   7   2   2 12.1415 0.88217   2
   7   2   2 13.9657 0.98083   1
  -8  -2  -2 2.03897 0.55473   1
  -8  -2  -2 1.93990 0.49695   3
  -8  -2  -2 1.31512 0.43993   5
  -8  -2  -2 1.65930 0.49553   7
  -8  -2  -2 2.23157 0.55192   4
  -8  -2  -2 2.25502 0.55724   2
  -8  -2  -2 2.86653 0.64893   8
  -8  -2  -2 2.71120 0.54153   6
   8   2   2 2.07683 0.49373   2
   8   2   2 2.30422 0.60740   4
   8   2   2 2.14570 0.76056   9
   8   2   2 1.58729 0.53115   6
   8   2   2 2.20854 0.67478   8
   8   2   2 2.12884 0.56510   7
   8   2   2 1.27540 0.54506   1
   8   2   2 1.85602 0.53421   5
  -9  -2  -2 5.40137 0.75167   6
  -9  -2  -2 5.33073 0.75933   3
  -9  -2  -2 7.30926 0.83089   5
  -9  -2  -2 5.22608 0.84547   1
  -9  -2  -2 4.79328 0.73802   4
  -9  -2  -2 4.92416 0.82979   8
  -9  -2  -2 6.12213 0.79473   7
   9   2   2 5.71871 0.88435   4
   9   2   2 4.63683 0.77408   3
   9   2   2 6.05985 0.88577   5
   9   2   2 4.72309 0.83993   6
   9   2   2 4.97851 0.81527   7
   9   2   2 6.14505 0.95486   8
   9   2   2 6.44767 0.92930   1
 -10  -2  -2 4.22069 0.81027   1
 -10  -2  -2 3.32319 0.72083   4
 -10  -2  -2 5.93466 0.93458   8
 -10  -2  -2 6.31084 1.27098   5
  10   2   2 5.80017 1.00006   1
  10   2   2 4.03672 1.01305   3
  10   2   2 5.08761 0.93872   4
  10   2   2 6.95620 1.16668   8
  10   2   2 5.97469 0.98988   5
  11  -3  -2 2.50279 1.02558   6
  11  -3  -2 4.11449 1.16835   7
  11  -3  -2 4.67416 1.16503   2
 -11   3   2 1.90750 0.83595   7
 -11   3   2 2.99743 0.98603   2
  10  -3  -2 16.3029 1.51430   6
  10  -3  -2 17.8358 1.59602   2
 -10   3   2 19.8571 1.56634   7
 -10   3   2 16.6728 1.73277   2
 -10   3   2 16.7136 1.27959   5
   9  -3  -2 1.88659 0.67740   2
   9  -3  -2 2.43757 0.69006   6
   9  -3  -2 1.80227 0.63965   3
  -9   3   2 3.56010 0.81239   7
  -9   3   2 2.21995 0.57776   5
  -9   3   2 2.77783 0.77282   2
   8  -3  -2 0.58383 0.51663   2
   8  -3  -2 0.60615 0.72354   9
   8  -3  -2 -0.3345 0.38023   3
   8  -3  -2 1.08025 0.53978   6
  -8   3   2 0.43532 0.48547   6
  -8   3   2 1.20019 0.72840   9
  -8   3   2 0.21309 0.45456   7
  -8   3   2 0.36036 0.51202   2
  -8   3   2 0.59069 0.38987   5
   7  -3  -2 50.2892 2.40155   2
   7  -3  -2 49.5971 2.19089   6
   7  -3  -2 49.1854 2.69996   9
   7  -3  -2 50.9358 2.10620   3
  -7   3   2 51.1814 2.20207   6
  -7   3   2 54.9027 2.46933   2
  -7   3   2 47.7575 2.25962   7
  -7   3   2 55.5310 2.82413   9
  -7   3   2 52.1023 2.08734   1
  -7   3   2 52.0224 2.13914   5
   6  -3  -2 239.261 7.62000   3
   6  -3  -2 228.447 7.39293   4
   6  -3  -2 232.516 7.90643   2
   6  -3  -2 242.766 7.71631   6
   6  -3  -2 245.221 8.31942   9
  -6   3   2 245.949 8.33972   9
  -6   3   2 238.305 7.85241   7
  -6   3   2 244.157 7.72139   6
  -6   3   2 250.453 7.59067   1
  -6   3   2 240.922 7.64682   5
  -6   3   2 235.694 7.94340   2
   5  -3  -2 4.22643 0.33826   8
   5  -3  -2 3.47224 0.50349   6
   5  -3  -2 4.27444 0.36210   4
   5  -3  -2 3.75197 0.47046   3
   5  -3  -2 4.18459 0.73068   9
  -5   3   2 4.56716 0.63106   2
  -5   3   2 3.79331 0.50105   6
  -5   3   2 4.20030 0.45913   1
  -5   3   2 4.92470 0.54030   5
  -5   3   2 4.50373 0.31651   8
  -5   3   2 4.43191 0.75266   9
  -5   3   2 4.56805 0.60449   7
   4  -3  -2 49.8297 1.90472   6
   4  -3  -2 49.8192 1.85281   3
   4  -3  -2 53.3647 2.30702   9
   4  -3  -2 49.9881 1.61622   8
   4  -3  -2 48.4799 1.69501   4
  -4   3   2 49.3977 1.99211   7
  -4   3   2 45.8688 2.01234   2
  -4   3   2 53.5425 1.80387   1
  -4   3   2 52.1518 1.92541   6
  -4   3   2 51.1320 2.27968   9
  -4   3   2 50.6405 1.61556   8
  -4   3   2 50.9786 1.86946   5
   3  -3  -2 191.934 6.34275   9
   3  -3  -2 196.532 6.00872   6
   3  -3  -2 182.892 5.80370   4
   3  -3  -2 188.580 5.95524   3
   3  -3  -2 188.314 5.66972   8
  -3   3   2 182.261 6.11412   2
  -3   3   2 194.454 5.97075   5
  -3   3   2 196.720 6.36181   9
  -3   3   2 196.433 6.01302   6
  -3   3   2 191.217 6.08189   7
  -3   3   2 197.576 5.87474   1
   2  -3  -2 138.688 4.24915   3
   2  -3  -2 134.540 4.25716   6
   2  -3  -2 134.586 4.12715   4
   2  -3  -2 134.351 4.51493   9
  -2   3   2 132.796 4.31941   7
  -2   3   2 137.607 4.24732   5
  -2   3   2 137.566 4.15113   1
  -2   3   2 134.971 4.51786   9
  -2   3   2 129.724 4.34493   2
   1  -3  -2 105.940 3.22917   4
   1  -3  -2 102.618 3.45437   9
   1  -3  -2 106.524 3.13647   8
   1  -3  -2 106.102 3.28594   6
   1  -3  -2 103.304 3.29273   3
   1  -3  -2 104.151 3.44949   9
  -1   3   2 101.634 3.33058   7
  -1   3   2 100.783 3.44933   9
  -1   3   2 100.485 3.22263   1
  -1   3   2 107.566 3.30761   5
  -1   3   2 110.397 3.14148   8
  -1   3   2 101.854 3.34226   2
   0  -3  -2 199.423 6.02959   3
   0  -3  -2 210.600 6.01958   8
   0  -3  -2 201.681 5.98194   6
   0  -3  -2 194.466 6.07179   9
   0  -3  -2 189.133 6.06103   9
   0  -3  -2 198.434 6.02257   4
   0   3   2 192.967 6.07262   9
   0   3   2 194.727 5.99976   2
   0   3   2 204.070 6.03178   7
   0   3   2 196.466 6.00660   1
   0   3   2 198.941 6.03680   5
  -1  -3  -2 6046.80 177.837   4
  -1  -3  -2 6272.18 177.977   8
  -1  -3  -2 5859.68 177.516   3
   1   3   2 5975.20 177.144   7
   1   3   2 5914.39 177.689   1
   1   3   2 5887.69 177.454   5
  -2  -3  -2 588.051 17.2649   8
  -2  -3  -2 560.655 17.1044   3
  -2  -3  -2 588.781 16.9841   6
  -2  -3  -2 572.546 17.2023   4
  -2  -3  -2 566.375 17.1865   1
   2   3   2 569.687 17.0861   5
   2   3   2 564.375 17.1862   1
   2   3   2 580.588 17.0025   7
  -3  -3  -2 121.518 3.95156   4
  -3  -3  -2 122.705 3.96256   1
  -3  -3  -2 128.431 3.74232   6
  -3  -3  -2 126.263 3.68585   2
  -3  -3  -2 124.496 4.03825   8
  -3  -3  -2 121.794 3.84784   3
   3   3   2 119.704 3.72838   9
   3   3   2 115.519 3.66819   2
   3   3   2 117.086 3.95056   1
   3   3   2 117.062 3.71670   9
   3   3   2 121.077 3.72775   7
   3   3   2 120.014 3.82438   5
  -4  -3  -2 52.9924 2.08210   8
  -4  -3  -2 52.4940 1.88055   3
  -4  -3  -2 55.0345 1.79532   6
  -4  -3  -2 51.6879 1.97721   4
  -4  -3  -2 52.2460 1.76315   2
  -4  -3  -2 55.7652 2.02367   1
   4   3   2 55.4505 1.78469   7
   4   3   2 50.3818 1.84205   9
   4   3   2 50.3879 1.99074   1
   4   3   2 52.0883 1.84735   9
   4   3   2 54.7999 1.87176   5
   4   3   2 48.1710 1.74347   2
  -5  -3  -2 43.8127 1.52355   6
  -5  -3  -2 41.8469 1.82814   8
  -5  -3  -2 40.6013 1.70480   1
  -5  -3  -2 42.5635 1.60475   3
  -5  -3  -2 39.6792 1.66752   4
  -5  -3  -2 40.7339 1.51691   2
  -5  -3  -2 43.9817 1.59334   5
   5   3   2 37.9216 1.62472   9
   5   3   2 41.7636 1.50557   7
   5   3   2 38.3982 1.49971   2
   5   3   2 41.9585 1.58955   5
   5   3   2 38.7698 1.69424   1
   5   3   2 39.8061 1.63607   9
  -6  -3  -2 5.15250 0.53720   2
  -6  -3  -2 5.52233 0.52243   6
  -6  -3  -2 5.55937 0.57569   5
  -6  -3  -2 6.01370 0.76772   8
  -6  -3  -2 6.20832 0.67660   4
  -6  -3  -2 5.45202 0.66677   1
  -6  -3  -2 5.80597 0.61510   3
   6   3   2 6.49964 0.62596   5
   6   3   2 4.32563 0.61433   9
   6   3   2 6.48476 0.71703   1
   6   3   2 5.54773 0.54277   7
   6   3   2 5.43763 0.55240   2
  -7  -3  -2 33.3151 1.56444   4
  -7  -3  -2 30.1258 1.66429   8
  -7  -3  -2 31.8828 1.38048   6
  -7  -3  -2 31.3793 1.43708   5
  -7  -3  -2 33.2607 1.48699   3
  -7  -3  -2 31.2832 1.43727   2
  -7  -3  -2 29.7919 1.57562   1
   7   3   2 32.6821 1.63521   1
   7   3   2 32.6382 1.67148   9
   7   3   2 33.1654 1.48782   5
   7   3   2 35.3087 1.45263   7
   7   3   2 29.2694 1.40928   2
  -8  -3  -2 4.27776 0.68930   4
  -8  -3  -2 4.01000 0.70285   1
  -8  -3  -2 4.22646 0.62235   3
  -8  -3  -2 3.69682 0.75013   8
  -8  -3  -2 3.26258 0.58497   5
   8   3   2 4.01812 0.72954   1
   8   3   2 4.16119 0.70905   5
   8   3   2 2.84983 0.61686   6
   8   3   2 4.10578 0.81697   8
   8   3   2 4.10499 0.64030   7
  -9  -3  -2 0.93885 0.58133   1
  -9  -3  -2 1.27951 0.55772   4
  -9  -3  -2 1.65892 0.62342   8
  -9  -3  -2 1.37629 0.49678   5
  -9  -3  -2 1.13574 0.50257   3
   9   3   2 1.17037 0.72789   8
   9   3   2 1.56161 0.59896   5
   9   3   2 1.24206 0.69997   7
   9   3   2 2.20473 0.70169   1
 -10  -3  -2 9.89783 1.18120   1
 -10  -3  -2 9.03523 1.03623   4
 -10  -3  -2 8.90614 0.99392   5
 -10  -3  -2 10.5357 1.22569   8
  10   3   2 9.10677 1.24986   8
  10   3   2 9.34336 1.10982   5
  10   3   2 11.0121 1.29605   1
  10   3   2 9.18268 1.13334   4
 -11  -3  -2 5.40957 0.97816   1
 -11  -3  -2 5.58255 1.03199   8
  11   3   2 7.88097 1.33138   1
  11   3   2 6.62847 1.24002   8
  10  -4  -2 3.32861 0.93993   6
  10  -4  -2 2.17083 0.86827   2
 -10   4   2 2.74580 0.83851   7
 -10   4   2 3.15234 0.96794   2
   9  -4  -2 -0.2736 0.55622   2
   9  -4  -2 0.01654 0.47342   3
   9  -4  -2 -0.4414 0.46612   6
  -9   4   2 -0.0422 0.40962   5
  -9   4   2 -0.0648 0.49876   7
  -9   4   2 -0.1746 0.55025   2
   8  -4  -2 1.86708 0.66834   2
   8  -4  -2 1.72549 0.54028   3
   8  -4  -2 1.88946 0.61385   6
  -8   4   2 0.89450 0.54599   7
  -8   4   2 0.99628 0.45019   5
  -8   4   2 1.26266 0.49770   6
  -8   4   2 1.26836 0.65088   2
   7  -4  -2 0.46062 0.62437   9
   7  -4  -2 -0.7883 0.45809   2
   7  -4  -2 -0.4499 0.33140   3
   7  -4  -2 -0.2598 0.41500   6
  -7   4   2 -0.3712 0.52824   9
  -7   4   2 -0.4180 0.41636   2
  -7   4   2 -0.0116 0.31751   5
  -7   4   2 0.12884 0.34429   7
  -7   4   2 -0.2687 0.42122   6
   6  -4  -2 10.2757 0.94544   6
   6  -4  -2 10.9262 0.69226   4
   6  -4  -2 11.7549 1.34863   9
   6  -4  -2 9.10425 0.80224   3
  -6   4   2 9.75770 0.87582   7
  -6   4   2 10.1967 0.95094   6
  -6   4   2 10.9710 0.80533   5
  -6   4   2 10.8173 0.70368   1
  -6   4   2 11.5297 1.36448   9
  -6   4   2 11.5822 1.16116   2
   5  -4  -2 -0.1376 0.26441   6
   5  -4  -2 -0.0592 0.36340   9
   5  -4  -2 0.16905 0.25947   3
   5  -4  -2 0.14293 0.21457   4
  -5   4   2 0.14317 0.41585   9
  -5   4   2 0.25524 0.23685   5
  -5   4   2 0.14614 0.33583   2
  -5   4   2 0.06678 0.18090   1
  -5   4   2 -0.0596 0.28253   6
  -5   4   2 -0.1328 0.31520   7
   4  -4  -2 64.3843 2.19560   4
   4  -4  -2 59.5157 2.73583   9
   4  -4  -2 66.1315 2.40787   6
   4  -4  -2 64.6022 2.36457   3
  -4   4   2 69.5962 2.37452   5
  -4   4   2 66.5049 2.51675   7
  -4   4   2 63.2215 2.78197   9
  -4   4   2 67.7513 2.22418   1
  -4   4   2 66.3098 2.41337   6
  -4   4   2 66.3868 2.58171   2
   3  -4  -2 0.28742 0.29090   9
   3  -4  -2 0.14396 0.22541   6
   3  -4  -2 0.26638 0.15264   4
   3  -4  -2 0.03461 0.13434   3
  -3   4   2 -0.1226 0.22086   2
  -3   4   2 -0.0399 0.16777   5
  -3   4   2 -0.0615 0.12093   1
  -3   4   2 0.17037 0.22999   7
  -3   4   2 -0.0842 0.20123   6
  -3   4   2 -0.0172 0.26958   9
   2  -4  -2 441.884 13.3594   6
   2  -4  -2 442.135 13.2448   4
   2  -4  -2 434.372 13.3582   3
   2  -4  -2 430.796 13.6564   9
  -2   4   2 451.750 13.3519   5
  -2   4   2 436.066 13.6617   9
  -2   4   2 437.352 13.4742   2
  -2   4   2 459.147 13.4639   7
  -2   4   2 449.752 13.2037   1
   1  -4  -2 0.20314 0.20400   9
   1  -4  -2 -0.1071 0.10148   6
   1  -4  -2 0.09481 0.14142   3
   1  -4  -2 -0.0222 0.14758   9
   1  -4  -2 -0.0027 0.09117   8
   1  -4  -2 0.03547 0.11213   4
  -1   4   2 0.02014 0.13033   1
  -1   4   2 -0.0911 0.13938   7
  -1   4   2 0.04837 0.18758   9
  -1   4   2 0.05094 0.17742   5
  -1   4   2 0.11879 0.14547   2
   0  -4  -2 181.348 5.48632   6
   0  -4  -2 189.827 5.54920   8
   0  -4  -2 173.836 5.61716   9
   0  -4  -2 178.888 5.55714   4
   0  -4  -2 183.317 5.56309   3
   0  -4  -2 181.747 5.60185   9
   0   4   2 176.086 5.52367   2
   0   4   2 178.286 5.50978   1
   0   4   2 179.995 5.55968   5
   0   4   2 176.780 5.62023   9
   0   4   2 179.492 5.56228   7
  -1  -4  -2 -0.2653 0.17229   8
  -1  -4  -2 0.17038 0.12432   3
  -1  -4  -2 0.52006 0.11458   6
  -1  -4  -2 0.06722 0.11220   9
  -1  -4  -2 0.49678 0.19867   4
  -1  -4  -2 0.06737 0.09838   9
   1   4   2 0.12079 0.10435   2
   1   4   2 -0.0018 0.20326   5
   1   4   2 0.13494 0.12720   9
   1   4   2 0.16659 0.16688   1
   1   4   2 0.11174 0.15451   7
  -2  -4  -2 750.035 22.3944   4
  -2  -4  -2 736.878 22.2721   3
  -2  -4  -2 759.190 22.2324   6
  -2  -4  -2 757.161 22.4540   8
  -2  -4  -2 745.650 22.3728   1
   2   4   2 738.543 22.2662   5
   2   4   2 762.471 22.1914   7
   2   4   2 736.207 22.3646   1
  -3  -4  -2 -0.2879 0.27975   4
  -3  -4  -2 0.07473 0.29702   1
  -3  -4  -2 0.50550 0.23755   3
  -3  -4  -2 0.31877 0.14687   6
  -3  -4  -2 -0.4021 0.33285   8
   3   4   2 0.52452 0.19523   7
   3   4   2 -0.5999 0.28211   1
   3   4   2 0.28086 0.07736   9
   3   4   2 0.56087 0.24531   5
  -4  -4  -2 151.725 5.06621   1
  -4  -4  -2 163.583 4.75892   6
  -4  -4  -2 153.306 5.16707   8
  -4  -4  -2 153.968 5.06358   4
  -4  -4  -2 157.038 4.91163   3
   4   4   2 155.579 4.70542   9
   4   4   2 154.506 4.90175   5
   4   4   2 159.842 4.78611   7
   4   4   2 145.762 4.75211   9
   4   4   2 150.296 4.64814   2
   4   4   2 151.440 5.07377   1
  -5  -4  -2 0.06435 0.28377   1
  -5  -4  -2 -0.1808 0.19038   3
  -5  -4  -2 -0.1978 0.32354   8
  -5  -4  -2 -0.5180 0.25143   4
  -5  -4  -2 0.10728 0.16545   6
   5   4   2 0.20872 0.26769   9
   5   4   2 -0.3745 0.25744   1
   5   4   2 -0.0327 0.18893   5
   5   4   2 0.14371 0.20202   9
   5   4   2 0.03715 0.18790   7
   5   4   2 -0.0777 0.14649   2
  -6  -4  -2 12.9078 0.93990   1
  -6  -4  -2 12.0658 0.67984   6
  -6  -4  -2 11.8798 0.93668   8
  -6  -4  -2 11.9079 0.89252   4
  -6  -4  -2 13.0239 0.78866   3
   6   4   2 12.1444 0.70422   7
   6   4   2 12.1747 0.77564   9
   6   4   2 12.8280 0.82067   5
   6   4   2 12.5678 0.67042   2
   6   4   2 11.8083 0.93838   1
  -7  -4  -2 0.09404 0.38504   1
  -7  -4  -2 0.07682 0.35125   4
  -7  -4  -2 -0.0375 0.28206   3
  -7  -4  -2 -0.1258 0.41001   8
   7   4   2 -0.5862 0.29404   7
   7   4   2 -0.7431 0.30738   5
   7   4   2 -0.3321 0.38353   1
  -8  -4  -2 30.6939 1.61749   4
  -8  -4  -2 30.7844 1.71265   1
  -8  -4  -2 30.4663 1.78649   8
  -8  -4  -2 28.7386 1.46221   3
   8   4   2 32.8459 1.77292   1
   8   4   2 28.4184 1.43251   7
   8   4   2 30.7376 1.55952   5
  -9  -4  -2 0.12258 0.48019   1
  -9  -4  -2 -0.0290 0.44309   4
  -9  -4  -2 -0.7226 0.49106   8
   9   4   2 -0.4557 0.52380   5
   9   4   2 -1.2305 0.51783   8
   9   4   2 -0.3577 0.50703   1
 -10  -4  -2 5.47599 0.91292   1
 -10  -4  -2 6.16233 1.05431   8
 -10  -4  -2 6.05819 0.93417   4
  10   4   2 4.63230 1.04459   8
  10   4   2 7.70119 1.12389   1
  10   4   2 5.77500 0.98572   5
 -11  -4  -2 -0.4256 0.55459   1
 -11  -4  -2 -1.3100 0.57760   8
  11   4   2 -0.1599 0.94576   8
  11   4   2 0.04671 0.99107   5
  11   4   2 0.04513 0.85703   4
  11   4   2 0.33349 0.82665   1
  10  -5  -2 -0.2852 0.72495   6
  10  -5  -2 0.25695 0.73184   2
  10  -5  -2 0.77080 0.71166   3
 -10   5   2 -0.6116 0.66565   2
 -10   5   2 -0.5974 0.58707   7
   9  -5  -2 20.8859 1.55262   6
   9  -5  -2 21.8324 1.76408   2
   9  -5  -2 17.2602 1.35799   3
  -9   5   2 20.6900 1.76236   2
  -9   5   2 21.0283 1.65750   7
  -9   5   2 20.0096 1.40017   5
   8  -5  -2 0.48134 0.48429   3
   8  -5  -2 1.02795 0.57578   6
   8  -5  -2 0.96451 0.62173   2
  -8   5   2 1.29906 0.66578   2
  -8   5   2 1.34138 0.63114   7
  -8   5   2 1.06017 0.50695   5
   7  -5  -2 7.43870 0.93319   6
   7  -5  -2 6.10029 0.93390   2
   7  -5  -2 7.36025 1.18986   9
   7  -5  -2 8.92721 0.92219   3
  -7   5   2 8.11126 0.85566   5
  -7   5   2 8.26624 1.07546   2
  -7   5   2 9.46662 1.11677   7
  -7   5   2 6.52411 0.87810   6
  -7   5   2 10.2679 1.42763   9
   6  -5  -2 41.3323 1.85867   3
   6  -5  -2 37.2696 1.83902   6
   6  -5  -2 41.3965 1.65972   4
   6  -5  -2 42.8009 2.43784   9
  -6   5   2 46.5976 1.87752   5
  -6   5   2 39.9470 2.03998   7
  -6   5   2 42.0948 1.89973   6
  -6   5   2 41.9593 2.13506   2
  -6   5   2 40.5086 2.41394   9
   5  -5  -2 8.35658 0.80015   3
   5  -5  -2 7.33501 1.07677   9
   5  -5  -2 7.44981 0.57971   4
   5  -5  -2 7.74518 0.82744   6
  -5   5   2 7.82297 0.87145   7
  -5   5   2 8.62387 0.85642   6
  -5   5   2 6.94691 1.05574   9
  -5   5   2 6.51379 0.86834   2
  -5   5   2 9.04766 0.69961   5
   4  -5  -2 33.4516 1.45394   3
   4  -5  -2 32.9306 1.31688   4
   4  -5  -2 33.5543 1.50157   6
   4  -5  -2 34.0418 1.86029   9
  -4   5   2 35.1778 1.26875   1
  -4   5   2 35.8136 1.62800   7
  -4   5   2 30.5005 1.60494   2
  -4   5   2 34.2593 1.44849   5
  -4   5   2 31.5926 1.83331   9
  -4   5   2 35.8865 1.53594   6
   3  -5  -2 154.518 5.43593   9
   3  -5  -2 158.151 4.88185   4
   3  -5  -2 157.340 5.03677   6
   3  -5  -2 150.576 5.01283   3
  -3   5   2 160.293 4.79115   1
  -3   5   2 149.507 5.40940   9
  -3   5   2 158.517 4.99801   5
  -3   5   2 157.417 5.15813   7
  -3   5   2 147.479 5.16175   2
   2  -5  -2 84.2072 2.83089   6
   2  -5  -2 82.8516 2.74844   4
   2  -5  -2 79.0050 3.11186   9
   2  -5  -2 80.6607 2.83935   3
   2  -5  -2 85.7801 2.50699   8
  -2   5   2 82.6850 3.13859   9
  -2   5   2 81.9505 2.92582   7
  -2   5   2 83.4832 2.81934   5
  -2   5   2 85.1886 2.65625   1
  -2   5   2 84.1783 2.95734   2
   1  -5  -2 17.7464 0.92862   9
   1  -5  -2 17.6370 0.70175   8
   1  -5  -2 16.4737 0.96188   9
   1  -5  -2 15.7679 0.75960   6
   1  -5  -2 16.6754 0.82472   3
   1  -5  -2 16.7757 0.77824   4
  -1   5   2 15.4294 0.82584   2
  -1   5   2 17.1631 0.71551   1
  -1   5   2 16.7650 0.97756   9
  -1   5   2 17.2264 0.85669   7
  -1   5   2 17.1201 0.82230   5
   0  -5  -2 18.9541 0.78354   6
   0  -5  -2 21.1928 0.87452   8
   0  -5  -2 19.5656 0.89606   9
   0  -5  -2 19.2767 0.86904   4
   0  -5  -2 19.8398 0.87835   3
   0   5   2 18.9766 0.80703   1
   0   5   2 19.5150 0.88700   5
   0   5   2 19.3573 0.84681   2
   0   5   2 18.9865 0.94218   9
   0   5   2 18.5817 0.87446   7
  -1  -5  -2 0.10689 0.21004   8
  -1  -5  -2 0.40109 0.19234   3
  -1  -5  -2 0.22294 0.21373   4
  -1  -5  -2 0.24994 0.11962   6
  -1  -5  -2 0.12729 0.11955   9
   1   5   2 -0.1841 0.16863   7
   1   5   2 0.18759 0.17639   1
   1   5   2 0.17149 0.23862   5
   1   5   2 0.06004 0.12448   2
   1   5   2 0.24630 0.17130   9
  -2  -5  -2 670.643 19.9941   4
  -2  -5  -2 667.403 19.6394   6
  -2  -5  -2 672.725 19.9590   1
  -2  -5  -2 672.789 19.8594   3
  -2  -5  -2 694.891 19.7326   9
  -2  -5  -2 665.447 20.0403   8
   2   5   2 673.626 19.8626   5
   2   5   2 664.219 19.9446   1
   2   5   2 633.964 19.6445   9
   2   5   2 622.653 19.6068   2
   2   5   2 666.450 19.7853   7
  -3  -5  -2 1628.78 47.6761   4
  -3  -5  -2 1572.50 47.4791   3
  -3  -5  -2 1551.14 47.6220   1
  -3  -5  -2 1587.72 47.7448   8
  -3  -5  -2 1706.94 47.6369   6
   3   5   2 1619.28 47.3884   7
   3   5   2 1571.82 47.6332   1
   3   5   2 1586.13 47.4925   5
  -4  -5  -2 6.83502 0.73124   4
  -4  -5  -2 6.75491 0.70735   1
  -4  -5  -2 7.66875 0.40672   6
  -4  -5  -2 5.46137 0.74409   8
   4   5   2 7.28923 0.28191   2
   4   5   2 6.36046 0.70840   1
   4   5   2 7.73064 0.31501   9
   4   5   2 7.40273 0.49472   7
   4   5   2 7.06211 0.54475   5
   4   5   2 6.65872 0.35462   9
  -5  -5  -2 5.85918 0.69129   4
  -5  -5  -2 5.20550 0.56605   3
  -5  -5  -2 4.33445 0.40973   6
  -5  -5  -2 3.96789 0.64221   8
  -5  -5  -2 3.93296 0.58520   1
   5   5   2 4.79893 0.34132   9
   5   5   2 4.11199 0.52855   5
   5   5   2 4.37851 0.43970   7
   5   5   2 4.40261 0.59863   1
  -6  -5  -2 5.96164 0.86291   8
  -6  -5  -2 5.61264 0.75952   1
  -6  -5  -2 6.15474 0.78079   4
  -6  -5  -2 7.24572 0.69036   3
   6   5   2 6.82813 0.59515   7
   6   5   2 6.18005 0.67695   5
   6   5   2 5.37101 0.74525   1
  -7  -5  -2 11.6362 1.02512   1
  -7  -5  -2 11.5751 0.97844   4
  -7  -5  -2 10.8999 1.19552   8
  -7  -5  -2 11.5714 0.82280   3
   7   5   2 11.5636 0.92303   5
   7   5   2 11.0727 0.81042   7
   7   5   2 10.7489 1.09222   1
  -8  -5  -2 13.8443 1.42212   8
  -8  -5  -2 13.4279 1.21440   1
  -8  -5  -2 14.9794 1.16548   4
  -8  -5  -2 14.6363 1.04705   3
   8   5   2 14.9107 1.12039   5
   8   5   2 17.2151 1.07269   7
   8   5   2 12.1562 1.26098   1
  -9  -5  -2 0.84960 0.64933   8
  -9  -5  -2 0.12639 0.55844   1
  -9  -5  -2 1.28220 0.59271   4
   9   5   2 0.20732 0.61273   1
   9   5   2 0.45867 0.55614   5
 -10  -5  -2 0.95803 0.62444   4
 -10  -5  -2 -0.4928 0.56383   8
 -10  -5  -2 1.90339 0.74007   1
  10   5   2 0.02102 0.72893   8
  10   5   2 0.73549 0.71367   1
  10   5   2 0.31298 0.69187   5
 -11  -5  -2 2.17128 0.91703   8
 -11  -5  -2 3.27017 0.84441   4
 -11  -5  -2 2.86671 0.88080   1
  11   5   2 2.17815 0.96657   5
  11   5   2 1.92508 1.18531   8
  11   5   2 2.83022 1.06187   1
  10  -6  -2 3.96678 1.00803   3
  10  -6  -2 2.90757 1.11922   2
  10  -6  -2 2.62817 0.93865   6
 -10   6   2 1.98492 0.91337   7
 -10   6   2 1.15178 0.94888   2
   9  -6  -2 5.69125 1.13198   2
   9  -6  -2 5.01892 1.01108   6
   9  -6  -2 4.07894 0.85502   3
  -9   6   2 4.57389 1.10278   2
  -9   6   2 5.21389 1.09635   7
   8  -6  -2 5.49388 0.91291   6
   8  -6  -2 6.20962 0.88082   3
   8  -6  -2 6.43667 1.08920   2
  -8   6   2 5.58453 1.07995   2
  -8   6   2 6.25954 0.84158   5
  -8   6   2 6.07397 1.04718   7
   7  -6  -2 3.65461 0.71101   6
   7  -6  -2 2.58227 0.61951   3
  -7   6   2 3.72474 0.86734   2
  -7   6   2 3.41759 0.80008   7
  -7   6   2 4.57430 0.69452   5
   6  -6  -2 24.6944 1.42679   6
   6  -6  -2 25.4982 1.38807   3
   6  -6  -2 26.8124 1.91238   9
  -6   6   2 25.3261 1.93852   9
  -6   6   2 26.1781 1.33766   5
  -6   6   2 21.4128 1.54641   2
  -6   6   2 20.9735 1.47243   7
   5  -6  -2 84.5780 3.25957   3
   5  -6  -2 89.4335 3.32771   6
   5  -6  -2 90.9285 3.92187   9
   5  -6  -2 90.2650 3.07569   4
  -5   6   2 91.5899 3.94279   9
  -5   6   2 87.8635 3.54739   2
  -5   6   2 92.4519 3.24700   5
  -5   6   2 86.5583 3.45840   7
   4  -6  -2 4.11322 0.60516   6
   4  -6  -2 4.40843 0.85883   9
   4  -6  -2 5.01312 0.60359   3
   4  -6  -2 5.10048 0.56466   4
  -4   6   2 4.22627 0.67490   7
  -4   6   2 4.53460 0.85229   9
  -4   6   2 4.22473 0.70212   2
  -4   6   2 5.75739 0.63154   5
   3  -6  -2 0.26746 0.27722   3
   3  -6  -2 0.35902 0.26676   6
   3  -6  -2 0.43308 0.36503   9
   3  -6  -2 0.23467 0.21677   4
  -3   6   2 -0.0530 0.23981   5
  -3   6   2 0.06898 0.28414   2
  -3   6   2 0.03575 0.36576   9
  -3   6   2 -0.0718 0.30519   7
  -3   6   2 0.56626 0.16306   1
   2  -6  -2 19.2427 1.21732   9
   2  -6  -2 19.5117 0.92850   4
   2  -6  -2 21.6548 0.99285   6
   2  -6  -2 19.8120 1.00254   3
   2  -6  -2 21.3738 0.75200   8
  -2   6   2 18.4672 0.97519   5
  -2   6   2 19.3305 1.24169   9
  -2   6   2 19.7908 1.05425   7
  -2   6   2 20.8478 0.82240   1
  -2   6   2 17.9442 1.05216   2
   1  -6  -2 72.3571 2.33005   8
   1  -6  -2 69.1028 2.39009   6
   1  -6  -2 71.8252 2.45215   4
   1  -6  -2 70.4877 2.48273   3
  -1   6   2 68.7718 2.67561   9
  -1   6   2 71.1283 2.46706   5
  -1   6   2 66.9653 2.50277   2
  -1   6   2 68.2914 2.51951   7
  -1   6   2 67.0237 2.29475   1
   0  -6  -2 60.7479 2.16564   3
   0  -6  -2 59.8473 2.18014   4
   0  -6  -2 60.9044 2.13968   8
   0  -6  -2 60.5751 2.03774   6
   0   6   2 62.0923 2.19293   7
   0   6   2 59.6527 2.14395   5
   0   6   2 59.9651 2.06275   1
   0   6   2 59.9157 2.12731   2
   0   6   2 55.6207 2.23570   9
  -1  -6  -2 87.4425 2.75333   6
  -1  -6  -2 100.333 2.85325   9
  -1  -6  -2 85.6596 2.92640   3
  -1  -6  -2 90.5183 3.03299   4
  -1  -6  -2 84.7227 3.00552   8
   1   6   2 81.5564 2.80272   2
   1   6   2 84.9405 2.92502   5
   1   6   2 84.6978 2.91470   7
   1   6   2 79.1461 2.89225   9
   1   6   2 85.8897 2.91637   1
  -2  -6  -2 82.3025 2.41622   9
  -2  -6  -2 76.3753 2.82554   8
  -2  -6  -2 78.6875 2.65984   3
  -2  -6  -2 77.5290 2.78642   4
  -2  -6  -2 79.3191 2.41043   6
   2   6   2 77.0630 2.60780   7
   2   6   2 77.1331 2.71855   1
   2   6   2 73.5570 2.42698   2
   2   6   2 71.8672 2.48694   9
   2   6   2 75.0321 2.65470   5
  -3  -6  -2 10.2908 0.80165   4
  -3  -6  -2 10.6955 0.75217   1
  -3  -6  -2 9.23928 0.90068   8
  -3  -6  -2 9.86552 0.43271   6
  -3  -6  -2 9.94367 0.65418   3
   3   6   2 9.39408 0.74651   1
   3   6   2 10.7203 0.72220   5
   3   6   2 9.77996 0.66630   7
  -4  -6  -2 26.6768 1.45489   8
  -4  -6  -2 25.2239 1.15860   3
  -4  -6  -2 27.7910 1.39082   4
  -4  -6  -2 23.9838 1.25589   1
   4   6   2 22.6384 1.13012   5
   4   6   2 23.3069 1.26377   1
   4   6   2 26.3348 1.11180   7
  -5  -6  -2 28.2758 1.49219   1
  -5  -6  -2 27.7051 1.61449   8
  -5  -6  -2 28.3940 1.50811   4
  -5  -6  -2 31.1737 1.33211   3
   5   6   2 28.7123 1.52524   1
   5   6   2 29.4948 1.22345   7
   5   6   2 25.4379 1.27885   5
  -6  -6  -2 3.96429 0.76007   8
  -6  -6  -2 4.74743 0.76207   4
  -6  -6  -2 3.91894 0.68310   1
  -6  -6  -2 4.67087 0.62934   3
   6   6   2 3.74257 0.61301   5
   6   6   2 4.07369 0.74191   1
   6   6   2 3.86070 0.50382   7
  -7  -6  -2 0.08100 0.48494   8
  -7  -6  -2 0.30001 0.45450   1
  -7  -6  -2 2.42914 0.62975   4
  -7  -6  -2 0.79662 0.41218   3
   7   6   2 1.04340 0.54369   1
   7   6   2 0.53413 0.47912   5
   7   6   2 0.51611 0.41929   7
  -8  -6  -2 1.35136 0.59373   8
  -8  -6  -2 0.94039 0.49005   1
  -8  -6  -2 1.79676 0.62177   4
   8   6   2 0.81775 0.57349   5
   8   6   2 1.95020 0.60856   1
  -9  -6  -2 3.71376 0.80999   4
  -9  -6  -2 3.74292 0.91080   8
  -9  -6  -2 2.62190 0.68579   1
   9   6   2 2.58851 0.74225   1
   9   6   2 3.30307 0.80608   5
 -10  -6  -2 -0.2124 0.72126   8
 -10  -6  -2 1.35787 0.68364   4
 -10  -6  -2 -0.2664 0.64686   1
  10   6   2 -0.9041 0.67423   5
  10   6   2 -1.5618 0.79741   8
  10   6   2 1.09551 0.79725   1
   9  -7  -2 2.38261 0.95146   2
   9  -7  -2 2.02112 0.87563   6
   9  -7  -2 3.68283 0.85985   3
  -9   7   2 2.92636 1.03983   2
  -9   7   2 4.71281 1.11712   7
   8  -7  -2 2.49100 0.70529   3
   8  -7  -2 3.95627 0.93732   2
   8  -7  -2 3.60693 0.84883   6
  -8   7   2 2.60484 0.85580   7
  -8   7   2 2.33159 0.89153   2
  -8   7   2 2.57885 0.63166   5
   7  -7  -2 0.78872 0.55932   6
   7  -7  -2 0.82836 0.52085   3
  -7   7   2 0.46302 0.40294   5
  -7   7   2 0.66762 0.60962   7
  -7   7   2 0.30989 0.58828   2
   6  -7  -2 0.78203 0.45425   6
   6  -7  -2 0.75361 0.45291   3
  -6   7   2 0.60255 0.40032   5
  -6   7   2 0.20633 0.52108   7
  -6   7   2 1.10149 0.55956   2
   5  -7  -2 16.9567 1.14373   3
   5  -7  -2 17.3222 1.00009   4
   5  -7  -2 16.8800 1.52213   9
   5  -7  -2 18.3015 1.17456   6
  -5   7   2 16.9996 1.32626   2
  -5   7   2 16.7708 1.60797   9
  -5   7   2 17.3802 1.07889   5
  -5   7   2 15.0724 1.22689   7
   4  -7  -2 28.3040 1.28942   4
   4  -7  -2 30.0588 1.88538   9
   4  -7  -2 29.4281 1.45926   3
   4  -7  -2 26.7364 1.41095   6
  -4   7   2 28.0911 1.88118   9
  -4   7   2 26.2585 1.59572   2
  -4   7   2 28.2860 1.58778   7
  -4   7   2 27.4692 1.36960   5
   3  -7  -2 44.5859 1.89362   6
   3  -7  -2 47.9061 2.33268   9
   3  -7  -2 47.3519 1.93719   3
   3  -7  -2 46.3166 1.82947   4
  -3   7   2 46.1713 1.88946   5
  -3   7   2 45.0614 2.07403   2
  -3   7   2 45.9955 2.32234   9
  -3   7   2 49.9854 2.11607   7
   2  -7  -2 54.1482 2.39125   9
   2  -7  -2 52.0757 1.98120   4
   2  -7  -2 51.0949 2.05294   3
   2  -7  -2 52.4879 1.98623   6
  -2   7   2 50.4788 1.77274   1
  -2   7   2 50.6669 2.36911   9
  -2   7   2 51.2337 2.14118   2
  -2   7   2 51.3729 1.99579   5
  -2   7   2 51.8504 2.14723   7
   1  -7  -2 105.171 3.43777   6
   1  -7  -2 105.371 3.53359   4
   1  -7  -2 103.905 3.38404   8
   1  -7  -2 105.011 3.55629   3
  -1   7   2 105.872 3.60176   2
  -1   7   2 98.8378 3.50171   5
  -1   7   2 102.939 3.60706   7
  -1   7   2 102.028 3.32410   1
  -1   7   2 98.7857 3.75766   9
   0  -7  -2 0.09531 0.24313   8
   0  -7  -2 0.37460 0.18699   6
   0  -7  -2 0.50527 0.31328   4
   0  -7  -2 0.33039 0.27551   3
   0   7   2 0.56280 0.34050   5
   0   7   2 0.61076 0.30543   7
   0   7   2 0.56733 0.22395   1
   0   7   2 0.19426 0.26015   2
   0   7   2 0.37047 0.32530   9
  -1  -7  -2 12.7737 0.83740   4
  -1  -7  -2 13.2026 0.59848   6
  -1  -7  -2 14.4770 0.85407   8
  -1  -7  -2 14.7290 0.79679   3
  -1  -7  -2 9.54356 0.59889   9
   1   7   2 12.6280 0.80099   9
   1   7   2 11.2447 0.69311   1
   1   7   2 11.5336 0.75421   7
   1   7   2 11.8572 0.67094   2
   1   7   2 13.8688 0.82437   5
  -2  -7  -2 5.75424 0.69539   8
  -2  -7  -2 4.83625 0.53782   3
  -2  -7  -2 5.72697 0.32903   6
  -2  -7  -2 4.52853 0.60026   4
   2   7   2 5.90184 0.58201   5
   2   7   2 4.51968 0.46209   9
   2   7   2 4.70381 0.40218   2
   2   7   2 4.14772 0.50909   7
   2   7   2 4.80618 0.56445   1
  -3  -7  -2 25.3545 1.19854   3
  -3  -7  -2 26.1779 1.42960   8
  -3  -7  -2 27.0414 1.41294   4
   3   7   2 28.3215 1.27361   5
   3   7   2 26.2389 1.20393   7
   3   7   2 23.6458 1.24425   1
  -4  -7  -2 100.433 3.94719   8
  -4  -7  -2 104.594 3.63259   3
  -4  -7  -2 107.402 3.89939   4
  -4  -7  -2 103.387 3.80373   1
   4   7   2 115.048 3.59318   7
   4   7   2 106.105 3.82907   1
   4   7   2 106.178 3.66204   5
  -5  -7  -2 28.6028 1.56303   1
  -5  -7  -2 25.1059 1.30800   3
  -5  -7  -2 29.3169 1.61255   4
  -5  -7  -2 22.7782 1.53216   8
   5   7   2 31.3440 1.44783   5
   5   7   2 30.1988 1.33410   7
   5   7   2 27.7148 1.58543   1
  -6  -7  -2 1.40282 0.44017   3
  -6  -7  -2 1.29429 0.56849   4
  -6  -7  -2 0.45230 0.55404   8
  -6  -7  -2 1.19787 0.52315   1
   6   7   2 1.14891 0.41993   5
   6   7   2 0.45108 0.50804   1
   6   7   2 1.02688 0.41388   7
  -7  -7  -2 1.42520 0.47385   3
  -7  -7  -2 1.12619 0.58309   1
  -7  -7  -2 0.58576 0.56588   4
  -7  -7  -2 1.22614 0.64595   8
   7   7   2 0.88941 0.53443   7
   7   7   2 0.97295 0.57707   1
   7   7   2 1.10391 0.47245   5
  -8  -7  -2 0.12378 0.50128   8
  -8  -7  -2 0.03688 0.52633   1
  -8  -7  -2 -0.1884 0.51667   4
   8   7   2 -0.0026 0.43019   1
   8   7   2 0.01858 0.54041   5
  -9  -7  -2 1.79367 0.74812   4
  -9  -7  -2 2.76707 0.79075   1
  -9  -7  -2 1.95524 0.74202   8
   9   7   2 2.38035 0.78457   5
   9   7   2 2.10951 0.83802   1
 -10  -7  -2 2.11690 0.96327   8
 -10  -7  -2 1.63884 0.74251   4
 -10  -7  -2 1.12197 0.64996   1
  10   7   2 0.88527 1.00892   8
  10   7   2 1.18090 0.83537   1
  10   7   2 0.23594 0.84693   5
   8  -8  -2 -0.2158 0.64124   2
   8  -8  -2 0.09061 0.64454   6
   8  -8  -2 -0.7960 0.54473   3
  -8   8   2 0.11913 0.73581   7
  -8   8   2 0.05816 0.76307   2
   7  -8  -2 6.75377 0.98884   6
   7  -8  -2 8.15598 1.06527   3
  -7   8   2 7.23065 1.16708   2
  -7   8   2 7.77406 0.95757   5
  -7   8   2 6.71607 1.14248   7
   6  -8  -2 0.96776 0.54135   6
   6  -8  -2 1.00562 0.55531   3
  -6   8   2 0.76662 0.45114   5
  -6   8   2 1.30419 0.66440   7
  -6   8   2 1.11259 0.62312   2
   5  -8  -2 0.56250 0.43710   6
   5  -8  -2 1.86146 0.50864   4
   5  -8  -2 0.74284 0.66266   9
   5  -8  -2 1.22094 0.48219   3
  -5   8   2 1.46276 0.89668   9
  -5   8   2 1.38930 0.64004   7
  -5   8   2 1.51083 0.51257   5
  -5   8   2 1.47181 0.62088   2
   4  -8  -2 58.2940 2.92902   9
   4  -8  -2 60.5654 2.29683   4
   4  -8  -2 58.6075 2.42161   3
   4  -8  -2 58.8441 2.39075   6
  -4   8   2 58.4123 2.36429   5
  -4   8   2 58.0311 2.61444   7
  -4   8   2 57.6888 2.95999   9
  -4   8   2 58.0785 2.65223   2
   3  -8  -2 120.261 3.94533   4
   3  -8  -2 111.088 4.02623   3
   3  -8  -2 112.341 4.50913   9
   3  -8  -2 107.385 3.94168   6
  -3   8   2 114.916 4.55037   9
  -3   8   2 110.671 4.19357   2
  -3   8   2 117.884 4.22429   7
  -3   8   2 116.570 3.97763   5
   2  -8  -2 29.0847 1.43910   3
   2  -8  -2 28.1144 1.39585   4
   2  -8  -2 29.2325 1.69880   9
   2  -8  -2 31.0244 1.38130   6
  -2   8   2 32.4255 1.58335   7
  -2   8   2 26.1411 1.36480   5
  -2   8   2 29.5369 1.54923   2
  -2   8   2 26.6366 1.68823   9
   1  -8  -2 15.9042 0.97405   3
   1  -8  -2 14.3442 0.83847   6
   1  -8  -2 16.3589 0.97639   4
  -1   8   2 14.9060 0.76990   1
  -1   8   2 15.3511 1.18539   9
  -1   8   2 15.2225 0.99318   2
  -1   8   2 13.7192 0.88757   5
  -1   8   2 16.9579 1.05949   7
   0  -8  -2 8.62222 0.73783   8
   0  -8  -2 8.89550 0.58841   6
   0  -8  -2 10.2509 0.75703   3
   0  -8  -2 9.65512 0.78490   4
   0   8   2 10.7759 0.90704   9
   0   8   2 9.60176 0.72400   2
   0   8   2 10.3834 0.81555   7
   0   8   2 8.66479 0.82309   5
   0   8   2 10.4614 0.65172   1
  -1  -8  -2 18.3819 1.00864   3
  -1  -8  -2 17.5872 0.79180   6
  -1  -8  -2 17.3791 1.05114   8
  -1  -8  -2 17.6595 1.09059   4
   1   8   2 17.3188 1.06019   9
   1   8   2 17.5252 0.94602   1
   1   8   2 18.9171 1.05204   7
   1   8   2 18.1491 0.99684   5
   1   8   2 17.0703 0.91616   2
  -2  -8  -2 3.13355 0.62891   8
  -2  -8  -2 3.23615 0.49767   3
  -2  -8  -2 3.15977 0.61593   4
   2   8   2 2.65091 0.54361   5
   2   8   2 3.25773 0.52562   1
   2   8   2 2.69162 0.50247   7
  -3  -8  -2 -0.3711 0.25703   3
  -3  -8  -2 0.40153 0.43367   4
  -3  -8  -2 -0.5637 0.35149   8
   3   8   2 -0.4283 0.33846   7
   3   8   2 -0.1963 0.38148   5
   3   8   2 -0.0210 0.31325   1
  -4  -8  -2 36.8804 1.58200   3
  -4  -8  -2 33.0800 1.78806   8
  -4  -8  -2 34.1358 1.70588   1
  -4  -8  -2 33.6048 1.74953   4
   4   8   2 35.6836 1.53837   7
   4   8   2 33.4381 1.55604   5
   4   8   2 33.6045 1.71316   1
  -5  -8  -2 7.54770 0.91238   1
  -5  -8  -2 6.26659 0.95553   8
  -5  -8  -2 7.54720 0.77150   3
  -5  -8  -2 6.86318 0.94892   4
   5   8   2 6.69918 0.79432   5
   5   8   2 7.17636 0.73519   7
   5   8   2 6.48091 0.90460   1
  -6  -8  -2 9.40347 0.91402   3
  -6  -8  -2 9.23604 1.06689   1
  -6  -8  -2 8.79721 1.18243   8
  -6  -8  -2 9.91971 1.16147   4
   6   8   2 12.0840 0.98271   7
   6   8   2 10.3580 1.14890   1
   6   8   2 12.3091 1.02936   5
  -7  -8  -2 2.84166 0.75216   4
  -7  -8  -2 2.45868 0.64571   1
  -7  -8  -2 2.50532 0.72990   8
   7   8   2 3.56782 0.75866   1
   7   8   2 1.49438 0.64294   5
  -8  -8  -2 0.46825 0.61759   4
  -8  -8  -2 -0.0053 0.56492   1
  -8  -8  -2 -0.9551 0.59558   8
   8   8   2 0.14149 0.62674   1
   8   8   2 -0.1917 0.55879   5
  -9  -8  -2 0.98091 0.85234   8
  -9  -8  -2 0.26131 0.67681   1
  -9  -8  -2 1.14976 0.73295   4
   9   8   2 1.21784 0.80357   1
   9   8   2 0.37368 0.72119   5
 -10  -8  -2 0.93960 0.71956   4
   8  -9  -2 2.21298 0.89642   3
   8  -9  -2 1.90880 0.87846   2
   8  -9  -2 1.09355 0.83692   6
  -8   9   2 1.56234 0.98213   2
  -8   9   2 1.98813 1.03579   7
   7  -9  -2 0.67994 0.60516   6
   7  -9  -2 0.09610 0.54964   3
  -7   9   2 0.38811 0.74528   7
  -7   9   2 -0.8630 0.63093   2
   6  -9  -2 0.70154 0.52659   3
   6  -9  -2 0.41614 0.51823   6
  -6   9   2 -0.2038 0.52476   2
  -6   9   2 -0.1597 0.40751   5
  -6   9   2 0.34547 0.61169   7
   5  -9  -2 3.46112 0.65685   6
   5  -9  -2 4.02700 0.77269   3
  -5   9   2 3.17192 0.81257   2
  -5   9   2 3.20559 0.82073   7
  -5   9   2 4.08933 0.68244   5
   4  -9  -2 11.6400 1.11946   3
   4  -9  -2 11.1755 1.03188   6
   4  -9  -2 11.9644 0.90327   4
   4  -9  -2 10.3633 1.36037   9
  -4   9   2 11.3917 1.26268   7
  -4   9   2 10.2462 1.19129   2
  -4   9   2 9.67090 1.47402   9
  -4   9   2 12.1914 0.95377   5
   3  -9  -2 18.1609 1.16303   4
   3  -9  -2 15.7173 1.49460   9
   3  -9  -2 17.6242 1.11464   6
   3  -9  -2 16.2666 1.18516   3
  -3   9   2 20.8839 1.21057   5
  -3   9   2 18.2357 1.32368   2
  -3   9   2 19.2980 1.39152   7
  -3   9   2 17.5988 1.69847   9
   2  -9  -2 3.58665 0.54150   6
   2  -9  -2 3.94978 0.66691   4
   2  -9  -2 2.04727 0.67043   9
   2  -9  -2 3.14405 0.62271   3
  -2   9   2 3.21524 0.88215   9
  -2   9   2 2.64049 0.64276   2
  -2   9   2 1.97425 0.54494   5
  -2   9   2 2.58681 0.67137   7
   1  -9  -2 4.14254 0.76402   9
   1  -9  -2 5.26536 0.57766   6
   1  -9  -2 6.09492 0.76219   4
   1  -9  -2 6.19225 0.74340   3
  -1   9   2 4.89803 0.72419   2
  -1   9   2 7.02070 0.85733   7
  -1   9   2 5.11917 0.91030   9
  -1   9   2 5.84735 0.73833   5
   0  -9  -2 9.13620 0.88174   3
   0  -9  -2 9.38902 0.64798   6
   0  -9  -2 10.0429 0.97206   4
   0   9   2 10.0622 0.90032   7
   0   9   2 10.2035 0.89035   5
   0   9   2 9.68607 0.69382   1
   0   9   2 11.2125 0.89074   2
  -1  -9  -2 1.76166 0.56662   8
  -1  -9  -2 1.12357 0.50610   4
  -1  -9  -2 1.42729 0.44486   3
   1   9   2 1.81156 0.41608   1
   1   9   2 2.48989 0.55093   7
   1   9   2 1.85796 0.52986   5
  -2  -9  -2 2.20211 0.60709   8
  -2  -9  -2 3.11799 0.66366   4
  -2  -9  -2 3.97522 0.60136   3
   2   9   2 1.57378 0.53500   5
   2   9   2 2.92490 0.56537   7
   2   9   2 1.96398 0.45216   1
  -3  -9  -2 2.50576 0.66761   8
  -3  -9  -2 1.69740 0.48518   3
  -3  -9  -2 2.34399 0.65848   4
   3   9   2 0.77374 0.51265   5
   3   9   2 2.35075 0.53803   1
   3   9   2 2.12783 0.59322   7
  -4  -9  -2 6.32888 0.75943   3
  -4  -9  -2 4.73493 0.84925   4
  -4  -9  -2 5.44862 0.90774   8
   4   9   2 6.50981 0.76171   7
   4   9   2 5.08677 0.75367   5
   4   9   2 7.00187 0.86668   1
  -5  -9  -2 9.42876 1.24248   8
  -5  -9  -2 9.80603 0.94911   3
  -5  -9  -2 10.2265 1.20601   4
   5   9   2 8.81474 0.96837   5
   5   9   2 8.98163 1.05852   1
   5   9   2 11.7634 1.03697   7
  -6  -9  -2 1.98198 0.77742   4
  -6  -9  -2 2.23060 0.83068   8
  -6  -9  -2 1.49528 0.63050   1
  -6  -9  -2 2.94769 0.64573   3
   6   9   2 1.96827 0.69496   5
   6   9   2 1.78889 0.74864   1
   6   9   2 0.89193 0.63179   7
  -7  -9  -2 2.90583 0.85688   4
  -7  -9  -2 3.90148 0.99304   8
  -7  -9  -2 3.57486 0.86832   1
   7   9   2 2.52416 0.83603   1
   7   9   2 4.66326 0.87847   5
  -8  -9  -2 0.98471 0.76201   4
  -8  -9  -2 0.99450 0.73764   1
  -8  -9  -2 0.64477 0.81498   8
   8   9   2 0.37564 0.75045   1
   8   9   2 1.18791 0.59516   5
  -9  -9  -2 -0.4916 0.46133   1
  -9  -9  -2 0.64716 0.86166   8
  -9  -9  -2 -0.4056 0.64789   4
   9   9   2 -1.0969 0.60220   1
   9   9   2 -0.6236 0.75884   5
   7 -10  -2 4.89488 1.05097   3
   7 -10  -2 4.10045 0.93747   6
  -7  10   2 6.13714 1.30149   2
  -7  10   2 8.18187 1.34712   7
   6 -10  -2 10.9657 1.27520   3
   6 -10  -2 12.0138 1.23589   6
  -6  10   2 10.8135 1.44008   7
  -6  10   2 10.6370 1.41613   2
   5 -10  -2 3.23684 0.77397   3
   5 -10  -2 1.98080 0.58161   6
  -5  10   2 2.80552 0.88480   7
  -5  10   2 1.97133 0.75178   2
  -5  10   2 1.32482 0.53043   5
   4 -10  -2 2.86678 0.65720   4
   4 -10  -2 5.11623 0.85227   3
   4 -10  -2 3.01274 0.62718   6
  -4  10   2 4.53802 0.72991   5
  -4  10   2 3.99336 0.89958   2
  -4  10   2 3.37986 0.87162   7
   3 -10  -2 7.84102 0.98122   3
   3 -10  -2 7.88689 0.83039   6
   3 -10  -2 8.03078 0.91725   4
   3 -10  -2 7.87778 1.20041   9
  -3  10   2 8.82240 0.94339   5
  -3  10   2 8.33874 1.38669   9
  -3  10   2 8.12044 1.11787   7
  -3  10   2 7.74554 1.02768   2
   2 -10  -2 40.4415 1.91459   3
   2 -10  -2 38.0684 1.85002   4
   2 -10  -2 37.0471 1.70335   6
  -2  10   2 35.1296 2.35926   9
  -2  10   2 40.2684 1.86294   5
  -2  10   2 41.3982 2.06925   7
  -2  10   2 35.2010 1.96870   2
   1 -10  -2 8.98666 0.98755   4
   1 -10  -2 7.92901 0.90291   3
   1 -10  -2 7.58746 0.71848   6
  -1  10   2 9.23164 1.04476   7
  -1  10   2 8.59783 0.95361   5
   0 -10  -2 3.46412 0.64922   3
   0 -10  -2 2.96001 0.66410   4
   0  10   2 3.86069 0.72271   7
   0  10   2 3.08240 0.67697   5
  -1 -10  -2 2.85999 0.66789   4
  -1 -10  -2 2.33971 0.56002   3
   1  10   2 2.58865 0.61138   7
   1  10   2 2.69982 0.65610   5
   1  10   2 1.37399 0.49351   1
  -2 -10  -2 11.1387 0.93163   3
  -2 -10  -2 8.78258 1.01664   4
  -2 -10  -2 8.26566 1.06119   8
   2  10   2 9.92755 0.83596   1
   2  10   2 11.9689 1.06943   7
   2  10   2 10.0124 1.00934   5
  -3 -10  -2 6.74028 0.97695   4
  -3 -10  -2 6.91652 0.86435   3
  -3 -10  -2 7.23795 1.01428   8
   3  10   2 7.43426 0.89115   7
   3  10   2 6.45732 0.87032   5
   3  10   2 6.08011 0.78585   1
  -4 -10  -2 0.58520 0.60179   4
  -4 -10  -2 -0.0092 0.55926   8
  -4 -10  -2 -0.5136 0.34674   3
   4  10   2 0.86771 0.52442   7
   4  10   2 0.08801 0.44278   1
   4  10   2 -0.0070 0.55913   5
  -5 -10  -2 1.91936 0.75225   4
  -5 -10  -2 0.82763 0.74635   8
  -5 -10  -2 1.35613 0.60872   3
   5  10   2 1.49196 0.67182   5
   5  10   2 2.26516 0.68750   1
   5  10   2 2.46540 0.73657   7
  -6 -10  -2 0.19237 0.69655   4
  -6 -10  -2 -0.3067 0.66011   8
   6  10   2 0.10846 0.61742   1
   6  10   2 -0.4085 0.64077   5
   6  10   2 -0.0836 0.71621   7
  -7 -10  -2 -0.0253 0.80210   8
  -7 -10  -2 0.19708 0.71521   4
   7  10   2 -1.2409 0.61430   1
   7  10   2 -0.8162 0.68344   5
  -8 -10  -2 0.90865 0.83503   4
  -8 -10  -2 -0.5454 0.80550   8
   8  10   2 -0.7633 0.73083   5
   8  10   2 1.46431 0.84130   1
   6 -11  -2 3.02106 1.09971   3
   6 -11  -2 2.46695 0.73055   6
  -6  11   2 3.03444 1.19104   7
  -6  11   2 3.18832 1.17342   2
   5 -11  -2 1.72053 0.62088   6
   5 -11  -2 0.92243 0.66498   3
  -5  11   2 1.48523 0.84893   7
  -5  11   2 0.32426 0.71202   2
  -5  11   2 2.71501 0.66559   5
   4 -11  -2 1.23245 0.64662   3
   4 -11  -2 1.45864 0.54996   6
  -4  11   2 1.25816 0.73319   2
  -4  11   2 1.61023 0.56883   5
  -4  11   2 1.92794 0.82496   7
   3 -11  -2 3.04403 0.73275   4
   3 -11  -2 2.33395 0.65971   3
   3 -11  -2 3.48336 0.62630   6
  -3  11   2 3.72835 0.72574   5
  -3  11   2 3.83568 0.92919   7
  -3  11   2 1.72895 0.75997   2
   2 -11  -2 4.91533 0.84061   3
   2 -11  -2 5.62414 0.86248   4
  -2  11   2 5.95369 0.84507   5
  -2  11   2 5.50597 0.98707   7
   1 -11  -2 22.6188 1.42255   3
   1 -11  -2 19.2092 1.38925   4
  -1  11   2 21.0297 1.38577   5
  -1  11   2 19.8068 1.47905   7
   0 -11  -2 28.0667 1.68417   4
   0 -11  -2 32.5933 1.67382   3
   0  11   2 25.6107 1.63991   7
   0  11   2 27.0215 1.61109   5
  -1 -11  -2 1.05763 0.58738   4
  -1 -11  -2 0.90741 0.51632   3
   1  11   2 1.98766 0.69506   5
   1  11   2 1.39442 0.61289   7
  -2 -11  -2 6.33246 0.95559   4
  -2 -11  -2 6.46980 0.85731   3
   2  11   2 8.68079 1.01997   5
   2  11   2 7.97972 1.00230   7
  -3 -11  -2 1.71801 0.80612   8
  -3 -11  -2 2.03874 0.64492   3
  -3 -11  -2 0.91131 0.68024   4
   3  11   2 1.61539 0.61408   7
   3  11   2 1.20835 0.57449   5
   3  11   2 1.46482 0.53894   1
  -4 -11  -2 1.93340 0.83990   8
  -4 -11  -2 2.54081 0.66322   3
  -4 -11  -2 2.60517 0.84180   4
   4  11   2 2.14891 0.76466   5
   4  11   2 2.92127 0.72951   7
   4  11   2 2.64369 0.72345   1
  -5 -11  -2 1.15235 0.76500   4
  -5 -11  -2 -0.0045 0.70999   8
   5  11   2 1.56977 0.73022   7
   5  11   2 0.13147 0.58010   1
   5  11   2 0.49999 0.71265   5
  -6 -11  -2 0.25552 0.87300   8
  -6 -11  -2 0.99004 0.80833   4
   6  11   2 1.96136 0.77818   1
   6  11   2 0.52776 0.78222   5
  -7 -11  -2 1.11248 1.02088   8
  -7 -11  -2 0.28431 0.82287   4
   7  11   2 0.14536 0.74623   1
   7  11   2 -0.4241 0.81026   5
   4 -12  -2 0.13360 0.62255   3
  -4  12   2 0.86479 0.56916   5
  -4  12   2 0.00315 0.81832   7
   3 -12  -2 3.46884 0.97131   4
   3 -12  -2 1.88860 0.73130   3
  -3  12   2 3.71125 1.01381   7
  -3  12   2 3.62209 0.75560   5
   2 -12  -2 1.82981 0.68696   3
   2 -12  -2 2.39043 0.78698   4
  -2  12   2 1.62266 0.84063   7
  -2  12   2 2.38184 0.71394   5
   1 -12  -2 2.23178 0.69753   3
   1 -12  -2 1.75046 0.74901   4
  -1  12   2 1.64773 0.65184   5
   0 -12  -2 4.98362 0.85387   3
   0 -12  -2 3.99097 0.89693   4
   0  12   2 2.63619 0.77118   5
   0  12   2 3.80431 0.85255   7
  -1 -12  -2 1.31214 0.74761   4
  -1 -12  -2 1.87934 0.67867   3
   1  12   2 1.17848 0.71935   5
   1  12   2 2.10599 0.75066   7
  -2 -12  -2 -0.0051 0.60800   4
  -2 -12  -2 -0.6853 0.51225   3
   2  12   2 1.32847 0.68042   7
   2  12   2 0.39435 0.67385   5
  -3 -12  -2 -0.1881 0.68215   4
  -3 -12  -2 -0.6145 0.49977   3
   3  12   2 -0.7349 0.64798   5
   3  12   2 0.45610 0.68665   7
  -4 -12  -2 -1.2661 0.65562   4
  -4 -12  -2 -0.8934 0.57741   3
  -4 -12  -2 0.52193 0.89660   8
   4  12   2 2.70294 0.81919   7
   4  12   2 0.51730 0.75786   5
   4  12   2 0.65404 0.55273   1
  -5 -12  -2 0.86472 0.86744   4
  -5 -12  -2 0.37579 0.92667   8
   5  12   2 -0.0799 0.64757   1
   5  12   2 0.81148 0.81149   5
  -6 -12  -2 -0.0205 1.04593   8
  -6 -12  -2 1.28435 1.02048   4
   6  12   2 -0.6739 0.90344   5
   6  12   2 1.55396 0.83641   1
   2 -13  -2 0.88512 0.85751   4
   2 -13  -2 -0.6288 0.54615   3
  -2  13   2 0.37886 0.57915   5
  -2  13   2 0.23365 0.87189   7
   1 -13  -2 1.66966 0.96359   4
   1 -13  -2 1.33177 0.69730   3
  -1  13   2 4.26026 1.05760   7
  -1  13   2 2.40166 0.74213   5
   0 -13  -2 4.82898 1.15865   4
   0 -13  -2 2.96980 0.82757   3
   0  13   2 4.09036 0.89398   5
   0  13   2 4.56924 1.05429   7
  -1 -13  -2 0.22693 0.59796   3
  -1 -13  -2 1.32022 0.83407   4
   1  13   2 0.17041 0.72252   5
   1  13   2 0.99417 0.91840   7
  -2 -13  -2 5.46767 1.13554   4
  -2 -13  -2 5.29756 0.92306   3
   2  13   2 4.58234 1.06523   7
   2  13   2 4.82334 1.01370   5
  -3 -13  -2 -0.4496 0.57636   3
  -3 -13  -2 0.10122 0.83174   4
   3  13   2 2.17286 0.87085   7
   3  13   2 -0.0570 0.81875   5
   4  13   2 1.13325 1.01630   7
   1  12  -3 0.47848 0.83696   7
   5  11  -3 0.14644 0.85280   7
   5  11  -3 0.84383 0.77263   5
  -5 -11   3 -0.2376 0.79130   4
  -5 -11   3 0.11088 1.09997   8
   4  11  -3 -1.4147 0.58018   5
   4  11  -3 0.90739 0.84955   7
  -4 -11   3 0.40938 0.76966   4
  -4 -11   3 -0.0249 0.91204   8
   3  11  -3 0.21819 0.72795   7
   3  11  -3 0.12789 0.71514   5
  -3 -11   3 0.32664 1.01318   8
  -3 -11   3 0.88227 0.71545   4
   2  11  -3 1.32368 0.69896   5
   2  11  -3 2.88068 0.83357   7
  -2 -11   3 1.89204 0.81847   4
   1  11  -3 3.12833 0.82280   7
   1  11  -3 3.02149 0.83155   5
  -1 -11   3 3.13102 0.88540   4
   0  11  -3 1.27822 0.71055   7
   0 -11   3 1.71437 0.58285   3
   0 -11   3 3.52427 0.88056   4
  -1  11  -3 1.12901 0.57865   7
   1 -11   3 1.71893 0.73425   4
   1 -11   3 0.65873 0.53683   3
  -2  11  -3 0.87756 0.65610   7
   2 -11   3 1.20758 0.58605   3
   2 -11   3 -0.0031 0.61261   4
  -3  11  -3 1.92887 0.90464   2
  -3  11  -3 2.11676 0.79082   7
   3 -11   3 1.36741 0.69858   3
   3 -11   3 2.20435 0.83229   4
   6  10  -3 3.48815 0.94021   1
   6  10  -3 1.21424 0.84692   7
   6  10  -3 0.95151 0.72136   5
  -6 -10   3 3.79702 1.18724   8
  -6 -10   3 1.86597 0.81629   4
  -6 -10   3 2.08051 0.81784   1
   5  10  -3 0.92578 0.67690   1
   5  10  -3 0.44120 0.68836   5
   5  10  -3 -0.4409 0.64231   7
  -5 -10   3 -0.6085 0.74038   8
  -5 -10   3 -0.2497 0.55819   1
  -5 -10   3 0.51902 0.73576   4
   4  10  -3 1.93419 0.73329   7
   4  10  -3 0.98041 0.69847   5
  -4 -10   3 0.34152 0.72714   4
  -4 -10   3 0.19680 0.75673   8
   3  10  -3 0.09637 0.61194   7
   3  10  -3 1.05679 0.63699   5
  -3 -10   3 1.66389 0.78762   8
  -3 -10   3 1.64666 0.70078   4
   2  10  -3 6.73897 0.97526   7
   2  10  -3 5.49806 0.84045   5
  -2 -10   3 5.82411 1.03063   8
  -2 -10   3 6.05863 1.01496   4
   1  10  -3 0.27577 0.56340   7
   1  10  -3 0.63946 0.54837   5
  -1 -10   3 0.34392 0.47303   3
  -1 -10   3 0.13272 0.54434   4
  -1 -10   3 -0.0240 0.76796   8
   0  10  -3 3.55120 0.81733   7
   0  10  -3 2.10020 0.61144   5
   0 -10   3 2.91094 0.62350   3
   0 -10   3 3.98082 0.83002   4
  -1  10  -3 0.60199 0.59072   2
  -1  10  -3 -0.2579 0.52691   7
   1 -10   3 0.49654 0.48899   3
   1 -10   3 0.02141 0.57248   4
  -2  10  -3 0.57474 0.54998   7
  -2  10  -3 0.50031 0.63196   2
   2 -10   3 0.20503 0.53065   4
   2 -10   3 0.45220 0.49733   3
  -3  10  -3 -0.1793 0.55466   2
  -3  10  -3 0.62071 0.61462   7
   3 -10   3 -0.5450 0.47746   4
   3 -10   3 0.89725 0.55711   3
  -4  10  -3 9.77839 1.26445   6
  -4  10  -3 11.1656 1.39655   2
  -4  10  -3 10.1877 1.28644   7
   4 -10   3 9.58916 1.16421   3
   4 -10   3 13.7009 1.37612   4
  -5  10  -3 1.37791 0.82822   6
  -5  10  -3 1.86811 0.78534   7
  -5  10  -3 0.69950 0.81186   2
   5 -10   3 1.68389 0.76964   4
   5 -10   3 1.38293 0.72740   3
   5 -10   3 -0.0107 0.55292   6
  -8  -9   3 0.53439 0.82742   4
  -8  -9   3 0.11756 0.73084   1
   7   9  -3 -0.2396 0.72628   7
   7   9  -3 0.16554 0.67568   5
   7   9  -3 0.63719 0.71727   1
  -7  -9   3 1.51356 0.71298   1
  -7  -9   3 1.73267 0.81863   4
  -7  -9   3 0.67627 0.90699   8
   6   9  -3 0.34528 0.68018   1
   6   9  -3 -0.4272 0.62270   7
   6   9  -3 -0.2347 0.55458   5
  -6  -9   3 0.97254 0.82525   8
  -6  -9   3 0.15252 0.59822   4
  -6  -9   3 0.63244 0.60480   1
   5   9  -3 6.28255 1.01541   1
   5   9  -3 6.58091 0.89742   5
   5   9  -3 7.52422 0.98066   7
  -5  -9   3 5.84799 1.11110   8
  -5  -9   3 6.00619 0.92171   1
  -5  -9   3 6.91008 1.05973   4
   4   9  -3 0.58906 0.56262   7
   4   9  -3 -0.8065 0.46631   5
   4   9  -3 0.54492 0.56010   1
  -4  -9   3 0.24989 0.63651   8
  -4  -9   3 0.35579 0.57941   4
  -4  -9   3 -0.1944 0.47605   1
   3   9  -3 0.82511 0.50974   1
   3   9  -3 0.17225 0.50837   5
   3   9  -3 1.76578 0.64203   7
  -3  -9   3 0.96878 0.59956   4
  -3  -9   3 0.70566 0.45509   1
  -3  -9   3 0.22766 0.58660   8
   2   9  -3 1.46912 0.55216   5
   2   9  -3 1.19061 0.57933   7
  -2  -9   3 1.73236 0.69158   8
  -2  -9   3 0.74693 0.57521   4
   1   9  -3 1.24265 0.64824   2
   1   9  -3 1.47092 0.59163   7
   1   9  -3 1.18896 0.52190   5
  -1  -9   3 1.52250 0.49591   3
  -1  -9   3 0.76739 0.45310   4
  -1  -9   3 1.47531 0.61581   8
   0   9  -3 18.1281 1.30285   7
   0   9  -3 19.6781 1.70961   9
   0   9  -3 20.5884 1.19272   5
   0   9  -3 21.0271 1.36537   2
   0  -9   3 18.7440 1.40411   8
   0  -9   3 17.6390 1.30818   4
   0  -9   3 19.4545 1.20097   3
  -1   9  -3 9.44857 1.33600   9
  -1   9  -3 9.56435 0.89822   5
  -1   9  -3 8.16591 1.00850   2
  -1   9  -3 10.1744 1.05696   7
   1  -9   3 9.42578 1.07697   4
   1  -9   3 12.5525 0.98138   3
  -2   9  -3 2.98401 0.73922   2
  -2   9  -3 1.82484 1.12651   9
  -2   9  -3 3.08087 0.73092   7
   2  -9   3 3.12655 0.63263   3
   2  -9   3 1.82245 0.58903   4
  -3   9  -3 0.02482 0.45604   7
  -3   9  -3 1.80698 0.63386   6
  -3   9  -3 0.94743 0.59363   2
   3  -9   3 0.46826 0.42746   6
   3  -9   3 1.32645 0.56274   4
   3  -9   3 1.05008 0.51719   3
  -4   9  -3 2.44989 0.67430   6
  -4   9  -3 1.79338 0.69691   2
  -4   9  -3 2.84378 0.72855   7
   4  -9   3 2.08431 0.68346   3
   4  -9   3 1.37648 0.61051   4
   4  -9   3 2.28863 0.61015   6
  -5   9  -3 2.58035 0.75772   7
  -5   9  -3 2.55967 0.72227   6
  -5   9  -3 1.85982 0.76960   2
   5  -9   3 2.26480 0.75054   3
   5  -9   3 3.05954 0.77359   4
   5  -9   3 1.98490 0.63089   6
  -6   9  -3 5.61800 1.02757   6
  -6   9  -3 6.00125 1.07682   7
  -6   9  -3 7.59581 1.29120   2
   6  -9   3 8.10653 1.10296   4
   6  -9   3 5.33669 0.94130   6
   6  -9   3 8.40661 1.20596   3
   8   8  -3 1.53057 0.85945   1
   8   8  -3 0.02922 0.69903   5
   8   8  -3 0.56251 0.86786   7
  -8  -8   3 0.08469 0.76897   8
  -8  -8   3 0.47331 0.73782   1
  -8  -8   3 0.82789 0.70517   4
   7   8  -3 0.10241 0.62865   7
   7   8  -3 -0.1094 0.69602   1
   7   8  -3 -0.0789 0.64233   5
  -7  -8   3 -0.8257 0.53313   4
  -7  -8   3 -0.1605 0.73742   8
  -7  -8   3 -0.2649 0.56482   1
   6   8  -3 0.22351 0.58799   5
   6   8  -3 0.31306 0.56402   7
   6   8  -3 -0.5854 0.52448   1
  -6  -8   3 -0.1978 0.46100   1
  -6  -8   3 -0.1964 0.65374   8
  -6  -8   3 -0.2631 0.52332   4
   5   8  -3 1.82448 0.65168   1
   5   8  -3 0.57700 0.53517   7
   5   8  -3 1.46920 0.59838   5
  -5  -8   3 2.15967 0.76885   8
  -5  -8   3 1.10437 0.55603   1
  -5  -8   3 1.01244 0.62961   4
   4   8  -3 3.21878 0.65280   1
   4   8  -3 2.23657 0.53116   7
   4   8  -3 2.72032 0.52469   5
  -4  -8   3 2.65103 0.69527   4
  -4  -8   3 2.35557 0.63057   1
  -4  -8   3 2.40650 0.76975   8
   3   8  -3 8.64880 0.87325   1
   3   8  -3 7.06674 0.80078   5
   3   8  -3 7.73601 0.84699   7
  -3  -8   3 6.73846 0.79383   1
  -3  -8   3 7.01855 1.00123   8
  -3  -8   3 6.33058 0.92722   4
   2   8  -3 0.10257 0.41418   7
   2   8  -3 0.03677 0.41072   5
   2   8  -3 0.13768 0.36410   2
   2   8  -3 -0.1562 0.33064   1
  -2  -8   3 -0.2443 0.35763   1
  -2  -8   3 -0.1009 0.32173   3
  -2  -8   3 0.20720 0.45032   4
  -2  -8   3 -0.5451 0.41751   8
   1   8  -3 6.56677 0.91599   9
   1   8  -3 7.92533 0.80406   5
   1   8  -3 7.18142 0.76360   2
   1   8  -3 7.58763 0.85239   7
  -1  -8   3 7.55579 0.92716   8
  -1  -8   3 8.30206 0.78813   3
  -1  -8   3 8.13847 0.95637   4
   0   8  -3 10.5696 0.90973   2
   0   8  -3 11.5853 0.84265   5
   0   8  -3 9.56400 1.12197   9
   0   8  -3 13.4462 1.01101   7
   0  -8   3 11.9323 0.88735   3
   0  -8   3 10.4061 1.04363   4
   0  -8   3 10.8147 0.96418   8
  -1   8  -3 -0.0640 0.41674   7
  -1   8  -3 0.03254 0.41627   2
  -1   8  -3 -0.2033 0.44684   6
  -1   8  -3 0.60732 0.37318   5
  -1   8  -3 0.29749 0.58085   9
   1  -8   3 0.34198 0.38569   3
   1  -8   3 -0.3687 0.38326   4
   1  -8   3 -0.0058 0.46994   8
  -2   8  -3 0.06770 0.37910   6
  -2   8  -3 0.55504 0.48585   7
  -2   8  -3 -0.7562 0.40967   2
  -2   8  -3 -0.0959 0.32290   5
  -2   8  -3 0.17697 0.64883   9
   2  -8   3 0.77595 0.39283   6
   2  -8   3 0.14535 0.41621   4
   2  -8   3 0.13851 0.35831   3
  -3   8  -3 2.99100 0.71309   2
  -3   8  -3 3.54303 0.62612   6
  -3   8  -3 2.49365 0.92080   9
  -3   8  -3 2.80559 0.67729   7
   3  -8   3 1.91760 0.57409   4
   3  -8   3 3.42986 0.66264   3
   3  -8   3 2.69838 0.55892   6
  -4   8  -3 0.38848 0.51197   2
  -4   8  -3 -0.2067 0.43400   6
  -4   8  -3 0.29833 0.44592   7
   4  -8   3 0.93800 0.47904   6
   4  -8   3 0.76013 0.42747   3
   4  -8   3 0.48810 0.46509   4
  -5   8  -3 6.99367 1.11483   2
  -5   8  -3 8.14191 1.07409   7
  -5   8  -3 6.71091 0.90974   6
   5  -8   3 7.65497 0.97218   4
   5  -8   3 8.23366 0.96813   6
   5  -8   3 9.03721 1.10146   3
  -6   8  -3 4.07234 0.88232   7
  -6   8  -3 2.85756 0.79040   6
  -6   8  -3 3.36771 0.88972   2
   6  -8   3 4.50695 0.88063   3
   6  -8   3 4.02756 0.83939   4
   6  -8   3 2.28016 0.70577   6
  -7   8  -3 -0.0121 0.72006   2
  -7   8  -3 0.18996 0.68636   6
  -7   8  -3 -0.4609 0.54544   7
   7  -8   3 -0.1812 0.67339   4
   7  -8   3 -0.2715 0.61027   3
   7  -8   3 -0.1969 0.50125   6
   9   7  -3 0.19639 0.80016   1
   9   7  -3 -0.8233 0.69512   5
   9   7  -3 -0.9772 0.66709   7
  -9  -7   3 -0.5105 0.74911   8
  -9  -7   3 -0.2278 0.63460   1
   8   7  -3 -0.2226 0.47204   5
   8   7  -3 0.36746 0.71696   1
   8   7  -3 -0.4921 0.59895   7
  -8  -7   3 0.91045 0.66305   8
  -8  -7   3 -0.0081 0.58387   4
  -8  -7   3 0.35059 0.67008   1
   7   7  -3 0.10968 0.56481   5
   7   7  -3 -0.6821 0.58229   7
   7   7  -3 -0.3045 0.63383   1
  -7  -7   3 -0.3591 0.47231   4
  -7  -7   3 -0.3727 0.51665   1
  -7  -7   3 -0.6034 0.42571   8
   6   7  -3 8.55019 0.93488   7
   6   7  -3 10.0913 1.15122   1
   6   7  -3 9.82715 1.03538   5
  -6  -7   3 9.18475 1.17452   8
  -6  -7   3 8.21627 1.00691   1
  -6  -7   3 7.33360 1.01371   4
   5   7  -3 6.16676 0.79626   5
   5   7  -3 7.85750 0.85064   7
   5   7  -3 7.90698 0.98868   1
  -5  -7   3 8.26306 0.99421   4
  -5  -7   3 7.52899 1.02190   8
  -5  -7   3 7.78735 0.96914   1
   4   7  -3 4.25660 0.64332   5
   4   7  -3 4.23472 0.63804   7
   4   7  -3 5.39220 0.74162   1
  -4  -7   3 4.23620 0.68079   1
  -4  -7   3 3.46761 0.70550   8
  -4  -7   3 3.70630 0.72246   4
   3   7  -3 0.31473 0.32064   2
   3   7  -3 0.24496 0.38035   1
   3   7  -3 0.29999 0.40963   9
   3   7  -3 0.09348 0.34753   5
   3   7  -3 0.13058 0.39675   7
  -3  -7   3 -0.1392 0.30071   1
  -3  -7   3 0.15626 0.25324   3
  -3  -7   3 -0.5732 0.24441   4
  -3  -7   3 -0.1017 0.42995   8
   2   7  -3 1.33834 0.39527   7
   2   7  -3 1.12080 0.44534   9
   2   7  -3 1.11462 0.33093   2
   2   7  -3 0.75910 0.31665   1
   2   7  -3 1.20060 0.39286   5
  -2  -7   3 0.92639 0.37021   1
  -2  -7   3 0.44934 0.31732   3
  -2  -7   3 1.47100 0.52328   8
  -2  -7   3 0.21608 0.40321   4
   1   7  -3 6.72119 0.71598   7
   1   7  -3 5.41014 0.60514   5
   1   7  -3 6.29255 0.55860   1
   1   7  -3 6.27082 0.65927   2
   1   7  -3 4.78109 0.67825   9
  -1  -7   3 7.82125 0.81132   4
  -1  -7   3 6.48365 0.79565   8
  -1  -7   3 6.49011 0.64805   3
  -1  -7   3 6.03620 0.61660   1
   0   7  -3 26.2411 1.21922   5
   0   7  -3 24.1287 1.30726   7
   0   7  -3 27.6367 1.52744   9
   0   7  -3 26.3141 1.15289   6
   0   7  -3 25.9014 1.34509   2
   0  -7   3 25.6599 1.34777   8
   0  -7   3 25.6346 1.12347   6
   0  -7   3 25.6496 1.25596   3
   0  -7   3 24.9477 1.32325   4
  -1   7  -3 108.737 3.75047   7
  -1   7  -3 106.193 3.52410   5
  -1   7  -3 95.8368 3.93643   9
  -1   7  -3 103.851 3.76235   2
  -1   7  -3 99.7569 3.51715   6
   1  -7   3 99.8751 3.51365   6
   1  -7   3 108.729 3.68732   3
   1  -7   3 107.142 3.76571   4
   1  -7   3 106.702 3.66856   8
  -2   7  -3 35.1170 1.61052   6
  -2   7  -3 32.6323 1.94737   9
  -2   7  -3 35.3283 1.49040   5
  -2   7  -3 33.2396 1.68828   7
  -2   7  -3 33.5304 1.75565   2
   2  -7   3 39.1798 1.61097   8
   2  -7   3 38.7593 1.70528   3
   2  -7   3 34.1552 1.56043   6
   2  -7   3 36.7400 1.70393   4
  -3   7  -3 0.90722 0.43464   6
  -3   7  -3 0.41980 0.42385   7
  -3   7  -3 1.46121 0.67593   9
  -3   7  -3 0.64310 0.52412   2
  -3   7  -3 1.03078 0.34731   5
   3  -7   3 0.62415 0.37300   6
   3  -7   3 1.16652 0.46937   3
   3  -7   3 1.15156 0.47801   4
  -4   7  -3 -0.2536 0.41899   2
  -4   7  -3 0.11605 0.41258   6
  -4   7  -3 0.73481 0.65450   9
  -4   7  -3 -0.1152 0.39232   7
   4  -7   3 0.31251 0.39592   3
   4  -7   3 -0.3624 0.38364   4
   4  -7   3 0.16937 0.36223   6
  -5   7  -3 4.61333 0.82680   7
  -5   7  -3 4.71687 0.87627   2
  -5   7  -3 4.98474 0.78964   6
   5  -7   3 4.31408 0.73713   6
   5  -7   3 5.47906 0.85250   3
   5  -7   3 4.91061 0.78700   4
  -6   7  -3 0.20988 0.49498   6
  -6   7  -3 1.68041 0.69680   2
  -6   7  -3 1.90683 0.63281   7
   6  -7   3 2.78776 0.74658   4
   6  -7   3 0.79845 0.49378   6
   6  -7   3 0.76351 0.58796   3
  -7   7  -3 4.34066 0.88805   7
  -7   7  -3 5.01453 1.07478   2
  -7   7  -3 4.89031 0.92073   6
   7  -7   3 5.44060 0.90136   4
   7  -7   3 6.37119 1.02466   3
   7  -7   3 5.30561 0.89070   6
  -8   7  -3 8.46723 1.23203   7
  -8   7  -3 6.71253 1.11025   6
  -8   7  -3 10.0797 1.48609   2
   8  -7   3 9.70444 1.22998   4
   8  -7   3 9.14105 1.26117   3
   8  -7   3 5.94030 1.03942   6
  10   6  -3 -0.6517 0.77206   7
  10   6  -3 0.24263 0.61427   1
  10   6  -3 -0.5754 0.79325   5
 -10  -6   3 0.21781 0.72727   1
 -10  -6   3 1.44308 0.92561   8
   9   6  -3 9.40926 1.19152   5
   9   6  -3 7.29428 1.03611   7
   9   6  -3 9.98229 1.30971   1
  -9  -6   3 8.03557 1.21391   1
  -9  -6   3 7.66645 1.31640   8
   8   6  -3 0.28979 0.68033   1
   8   6  -3 1.21033 0.62819   7
   8   6  -3 2.13047 0.74010   5
  -8  -6   3 0.72898 0.55203   4
  -8  -6   3 1.63228 0.73769   1
  -8  -6   3 1.12222 0.78873   8
   7   6  -3 0.92014 0.70326   1
   7   6  -3 0.38941 0.50805   7
   7   6  -3 0.91961 0.57667   5
  -7  -6   3 0.70685 0.51286   4
  -7  -6   3 0.33503 0.64907   8
  -7  -6   3 0.42918 0.58376   1
   6   6  -3 0.71355 0.51585   1
   6   6  -3 0.52797 0.50553   5
   6   6  -3 1.17878 0.50211   7
  -6  -6   3 0.16632 0.41961   8
  -6  -6   3 0.27460 0.38276   1
  -6  -6   3 0.83739 0.49882   4
   5   6  -3 3.55893 0.60787   7
   5   6  -3 2.52846 0.56420   5
  -5  -6   3 2.14897 0.57268   4
  -5  -6   3 3.36627 0.74637   8
  -5  -6   3 2.29270 0.62542   1
   4   6  -3 38.7578 1.61418   9
   4   6  -3 37.7849 1.64765   5
   4   6  -3 39.9287 1.65795   7
   4   6  -3 37.6594 1.46759   2
  -4  -6   3 36.4625 1.76965   1
  -4  -6   3 33.2173 1.67906   4
  -4  -6   3 35.2195 1.84645   8
   3   6  -3 1.87453 0.38263   5
   3   6  -3 2.03752 0.43908   7
   3   6  -3 2.65889 0.46982   9
   3   6  -3 1.99770 0.35117   2
  -3  -6   3 2.16990 0.31890   3
  -3  -6   3 1.73246 0.47332   4
  -3  -6   3 2.31238 0.58868   8
  -3  -6   3 2.65009 0.52067   1
   2   6  -3 4.72685 0.58680   9
   2   6  -3 5.85584 0.52751   2
   2   6  -3 4.92803 0.54907   7
   2   6  -3 5.02744 0.60411   1
   2   6  -3 5.23376 0.55626   5
  -2  -6   3 5.19317 0.49256   3
  -2  -6   3 5.41775 0.72609   8
  -2  -6   3 5.20424 0.60363   1
  -2  -6   3 4.28395 0.59861   4
   1   6  -3 49.7547 1.93345   1
   1   6  -3 50.3737 1.90678   5
   1   6  -3 52.6833 1.98455   2
   1   6  -3 53.3469 2.02091   7
   1   6  -3 49.4557 1.76480   6
   1   6  -3 52.6380 2.12696   9
  -1  -6   3 50.9787 1.80068   6
  -1  -6   3 52.1997 1.96379   1
  -1  -6   3 52.9828 2.10729   4
  -1  -6   3 52.9185 1.93333   3
  -1  -6   3 54.1113 2.14729   8
   0   6  -3 4.42977 0.50433   5
   0   6  -3 5.74787 0.61534   7
   0   6  -3 4.56394 0.39834   1
   0   6  -3 5.14722 0.58582   2
   0   6  -3 5.24421 0.47936   6
   0   6  -3 5.41435 0.68498   9
   0  -6   3 4.47534 0.42847   6
   0  -6   3 4.55859 0.52171   3
   0  -6   3 4.46380 0.57965   8
   0  -6   3 4.55976 0.45405   1
   0  -6   3 4.06907 0.56469   4
  -1   6  -3 5.81810 0.66867   2
  -1   6  -3 6.15040 0.57710   6
  -1   6  -3 4.96646 0.58318   7
  -1   6  -3 5.53850 0.48969   5
  -1   6  -3 3.85914 0.67007   9
   1  -6   3 5.05176 0.52153   6
   1  -6   3 5.33265 0.65766   4
   1  -6   3 6.18751 0.64649   8
   1  -6   3 3.75371 0.53077   3
  -2   6  -3 20.0253 1.24101   2
  -2   6  -3 21.6126 1.44078   9
  -2   6  -3 21.9622 1.13576   6
  -2   6  -3 23.1316 1.23750   7
  -2   6  -3 23.5571 1.05582   5
   2  -6   3 23.9251 1.24065   4
   2  -6   3 22.9635 1.21082   3
   2  -6   3 24.4355 1.13704   8
   2  -6   3 22.7930 1.15295   6
  -3   6  -3 32.5722 1.51373   6
  -3   6  -3 31.4071 1.67262   2
  -3   6  -3 31.7358 1.89501   9
  -3   6  -3 31.2101 1.56886   7
  -3   6  -3 30.9477 1.31399   5
   3  -6   3 31.8052 1.54681   3
   3  -6   3 33.4335 1.38148   8
   3  -6   3 30.3449 1.48420   6
   3  -6   3 33.0113 1.54302   4
  -4   6  -3 10.4107 1.31139   9
  -4   6  -3 8.55930 0.94582   7
  -4   6  -3 11.4872 0.90479   6
  -4   6  -3 8.25091 1.01034   2
   4  -6   3 10.1590 0.95497   6
   4  -6   3 10.8313 0.88546   4
   4  -6   3 9.89804 0.97275   3
  -5   6  -3 7.05043 0.99550   2
  -5   6  -3 6.95752 0.83713   6
  -5   6  -3 7.38153 1.18109   9
  -5   6  -3 7.13876 0.91404   7
   5  -6   3 8.94545 0.97151   3
   5  -6   3 8.02510 0.90035   6
   5  -6   3 7.80195 0.88908   4
  -6   6  -3 0.53368 0.56868   2
  -6   6  -3 1.24280 0.53088   6
  -6   6  -3 0.50618 0.46102   7
   6  -6   3 0.80640 0.50777   3
   6  -6   3 1.27405 0.51576   6
   6  -6   3 0.87534 0.54101   4
  -7   6  -3 14.0230 1.54439   2
  -7   6  -3 12.9654 1.28959   6
  -7   6  -3 13.6548 1.21798   7
   7  -6   3 12.4105 1.26213   6
   7  -6   3 15.6682 1.24109   4
   7  -6   3 14.3011 1.38299   3
  -8   6  -3 8.57285 1.32849   2
  -8   6  -3 6.91969 1.09106   7
  -8   6  -3 7.25132 1.10494   6
   8  -6   3 6.25054 1.00230   6
   8  -6   3 8.57426 1.16509   3
   8  -6   3 6.09960 0.99968   4
  -9   6  -3 8.14178 1.39017   2
  -9   6  -3 6.11761 1.12159   6
  -9   6  -3 6.75460 1.22088   7
   9  -6   3 9.71880 1.31118   3
   9  -6   3 7.53490 1.18997   6
  10   5  -3 4.74128 1.05870   5
  10   5  -3 5.09364 1.06115   1
  10   5  -3 3.75165 0.93052   7
 -10  -5   3 5.08737 1.16757   8
 -10  -5   3 4.58808 1.03849   1
   9   5  -3 0.28885 0.57980   1
   9   5  -3 1.05149 0.66681   7
   9   5  -3 1.12147 0.73380   5
  -9  -5   3 0.08324 0.70869   8
  -9  -5   3 0.41216 0.55968   1
   8   5  -3 1.28140 0.66672   7
   8   5  -3 0.48607 0.47402   5
  -8  -5   3 1.53466 0.53288   4
  -8  -5   3 1.43530 0.54284   5
  -8  -5   3 1.24783 0.69168   8
  -8  -5   3 0.81299 0.62589   1
   7   5  -3 2.20600 0.57887   7
   7   5  -3 2.12801 0.64023   5
  -7  -5   3 2.02503 0.63724   1
  -7  -5   3 1.75033 0.53123   4
  -7  -5   3 1.77785 0.62046   8
   6   5  -3 12.5394 0.91972   5
   6   5  -3 12.2841 0.93741   7
   6   5  -3 14.2351 0.86851   2
  -6  -5   3 12.4055 1.01464   1
  -6  -5   3 14.0844 1.36283   8
  -6  -5   3 11.7616 0.96328   4
   5   5  -3 48.4847 1.92615   7
   5   5  -3 50.0127 1.91004   9
   5   5  -3 49.7980 1.76366   2
   5   5  -3 46.3219 1.97463   5
  -5  -5   3 44.0734 2.20429   8
  -5  -5   3 46.7086 2.13550   1
  -5  -5   3 43.0224 1.99117   4
   4   5  -3 24.8660 1.20432   7
   4   5  -3 27.8106 1.11083   2
   4   5  -3 26.4440 1.26757   5
   4   5  -3 26.6789 1.22023   9
  -4  -5   3 23.6304 1.28202   4
  -4  -5   3 26.1761 1.10167   3
  -4  -5   3 24.6668 1.45467   8
  -4  -5   3 24.8738 1.34975   1
   3   5  -3 40.6626 1.66606   5
   3   5  -3 45.3078 1.57747   2
   3   5  -3 42.2623 1.67309   7
   3   5  -3 42.0881 1.67069   9
  -3  -5   3 42.0257 1.74998   4
  -3  -5   3 40.9741 1.49093   3
  -3  -5   3 42.6894 1.79984   1
  -3  -5   3 40.0759 1.85913   8
   2   5  -3 32.9496 1.23711   2
   2   5  -3 30.2392 1.25712   5
   2   5  -3 31.4258 1.32880   9
   2   5  -3 30.1825 1.27988   7
   2   5  -3 26.0824 1.05788   6
  -2  -5   3 31.5599 1.38259   4
  -2  -5   3 30.6421 1.16899   3
  -2  -5   3 28.7512 1.32895   1
  -2  -5   3 29.1575 1.43562   8
   1   5  -3 28.3613 1.24635   7
   1   5  -3 30.1393 1.36093   9
   1   5  -3 31.2102 1.23431   2
   1   5  -3 29.2924 1.07832   6
   1   5  -3 28.8308 1.17496   5
  -1  -5   3 29.2392 1.35407   8
  -1  -5   3 29.1872 1.31933   4
  -1  -5   3 29.8918 1.24931   1
  -1  -5   3 28.3433 1.06622   6
  -1  -5   3 29.3523 1.18763   3
   0   5  -3 17.4015 0.93091   2
   0   5  -3 18.3253 0.82723   6
   0   5  -3 17.6079 1.04030   9
   0   5  -3 18.6390 0.94030   7
   0   5  -3 18.1451 0.81795   1
   0   5  -3 18.0796 0.82607   5
   0  -5   3 17.7121 0.94542   8
   0  -5   3 18.6106 0.89620   3
   0  -5   3 19.0844 0.82394   1
   0  -5   3 18.9711 0.98065   4
  -1   5  -3 20.6842 0.96254   6
  -1   5  -3 21.2100 1.04314   7
  -1   5  -3 20.8394 0.91151   5
  -1   5  -3 19.7265 1.04619   2
  -1   5  -3 19.8980 0.78229   1
  -1   5  -3 21.5352 1.21679   9
   1  -5   3 21.1552 0.79765   1
   1  -5   3 21.7232 1.07216   4
   1  -5   3 20.6033 1.00714   3
   1  -5   3 20.6048 0.99921   8
  -2   5  -3 29.2121 1.41974   2
  -2   5  -3 29.4856 1.29831   6
  -2   5  -3 30.4527 1.36942   7
  -2   5  -3 30.7936 1.18849   5
  -2   5  -3 28.1547 1.56640   9
   2  -5   3 29.4512 1.35851   4
   2  -5   3 29.8411 1.24740   8
   2  -5   3 29.9314 1.35422   3
  -3   5  -3 89.1114 3.80314   9
  -3   5  -3 95.6859 3.45324   6
  -3   5  -3 96.4656 3.61414   2
  -3   5  -3 98.6604 3.52336   7
  -3   5  -3 101.116 3.25949   5
   3  -5   3 102.116 3.49313   6
   3  -5   3 102.633 3.49643   4
   3  -5   3 104.715 3.31300   8
   3  -5   3 103.843 3.54437   3
  -4   5  -3 57.5932 2.06143   5
  -4   5  -3 56.3997 2.74332   9
  -4   5  -3 61.8827 2.35515   6
  -4   5  -3 59.3075 2.38585   7
  -4   5  -3 57.5646 2.48212   2
   4  -5   3 58.6981 2.30359   4
   4  -5   3 58.2141 2.36993   3
   4  -5   3 59.8512 2.08912   8
   4  -5   3 54.2062 2.30329   6
  -5   5  -3 26.9199 1.50768   7
  -5   5  -3 27.6671 1.48107   6
  -5   5  -3 30.1136 1.96029   9
  -5   5  -3 27.7179 1.65289   2
   5  -5   3 29.3555 1.53342   3
   5  -5   3 28.9079 1.44941   4
   5  -5   3 25.3319 1.45850   6
  -6   5  -3 20.6349 1.75087   9
  -6   5  -3 18.2024 1.42124   2
  -6   5  -3 20.9431 1.33726   7
  -6   5  -3 19.2556 1.27411   6
   6  -5   3 20.4275 1.33035   3
   6  -5   3 20.4803 1.31169   6
   6  -5   3 21.1172 1.25070   4
  -7   5  -3 10.2533 1.13660   7
  -7   5  -3 9.41777 1.23099   2
  -7   5  -3 9.23124 1.04201   6
   7  -5   3 8.16791 1.00683   6
   7  -5   3 10.0028 1.02301   4
   7  -5   3 10.2453 1.10390   3
  -8   5  -3 1.32604 0.69996   2
  -8   5  -3 1.74845 0.62296   6
  -8   5  -3 0.28636 0.51499   7
   8  -5   3 0.45714 0.58821   3
   8  -5   3 1.29127 0.59974   6
   8  -5   3 0.88319 0.58207   4
  -9   5  -3 2.26670 0.77026   6
  -9   5  -3 3.44135 0.85008   7
  -9   5  -3 2.84748 0.91259   2
   9  -5   3 1.27329 0.72893   3
   9  -5   3 2.65129 0.80593   6
  10   4  -3 1.00585 0.76408   5
  10   4  -3 0.78889 0.75569   1
  10   4  -3 2.04379 0.81320   7
 -10  -4   3 1.23050 0.69456   1
 -10  -4   3 0.85758 0.67344   5
 -10  -4   3 0.57722 0.76900   8
   9   4  -3 4.11693 0.87296   5
   9   4  -3 4.31967 0.85131   7
  -9  -4   3 4.42821 0.92655   1
  -9  -4   3 4.14218 0.99207   8
  -9  -4   3 5.47588 0.90884   5
   8   4  -3 0.90526 0.62381   5
   8   4  -3 1.43072 0.59218   7
  -8  -4   3 1.02030 0.58211   5
  -8  -4   3 1.37431 0.53296   4
  -8  -4   3 0.96027 0.61499   1
  -8  -4   3 1.56561 0.58953   8
   7   4  -3 3.54434 0.49911   2
   7   4  -3 2.63675 0.63160   5
   7   4  -3 4.16965 0.67338   7
  -7  -4   3 3.71691 0.80878   8
  -7  -4   3 2.23746 0.66050   1
  -7  -4   3 3.23989 0.65311   5
  -7  -4   3 2.76478 0.56026   4
   6   4  -3 10.6616 0.71333   2
   6   4  -3 11.8005 0.89069   9
   6   4  -3 10.7479 0.88886   5
   6   4  -3 13.2053 0.89292   7
  -6  -4   3 8.91312 0.94890   1
  -6  -4   3 10.2989 0.86446   5
  -6  -4   3 10.8478 1.09646   8
  -6  -4   3 10.0795 0.85498   4
   5   4  -3 40.6308 1.74154   5
   5   4  -3 44.5785 1.73302   9
   5   4  -3 45.8184 1.60033   2
   5   4  -3 42.2766 1.70931   7
  -5  -4   3 38.0030 1.86081   1
  -5  -4   3 39.9512 1.95770   8
  -5  -4   3 37.5037 1.70643   5
  -5  -4   3 41.2411 1.75998   4
   4   4  -3 0.53864 0.23923   2
   4   4  -3 0.48553 0.29138   7
   4   4  -3 0.62774 0.32524   5
   4   4  -3 0.77501 0.30976   9
  -4  -4   3 0.88787 0.18978   3
  -4  -4   3 0.64077 0.32000   5
  -4  -4   3 0.16046 0.27545   8
  -4  -4   3 0.46464 0.34264   1
  -4  -4   3 0.29802 0.28156   4
   3   4  -3 90.9893 2.97783   7
   3   4  -3 82.3499 2.96857   5
   3   4  -3 91.0470 2.87600   2
   3   4  -3 93.2119 3.00350   9
  -3  -4   3 87.3106 2.78186   3
  -3  -4   3 87.2119 3.05046   4
  -3  -4   3 85.7889 3.11821   1
  -3  -4   3 84.4314 3.19008   8
   2   4  -3 33.1927 1.26047   5
   2   4  -3 29.1420 1.00041   6
   2   4  -3 30.4236 1.25036   7
   2   4  -3 31.4950 1.19354   2
   2   4  -3 31.8672 1.29280   9
  -2  -4   3 30.7209 1.38672   8
  -2  -4   3 31.2140 1.13013   3
  -2  -4   3 31.5215 1.33622   1
  -2  -4   3 31.2173 1.32114   4
   1   4  -3 208.359 6.57566   6
   1   4  -3 225.790 6.85053   9
   1   4  -3 221.612 6.71985   2
   1   4  -3 212.562 6.68883   5
   1   4  -3 215.264 6.73817   7
  -1  -4   3 215.345 6.87768   8
  -1  -4   3 224.433 6.84109   4
  -1  -4   3 216.767 6.77537   1
  -1  -4   3 220.394 6.68370   3
   0   4  -3 115.534 3.70817   2
   0   4  -3 111.825 3.68481   7
   0   4  -3 112.349 3.59058   6
   0   4  -3 114.533 3.84580   9
   0   4  -3 111.642 3.58239   5
   0  -4   3 110.101 3.73043   8
   0  -4   3 115.734 3.75916   4
   0  -4   3 115.585 3.67156   3
   0  -4   3 114.004 3.60895   1
  -1   4  -3 131.642 4.05460   1
  -1   4  -3 128.752 4.22000   6
  -1   4  -3 132.228 4.50217   9
  -1   4  -3 131.883 4.33947   2
  -1   4  -3 130.685 4.12704   5
  -1   4  -3 135.184 4.29884   7
   1  -4   3 136.226 4.34093   4
   1  -4   3 134.307 4.26167   8
   1  -4   3 132.693 4.29106   3
   1  -4   3 132.077 4.05874   1
  -2   4  -3 9.39759 0.50149   5
  -2   4  -3 9.13416 0.59354   6
  -2   4  -3 9.08250 0.62919   7
  -2   4  -3 8.01676 0.64390   2
  -2   4  -3 9.23397 0.78558   9
   2  -4   3 9.62603 0.63419   4
   2  -4   3 9.42609 0.54123   8
   2  -4   3 8.31914 0.60692   3
  -3   4  -3 9.54464 0.76651   2
  -3   4  -3 10.3822 0.53617   5
  -3   4  -3 9.65563 0.66558   7
  -3   4  -3 9.69929 0.65361   6
  -3   4  -3 10.2278 0.90235   9
   3  -4   3 11.1167 0.73712   3
   3  -4   3 10.4188 0.69652   4
   3  -4   3 10.3253 0.59460   8
  -4   4  -3 10.3774 0.81974   2
  -4   4  -3 9.73803 0.54764   5
  -4   4  -3 7.87765 1.00589   9
  -4   4  -3 9.78442 0.76470   7
  -4   4  -3 8.39846 0.78582   6
   4  -4   3 9.55000 0.59776   8
   4  -4   3 7.64571 0.67083   4
   4  -4   3 8.96333 0.74523   3
  -5   4  -3 63.5150 2.43034   5
  -5   4  -3 65.0725 2.73811   2
  -5   4  -3 64.4238 2.59205   7
  -5   4  -3 65.1594 2.57045   6
  -5   4  -3 66.1074 3.04109   9
   5  -4   3 65.1243 2.60411   3
   5  -4   3 66.5420 2.50812   4
   5  -4   3 66.8890 2.29632   8
  -6   4  -3 10.3852 0.99633   6
  -6   4  -3 10.0380 1.00723   7
  -6   4  -3 8.53684 1.07723   2
  -6   4  -3 10.1913 1.37626   9
   6  -4   3 10.0314 0.95124   4
   6  -4   3 10.5176 1.05242   3
   6  -4   3 8.72602 0.93944   6
  -7   4  -3 13.1495 1.06428   6
  -7   4  -3 13.6575 1.12108   7
  -7   4  -3 11.1294 1.26650   2
   7  -4   3 13.3388 1.09826   3
   7  -4   3 9.84951 1.07028   6
   7  -4   3 13.0005 0.98806   4
  -8   4  -3 0.08343 0.36170   6
  -8   4  -3 -0.7834 0.44474   2
  -8   4  -3 0.94043 0.52558   7
   8  -4   3 -0.0238 0.35367   3
   8  -4   3 0.51604 0.49806   4
   8  -4   3 0.74853 0.44922   6
  -9   4  -3 11.3729 1.44328   2
  -9   4  -3 12.4458 1.33372   7
  -9   4  -3 9.50847 1.15250   6
   9  -4   3 10.3880 1.20807   4
   9  -4   3 11.1626 1.25065   6
   9  -4   3 9.84844 1.23122   3
 -10   4  -3 2.69008 0.95296   2
 -10   4  -3 3.70106 0.89147   6
 -10   4  -3 2.77356 1.35060   7
  10  -4   3 3.57590 1.01373   3
  10  -4   3 3.67484 0.94710   6
  11   3  -3 1.88466 0.93579   7
  11   3  -3 3.04337 1.06001   1
  11   3  -3 2.00486 0.98702   5
 -11  -3   3 2.74514 1.01225   8
 -11  -3   3 1.95453 0.81995   1
 -11  -3   3 2.87250 0.87459   5
  10   3  -3 9.57123 1.16443   7
  10   3  -3 8.92326 1.21693   5
  10   3  -3 8.31001 1.22705   1
 -10  -3   3 6.76770 1.19772   8
 -10  -3   3 7.67389 1.08293   5
 -10  -3   3 8.55461 1.21344   1
   9   3  -3 0.67800 0.65351   5
   9   3  -3 2.42533 0.71195   7
  -9  -3   3 0.49130 0.44804   1
  -9  -3   3 1.16578 0.59719   5
  -9  -3   3 1.44819 0.68921   8
   8   3  -3 5.62573 1.19433   9
   8   3  -3 6.34201 0.92093   5
   8   3  -3 6.64886 0.76162   2
   8   3  -3 6.00287 0.84363   7
  -8  -3   3 6.59634 1.00782   8
  -8  -3   3 4.85517 0.79746   1
  -8  -3   3 5.15499 0.69580   4
  -8  -3   3 5.28565 0.80499   5
   7   3  -3 5.67404 0.77808   5
   7   3  -3 5.83740 0.64794   2
   7   3  -3 6.14685 0.74445   7
   7   3  -3 5.46149 0.76015   9
  -7  -3   3 4.84996 0.74891   1
  -7  -3   3 3.93917 0.75982   8
  -7  -3   3 4.08431 0.61105   4
  -7  -3   3 4.86891 0.71771   5
   6   3  -3 6.14549 0.73336   9
   6   3  -3 6.68172 0.74758   5
   6   3  -3 5.86568 0.53494   2
   6   3  -3 5.21849 0.63247   7
  -6  -3   3 4.31386 0.75601   8
  -6  -3   3 6.65338 0.73294   5
  -6  -3   3 5.57940 0.76127   1
  -6  -3   3 5.51495 0.61949   4
   5   3  -3 48.9737 1.87295   9
   5   3  -3 44.9478 1.85410   5
   5   3  -3 48.5415 1.71708   2
   5   3  -3 47.4678 1.81137   7
  -5  -3   3 43.2698 1.94609   1
  -5  -3   3 42.0223 1.97951   8
  -5  -3   3 43.9311 1.83701   5
  -5  -3   3 40.1684 1.75068   4
   4   3  -3 153.622 4.56155   2
   4   3  -3 140.304 4.69408   5
   4   3  -3 148.051 4.67928   9
   4   3  -3 141.570 4.28627   6
   4   3  -3 144.276 4.64478   7
  -4  -3   3 144.141 4.67323   4
  -4  -3   3 141.286 4.86583   8
  -4  -3   3 143.073 4.70281   5
  -4  -3   3 142.253 4.39131   3
  -4  -3   3 140.503 4.81529   1
   3   3  -3 17.7951 0.83395   9
   3   3  -3 16.3208 0.52229   6
   3   3  -3 17.2549 0.73552   2
   3   3  -3 15.8618 0.81968   5
   3   3  -3 15.2658 0.78317   7
  -3  -3   3 17.9211 0.94609   8
  -3  -3   3 16.5549 0.81796   4
  -3  -3   3 14.4976 0.84711   1
  -3  -3   3 15.6772 0.60868   3
  -3  -3   3 16.2610 0.82441   5
   2   3  -3 70.7175 2.37570   9
   2   3  -3 70.0944 2.33795   7
   2   3  -3 67.8965 2.34154   5
   2   3  -3 69.4840 2.12318   6
   2   3  -3 69.9941 2.28013   2
  -2  -3   3 67.5130 2.47877   8
  -2  -3   3 67.3674 2.18687   3
  -2  -3   3 73.0480 2.40973   9
  -2  -3   3 66.0143 2.37135   4
  -2  -3   3 71.7225 2.36276   5
  -2  -3   3 69.8080 2.43947   1
   1   3  -3 562.421 16.3156   2
   1   3  -3 541.569 16.1994   6
   1   3  -3 543.958 16.3313   7
   1   3  -3 538.493 16.4030   9
   1   3  -3 530.114 16.2950   5
  -1  -3   3 539.952 16.4535   8
  -1  -3   3 530.343 16.3880   4
  -1  -3   3 536.422 16.2595   3
  -1  -3   3 587.544 16.4248   9
  -1  -3   3 549.830 16.3837   1
   0   3  -3 308.319 9.24281   6
   0   3  -3 299.805 9.29969   7
   0   3  -3 300.158 9.21496   5
   0   3  -3 309.631 9.32520   2
   0   3  -3 296.308 9.42546   9
   0  -3   3 300.000 9.29013   3
   0  -3   3 301.400 9.36576   4
   0  -3   3 309.592 9.26310   1
   0  -3   3 301.975 9.36193   8
   0  -3   3 343.574 9.46638   9
  -1   3  -3 561.179 16.6462   2
  -1   3  -3 548.043 16.7805   9
  -1   3  -3 555.156 16.5534   6
  -1   3  -3 549.411 16.5819   7
  -1   3  -3 535.539 16.4306   5
   1  -3   3 562.216 16.4066   1
   1  -3   3 550.083 16.6222   4
   1  -3   3 558.382 16.5670   8
   1  -3   3 559.126 16.6070   3
  -2   3  -3 69.5503 2.16864   5
  -2   3  -3 64.1859 2.31517   6
  -2   3  -3 64.4503 2.41027   2
  -2   3  -3 68.2052 2.35024   7
  -2   3  -3 67.2907 2.58149   9
   2  -3   3 67.6722 2.37621   3
   2  -3   3 67.9254 2.36125   4
   2  -3   3 68.7493 2.26765   8
  -3   3  -3 29.7386 1.24750   7
  -3   3  -3 25.5274 1.20041   6
  -3   3  -3 26.2983 1.44456   9
  -3   3  -3 29.2485 1.32708   2
  -3   3  -3 26.6729 1.23073   3
  -3   3  -3 29.6744 1.03750   5
   3  -3   3 29.1833 1.11595   8
   3  -3   3 27.8367 1.25755   3
   3  -3   3 29.7493 1.23329   4
  -4   3  -3 23.8484 1.19300   7
  -4   3  -3 26.4242 0.99084   5
  -4   3  -3 25.6428 1.22693   3
  -4   3  -3 25.3204 1.32781   2
  -4   3  -3 26.1328 1.50359   9
  -4   3  -3 26.6190 1.22822   6
   4  -3   3 25.1335 1.23495   3
   4  -3   3 25.9335 1.05963   8
   4  -3   3 24.5915 1.17058   4
  -5   3  -3 12.9051 0.87242   7
  -5   3  -3 12.6215 1.16406   9
  -5   3  -3 12.0229 0.93023   2
  -5   3  -3 12.9793 0.88121   6
  -5   3  -3 14.2452 0.67031   5
  -5   3  -3 11.6339 0.81403   3
   5  -3   3 11.6350 0.80065   4
   5  -3   3 10.8741 0.81202   3
   5  -3   3 12.7813 0.73055   8
  -6   3  -3 43.0411 1.89027   7
  -6   3  -3 41.7476 1.84919   6
  -6   3  -3 40.6256 2.30509   9
  -6   3  -3 36.8721 1.95433   2
  -6   3  -3 41.0779 1.86343   3
   6  -3   3 40.9477 1.62972   8
   6  -3   3 43.0429 1.81410   4
   6  -3   3 40.8698 1.90497   3
  -7   3  -3 30.5389 1.64002   7
  -7   3  -3 29.4958 1.75966   2
  -7   3  -3 29.1539 1.58339   3
  -7   3  -3 28.2001 1.56499   6
  -7   3  -3 30.8730 2.05947   9
   7  -3   3 29.2237 1.49696   4
   7  -3   3 29.0559 1.62468   3
   7  -3   3 26.7343 1.55433   6
  -8   3  -3 3.35941 0.70720   3
  -8   3  -3 3.89994 0.71150   7
  -8   3  -3 3.32986 0.72139   6
  -8   3  -3 4.75556 0.89157   2
   8  -3   3 5.10973 0.76669   4
   8  -3   3 3.84782 0.70608   3
   8  -3   3 3.75986 0.75491   6
  -9   3  -3 0.77662 0.53703   7
  -9   3  -3 0.80374 0.54322   6
  -9   3  -3 1.10751 0.62084   2
   9  -3   3 0.66275 0.60018   6
   9  -3   3 0.14804 0.55949   3
   9  -3   3 0.06320 0.54079   4
 -10   3  -3 6.37614 1.04379   6
 -10   3  -3 7.05009 1.18670   2
  10  -3   3 8.52131 1.20385   3
  10  -3   3 9.03723 1.21581   6
  11   2  -3 -0.0343 0.75293   7
  11   2  -3 0.25690 0.86553   5
  11   2  -3 0.67919 1.02755   1
 -11  -2   3 -1.1925 0.50075   5
 -11  -2   3 -0.3379 0.63456   1
  10   2  -3 3.27687 0.88188   5
  10   2  -3 3.67600 0.86244   7
 -10  -2   3 2.30409 0.78095   8
 -10  -2   3 3.51140 0.81030   5
 -10  -2   3 2.38809 0.76377   1
   9   2  -3 4.87802 0.76940   2
   9   2  -3 5.44595 0.89855   5
   9   2  -3 5.54445 0.88743   7
  -9  -2   3 3.87981 0.83477   8
  -9  -2   3 3.09234 0.75804   1
  -9  -2   3 5.44156 0.84097   5
   8   2  -3 48.0308 2.19317   7
   8   2  -3 47.1653 2.36848   9
   8   2  -3 55.3192 2.20394   2
   8   2  -3 50.1109 2.25801   5
  -8  -2   3 46.8602 2.31122   1
  -8  -2   3 48.1153 2.19722   5
  -8  -2   3 46.3101 2.31301   8
   7   2  -3 6.36481 0.81343   5
   7   2  -3 6.11157 0.68840   2
   7   2  -3 5.08636 0.72574   7
   7   2  -3 5.39666 0.80448   9
  -7  -2   3 5.70260 0.78872   1
  -7  -2   3 5.33908 0.74570   5
  -7  -2   3 5.86540 0.83029   8
  -7  -2   3 5.32992 0.61400   4
   6   2  -3 13.3985 0.96933   9
   6   2  -3 12.3919 0.66008   6
   6   2  -3 13.3797 0.88743   7
   6   2  -3 14.0210 0.85188   2
   6   2  -3 11.2234 0.87938   5
  -6  -2   3 12.1725 0.87791   5
  -6  -2   3 12.2502 0.94913   1
  -6  -2   3 12.2605 0.97111   8
  -6  -2   3 11.9664 0.74581   4
   5   2  -3 4.16660 0.55520   9
   5   2  -3 4.81260 0.49331   2
   5   2  -3 5.25493 0.36620   6
   5   2  -3 5.49693 0.61318   5
   5   2  -3 4.38950 0.52823   7
  -5  -2   3 5.03692 0.58635   5
  -5  -2   3 4.78984 0.62369   8
  -5  -2   3 5.29620 0.33029   3
  -5  -2   3 5.82315 0.67518   1
  -5  -2   3 4.11511 0.47570   4
   4   2  -3 37.4825 1.46040   2
   4   2  -3 39.2127 1.57308   5
   4   2  -3 37.9772 1.52976   7
   4   2  -3 38.9640 1.28873   6
   4   2  -3 40.6729 1.60809   9
  -4  -2   3 37.2253 1.63083   1
  -4  -2   3 38.1605 1.56973   5
  -4  -2   3 38.7062 1.49507   4
  -4  -2   3 41.7621 1.70111   8
  -4  -2   3 41.2779 1.28685   3
   3   2  -3 1.60708 0.26988   5
   3   2  -3 1.79182 0.14442   6
   3   2  -3 2.06144 0.31517   9
   3   2  -3 1.31592 0.24888   7
   3   2  -3 2.15964 0.25944   2
  -3  -2   3 1.33834 0.29602   5
  -3  -2   3 1.68064 0.27134   4
  -3  -2   3 1.65939 0.32067   1
  -3  -2   3 1.88770 0.37397   8
  -3  -2   3 1.90773 0.13536   3
  -3  -2   3 1.40451 0.28777   9
   2   2  -3 1.99542 0.26967   9
   2   2  -3 2.57260 0.27384   7
   2   2  -3 1.77509 0.26462   5
   2   2  -3 2.31944 0.24130   2
   2   2  -3 2.25393 0.14240   6
  -2  -2   3 1.66447 0.28271   1
  -2  -2   3 2.41350 0.29381   5
  -2  -2   3 2.10477 0.26809   4
  -2  -2   3 2.18716 0.32214   8
  -2  -2   3 2.00199 0.13628   3
   1   2  -3 131.344 4.08354   7
   1   2  -3 125.698 4.06700   5
   1   2  -3 131.323 4.06944   2
   1   2  -3 133.611 4.15650   9
   1   2  -3 135.731 3.98206   6
  -1  -2   3 129.768 4.11934   4
  -1  -2   3 131.677 4.00480   3
  -1  -2   3 131.339 4.08129   5
  -1  -2   3 134.044 4.19538   8
  -1  -2   3 130.333 4.13840   1
   0   2  -3 440.454 12.9144   2
   0   2  -3 423.838 12.8219   5
   0   2  -3 427.267 12.8839   7
   0   2  -3 437.226 12.8530   6
   0   2  -3 448.395 13.0149   9
   0  -2   3 426.680 12.8677   1
   0  -2   3 436.017 12.9527   4
   0  -2   3 427.190 12.9509   8
   0  -2   3 414.212 12.8754   3
  -1   2  -3 427.013 12.8716   6
  -1   2  -3 421.668 12.7395   5
  -1   2  -3 438.607 12.8751   7
  -1   2  -3 435.821 13.0527   9
  -1   2  -3 427.797 12.8949   3
  -1   2  -3 431.509 12.9302   2
   1  -2   3 426.337 12.8783   8
   1  -2   3 428.908 12.9231   4
   1  -2   3 432.883 12.7451   1
   1  -2   3 425.418 12.9034   3
  -2   2  -3 314.730 9.40524   7
  -2   2  -3 304.024 9.40706   6
  -2   2  -3 309.459 9.21630   5
  -2   2  -3 299.906 9.62642   9
  -2   2  -3 308.578 9.43716   3
  -2   2  -3 309.782 9.49288   2
   2  -2   3 317.412 9.15286   1
   2  -2   3 312.313 9.35504   8
   2  -2   3 309.159 9.42819   4
   2  -2   3 307.608 9.45617   3
  -3   2  -3 141.884 4.60386   2
  -3   2  -3 140.963 4.25625   5
  -3   2  -3 133.502 4.75025   9
  -3   2  -3 136.423 4.48178   6
  -3   2  -3 139.079 4.51133   3
  -3   2  -3 140.529 4.47691   7
   3  -2   3 137.777 4.37683   8
   3  -2   3 141.413 4.48517   4
   3  -2   3 140.302 4.54031   3
   3  -2   3 142.065 4.17044   1
  -4   2  -3 4.01900 0.46981   6
  -4   2  -3 4.23492 0.64416   9
  -4   2  -3 3.84900 0.29226   5
  -4   2  -3 4.28048 0.50324   3
  -4   2  -3 3.66214 0.51315   2
  -4   2  -3 3.99987 0.47154   7
   4  -2   3 4.49913 0.26073   1
   4  -2   3 5.17544 0.46025   8
   4  -2   3 4.49491 0.49081   4
   4  -2   3 4.05794 0.51663   3
  -5   2  -3 20.6368 1.09261   3
  -5   2  -3 21.0663 1.07254   6
  -5   2  -3 19.8305 1.19235   2
  -5   2  -3 20.6716 0.87011   5
  -5   2  -3 21.4176 1.07510   7
  -5   2  -3 19.0896 1.33549   9
   5  -2   3 18.5283 1.01054   4
   5  -2   3 21.7730 1.14379   3
   5  -2   3 20.5875 0.96474   8
   5  -2   3 20.9186 0.81731   1
  -6   2  -3 7.76351 0.54295   5
  -6   2  -3 8.60526 0.83663   6
  -6   2  -3 7.98241 0.68574   3
  -6   2  -3 7.88875 1.08539   9
  -6   2  -3 8.67983 0.97562   2
  -6   2  -3 7.04443 0.77245   7
   6  -2   3 9.14323 0.76002   3
   6  -2   3 8.10106 0.67544   8
   6  -2   3 8.36246 0.71299   4
  -7   2  -3 68.2230 2.71171   7
  -7   2  -3 64.1445 2.88326   2
  -7   2  -3 68.5852 3.25990   9
  -7   2  -3 66.1445 2.71152   6
  -7   2  -3 71.4522 2.73966   3
   7  -2   3 68.3422 2.77178   3
   7  -2   3 69.9440 2.64907   4
   7  -2   3 67.0123 2.50476   8
   7  -2   3 64.4172 3.18839   9
  -8   2  -3 6.90700 1.17012   9
  -8   2  -3 6.54693 0.88547   6
  -8   2  -3 6.04234 0.84956   3
  -8   2  -3 8.46201 0.94709   7
  -8   2  -3 8.51828 1.08007   2
   8  -2   3 8.39742 0.92486   4
   8  -2   3 8.37598 0.98904   6
   8  -2   3 7.75743 1.32179   9
   8  -2   3 7.43243 0.95145   3
  -9   2  -3 2.27808 0.66618   7
  -9   2  -3 2.64864 0.68251   3
  -9   2  -3 3.40174 0.72016   6
  -9   2  -3 2.62662 0.73203   2
   9  -2   3 1.46608 0.62487   6
   9  -2   3 1.45973 0.60011   4
   9  -2   3 2.65152 0.73483   3
 -10   2  -3 0.08232 0.55024   2
 -10   2  -3 0.10994 0.49674   3
 -10   2  -3 0.60633 0.59151   6
  10  -2   3 0.29367 0.66034   3
  10  -2   3 0.66537 0.65845   6
 -11   2  -3 0.94743 0.81286   2
 -11   2  -3 -0.1957 0.62326   6
  11  -2   3 -0.1044 0.74223   3
  11  -2   3 0.52248 0.92073   6
  11  -2   3 1.11149 0.86530   2
  11   1  -3 0.02587 0.95339   5
  11   1  -3 0.54742 0.92767   7
  11   1  -3 0.95255 0.88084   1
 -11  -1   3 -0.3936 0.63311   7
 -11  -1   3 -0.8099 0.55914   1
 -11  -1   3 -0.0091 0.57364   5
  10   1  -3 2.51702 0.76496   2
  10   1  -3 4.28840 0.87962   7
  10   1  -3 4.37837 0.91751   5
 -10  -1   3 3.32629 0.76666   5
 -10  -1   3 3.45080 0.78774   1
 -10  -1   3 3.37663 0.77599   7
   9   1  -3 26.1612 1.95172   9
   9   1  -3 26.7465 1.62010   2
   9   1  -3 26.3423 1.60852   7
   9   1  -3 26.9898 1.63559   5
  -9  -1   3 27.4926 1.64374   7
  -9  -1   3 23.5302 1.56867   1
  -9  -1   3 23.6782 1.51573   5
  -9  -1   3 24.0222 1.59607   8
   8   1  -3 0.64047 0.66130   9
   8   1  -3 1.84373 0.62229   5
   8   1  -3 1.85185 0.61664   7
   8   1  -3 2.00347 0.61179   2
  -8  -1   3 1.67929 0.46821   5
  -8  -1   3 2.47853 0.62199   7
  -8  -1   3 2.16234 0.61551   1
  -8  -1   3 1.24576 0.56114   8
   7   1  -3 11.3204 0.90079   2
   7   1  -3 10.9979 1.14522   9
   7   1  -3 12.3969 0.97789   7
   7   1  -3 12.3414 0.90115   5
   7   1  -3 12.6449 0.80289   6
  -7  -1   3 11.6461 0.91280   5
  -7  -1   3 11.1440 0.73685   4
  -7  -1   3 11.5399 0.96267   1
  -7  -1   3 12.0404 0.97294   8
  -7  -1   3 9.51542 0.95839   7
   6   1  -3 31.3641 1.43348   2
   6   1  -3 32.2927 1.27330   6
   6   1  -3 32.6154 1.63871   9
   6   1  -3 29.7124 1.45294   7
   6   1  -3 32.0861 1.21202   3
  -6  -1   3 29.8442 1.44872   7
  -6  -1   3 27.6221 1.44808   1
  -6  -1   3 31.5325 1.18229   3
  -6  -1   3 31.1371 1.52075   8
  -6  -1   3 28.9876 1.25490   4
  -6  -1   3 29.3343 1.40737   5
   5   1  -3 9.36706 0.48316   3
   5   1  -3 9.32625 0.77198   9
   5   1  -3 9.39575 0.53822   6
   5   1  -3 8.92019 0.67076   7
   5   1  -3 9.28021 0.64802   2
  -5  -1   3 9.92090 0.68997   7
  -5  -1   3 9.46376 0.56193   4
  -5  -1   3 9.05247 0.71068   8
  -5  -1   3 7.54315 0.67219   1
  -5  -1   3 8.99532 0.45906   3
  -5  -1   3 10.0555 0.69319   5
   4   1  -3 564.056 16.9638   2
   4   1  -3 568.698 17.1341   9
   4   1  -3 578.895 16.7920   6
   4   1  -3 559.281 17.0025   7
   4   1  -3 565.142 16.7188   3
  -4  -1   3 564.250 17.0897   8
  -4  -1   3 531.649 16.8497   4
  -4  -1   3 564.718 17.0889   1
  -4  -1   3 566.498 17.0139   7
  -4  -1   3 560.259 17.0099   5
  -4  -1   3 577.589 16.7139   3
   3   1  -3 104.279 3.09706   3
   3   1  -3 106.790 3.45156   9
   3   1  -3 103.381 3.17261   6
   3   1  -3 100.456 3.31242   2
   3   1  -3 101.325 3.35520   7
  -3  -1   3 99.8886 3.25486   4
  -3  -1   3 105.382 3.38343   5
  -3  -1   3 108.450 3.39221   7
  -3  -1   3 106.805 3.09578   3
  -3  -1   3 102.820 3.42897   1
  -3  -1   3 95.4244 3.45255   9
  -3  -1   3 101.941 3.43117   8
   2   1  -3 83.7068 2.68567   2
   2   1  -3 85.9129 2.72211   7
   2   1  -3 83.2454 2.56225   6
   2   1  -3 85.3500 2.78008   9
  -2  -1   3 82.7803 2.65814   4
  -2  -1   3 83.7099 2.77543   1
  -2  -1   3 88.4619 2.74600   5
  -2  -1   3 76.3625 2.77861   9
  -2  -1   3 88.2602 2.80374   8
   1   1  -3 90.5974 2.98599   5
   1   1  -3 96.6787 2.98293   2
   1   1  -3 100.699 3.06511   9
   1   1  -3 94.7855 2.98563   7
   1   1  -3 96.8739 2.89933   6
  -1  -1   3 95.1838 2.88395   3
  -1  -1   3 92.9412 2.98384   4
  -1  -1   3 97.0494 2.99973   5
  -1  -1   3 96.2005 3.06512   8
  -1  -1   3 94.2194 3.03387   1
  -1  -1   3 95.8176 3.06455   9
   0   1  -3 905.521 26.8973   9
   0   1  -3 906.498 26.9802   5
   0   1  -3 908.161 26.8847   3
   0   1  -3 935.326 26.8709   6
   0   1  -3 898.961 26.9452   2
   0   1  -3 891.179 27.0584   7
   0  -1   3 903.736 26.8654   8
   0  -1   3 915.493 27.0536   5
   0  -1   3 913.630 27.2108   9
   0  -1   3 908.283 26.8460   4
   0  -1   3 896.540 26.9929   3
   0  -1   3 893.043 27.0807   1
  -1   1  -3 32.9079 1.01621   5
  -1   1  -3 33.8237 1.18269   2
  -1   1  -3 32.0616 1.14899   6
  -1   1  -3 33.5763 1.26350   9
  -1   1  -3 33.7623 1.13096   7
  -1   1  -3 32.0093 1.16810   3
   1  -1   3 32.5908 1.06343   1
   1  -1   3 31.9597 1.16773   8
   1  -1   3 32.2038 1.18154   4
   1  -1   3 32.8697 1.18094   3
  -2   1  -3 187.741 5.77467   5
  -2   1  -3 190.102 5.93930   7
  -2   1  -3 195.135 6.03757   2
  -2   1  -3 190.310 5.97781   6
  -2   1  -3 190.824 6.15087   9
  -2   1  -3 193.926 6.00860   3
   2  -1   3 221.771 6.16751   9
   2  -1   3 192.358 5.95080   8
   2  -1   3 191.772 5.81472   1
   2  -1   3 193.199 6.02362   3
   2  -1   3 192.407 5.99719   4
  -3   1  -3 488.150 14.8711   3
  -3   1  -3 493.551 14.8088   7
  -3   1  -3 500.936 14.6268   5
  -3   1  -3 465.280 15.0739   9
  -3   1  -3 498.577 14.8553   6
  -3   1  -3 493.947 14.9377   2
   3  -1   3 494.205 14.8986   3
   3  -1   3 496.064 14.7880   8
   3  -1   3 514.089 14.6519   1
   3  -1   3 486.078 14.8517   4
  -4   1  -3 57.9833 2.11610   7
  -4   1  -3 59.0372 2.15509   6
  -4   1  -3 57.5882 2.25343   2
  -4   1  -3 60.5215 2.44743   9
  -4   1  -3 59.3985 2.18584   3
  -4   1  -3 60.6559 2.13525   4
   4  -1   3 60.0167 2.20839   3
   4  -1   3 59.1825 2.15315   4
   4  -1   3 59.7799 2.08849   8
   4  -1   3 63.2163 1.98513   1
  -5   1  -3 18.5878 1.23196   9
  -5   1  -3 18.2193 0.95375   7
  -5   1  -3 19.1413 0.99145   6
  -5   1  -3 18.6633 1.08377   2
  -5   1  -3 16.5549 0.94215   3
  -5   1  -3 18.5772 0.94206   4
  -5   1  -3 19.5715 0.81093   5
   5  -1   3 18.8890 0.97355   4
   5  -1   3 17.9607 0.98791   3
   5  -1   3 19.6944 0.93424   8
   5  -1   3 19.9811 0.84146   1
  -6   1  -3 42.2433 2.13745   9
  -6   1  -3 39.6911 1.74348   6
  -6   1  -3 39.4670 1.89476   2
  -6   1  -3 40.6671 1.75709   3
  -6   1  -3 43.4185 1.58755   1
  -6   1  -3 39.4510 1.66873   4
  -6   1  -3 38.9093 1.52335   5
  -6   1  -3 38.0969 1.69418   7
   6  -1   3 41.3346 1.72874   4
   6  -1   3 40.8155 1.80923   3
   6  -1   3 40.6016 1.65303   8
   6  -1   3 42.6019 1.58982   1
  -7   1  -3 146.181 4.91599   7
  -7   1  -3 138.949 5.10691   2
  -7   1  -3 142.331 4.92401   6
  -7   1  -3 151.964 5.51014   9
  -7   1  -3 139.881 4.64672   5
  -7   1  -3 144.167 4.82485   4
  -7   1  -3 142.978 4.91927   3
   7  -1   3 146.102 4.99802   3
   7  -1   3 144.946 4.88601   4
   7  -1   3 145.352 4.80813   8
   7  -1   3 136.836 5.41615   9
  -8   1  -3 17.9739 1.58101   9
  -8   1  -3 17.2924 1.34485   2
  -8   1  -3 20.7911 1.23598   7
  -8   1  -3 18.4857 1.24621   3
  -8   1  -3 17.6237 1.22859   6
   8  -1   3 21.3021 1.32561   6
   8  -1   3 18.3360 1.14389   8
   8  -1   3 19.8753 1.22406   4
   8  -1   3 18.5539 1.69813   9
   8  -1   3 18.2259 1.31099   3
  -9   1  -3 7.52293 1.07711   2
  -9   1  -3 6.12296 0.89407   6
  -9   1  -3 5.89578 0.81379   7
  -9   1  -3 5.61466 0.84761   3
   9  -1   3 6.88542 0.92789   4
   9  -1   3 5.10126 0.85544   6
   9  -1   3 5.57851 0.90062   3
 -10   1  -3 1.92722 0.67184   6
 -10   1  -3 2.53643 0.73680   2
 -10   1  -3 0.24489 0.51224   3
  10  -1   3 1.52856 0.68939   3
  10  -1   3 2.26101 0.74495   6
  10  -1   3 1.47753 0.73736   4
  10  -1   3 1.78481 0.63852   2
 -11   1  -3 -0.6666 0.54562   3
 -11   1  -3 -0.0084 0.57221   2
 -11   1  -3 0.83828 0.72492   6
  11  -1   3 0.32505 0.70129   2
  11  -1   3 -0.5356 0.72660   3
  11  -1   3 0.80189 0.79364   6
  11   0  -3 0.70468 0.81710   5
  11   0  -3 1.41096 0.78781   2
  11   0  -3 1.62481 0.89478   7
 -11   0   3 1.16417 0.64707   5
 -11   0   3 1.98566 0.77211   7
 -11   0   3 0.38380 0.57756   1
  10   0  -3 2.39620 0.81963   5
  10   0  -3 3.62078 0.81897   7
  10   0  -3 2.14264 0.71261   2
 -10   0   3 1.91819 0.67809   1
 -10   0   3 1.97199 0.67144   5
 -10   0   3 1.79164 0.69613   7
   9   0  -3 9.40888 1.11432   2
   9   0  -3 11.2913 1.28391   7
   9   0  -3 10.3291 1.29225   6
   9   0  -3 14.0674 1.22222   5
   9   0  -3 11.3347 1.56058   9
  -9   0   3 9.73027 1.05179   5
  -9   0   3 10.9422 1.15540   1
  -9   0   3 10.3856 1.13769   7
   8   0  -3 3.32493 0.69082   2
   8   0  -3 3.96331 0.63764   6
   8   0  -3 4.24374 0.78834   7
   8   0  -3 4.57143 0.96821   9
  -8   0   3 4.20877 0.74236   1
  -8   0   3 3.23625 0.62647   8
  -8   0   3 5.61093 0.83474   7
  -8   0   3 4.04537 0.69763   5
   7   0  -3 21.2171 1.33115   2
   7   0  -3 22.5994 1.36343   7
   7   0  -3 21.1672 1.54823   9
   7   0  -3 24.4231 1.16498   6
   7   0  -3 25.2344 1.24021   3
  -7   0   3 21.0129 1.25053   5
  -7   0   3 21.1716 1.24218   8
  -7   0   3 22.7495 1.39954   2
  -7   0   3 21.6259 1.09375   4
  -7   0   3 22.4115 1.31235   1
  -7   0   3 22.9466 1.34251   7
   6   0  -3 45.3343 1.77210   6
   6   0  -3 46.1868 2.18256   9
   6   0  -3 47.4818 1.96165   7
   6   0  -3 46.3715 1.97036   2
   6   0  -3 46.7619 1.69613   3
  -6   0   3 46.0947 1.67878   3
  -6   0   3 44.9972 1.90390   5
  -6   0   3 47.2106 1.97222   7
  -6   0   3 44.2380 1.67498   4
  -6   0   3 49.8343 1.97425   8
  -6   0   3 50.1916 2.04490   2
  -6   0   3 42.5075 1.92600   1
   5   0  -3 3.29860 0.48450   7
   5   0  -3 2.74286 0.31698   3
   5   0  -3 2.67874 0.42456   2
   5   0  -3 3.09015 0.38919   6
   5   0  -3 3.21475 0.59315   9
  -5   0   3 3.92285 0.49724   5
  -5   0   3 3.75016 0.48792   8
  -5   0   3 3.09821 0.48919   2
  -5   0   3 4.31464 0.52729   1
  -5   0   3 3.29083 0.33526   4
  -5   0   3 2.83112 0.31394   3
  -5   0   3 4.22491 0.53536   7
   4   0  -3 8.93325 0.63485   7
   4   0  -3 8.71401 0.49524   6
   4   0  -3 8.54329 0.42765   3
   4   0  -3 10.2133 0.75131   9
   4   0  -3 8.98818 0.60954   2
  -4   0   3 8.01982 0.54823   5
  -4   0   3 8.20141 0.60519   7
  -4   0   3 8.62677 0.46393   4
  -4   0   3 9.08893 0.60774   8
  -4   0   3 9.23322 0.62799   1
   3   0  -3 9.66729 0.37639   3
   3   0  -3 9.28628 0.55644   7
   3   0  -3 9.29042 0.44925   6
   3   0  -3 8.75403 0.62044   9
   3   0  -3 9.97102 0.55515   2
  -3   0   3 10.2966 0.58171   1
  -3   0   3 10.0720 0.55877   5
  -3   0   3 9.81667 0.56925   7
  -3   0   3 7.73892 0.59515   9
  -3   0   3 8.63073 0.53342   8
  -3   0   3 8.74042 0.41667   4
   2   0  -3 186.442 5.79654   7
   2   0  -3 192.124 5.57012   3
   2   0  -3 180.953 5.77186   2
   2   0  -3 196.034 5.90005   9
   2   0  -3 193.692 5.67923   6
  -2   0   3 188.456 5.81275   1
  -2   0   3 185.027 5.65023   4
  -2   0   3 192.067 5.79942   8
  -2   0   3 191.680 5.79101   5
  -2   0   3 189.365 5.80625   7
  -2   0   3 176.162 5.88106   9
   1   0  -3 267.971 8.17614   7
   1   0  -3 275.533 8.24991   9
   1   0  -3 262.821 8.09941   6
   1   0  -3 282.505 8.05627   3
   1   0  -3 266.556 8.17094   2
  -1   0   3 269.609 8.20371   1
  -1   0   3 273.194 8.17818   5
  -1   0   3 273.902 8.20477   8
  -1   0   3 269.897 8.11324   4
  -1   0   3 281.143 8.19622   7
   0   0  -3 3019.80 85.8616   9
   0   0  -3 2807.40 85.0760   7
   0   0  -3 2828.69 84.9699   6
   0   0  -3 2762.51 85.1595   2
   0   0  -3 2960.42 85.1159   3
   0   0   3 2979.31 85.0930   5
   0   0   3 2834.35 85.2351   1
   0   0   3 2890.23 85.3217   4
   0   0   3 2840.71 85.2196   8
   0   0   3 2792.59 85.6515   9
  -1   0  -3 278.912 8.39847   6
  -1   0  -3 274.365 8.41878   4
  -1   0  -3 281.434 8.33816   7
  -1   0  -3 284.605 8.41174   2
  -1   0  -3 289.870 8.48475   9
  -1   0  -3 276.716 8.42630   3
   1   0   3 293.495 8.47478   9
   1   0   3 274.046 8.43295   4
   1   0   3 275.755 8.36599   1
   1   0   3 273.663 8.43165   8
  -2   0  -3 202.979 5.95692   5
  -2   0  -3 199.248 6.16549   3
  -2   0  -3 197.825 6.06425   7
  -2   0  -3 199.016 6.13515   6
  -2   0  -3 201.519 6.26419   9
  -2   0  -3 196.332 6.15054   4
  -2   0  -3 195.601 6.15723   2
   2   0   3 199.094 6.14961   8
   2   0   3 200.651 6.05902   1
   2   0   3 203.223 5.95698   5
   2   0   3 200.012 6.17142   4
   2   0   3 216.080 6.24461   9
  -3   0  -3 10.2303 0.41919   5
  -3   0  -3 10.6736 0.50707   7
  -3   0  -3 9.67099 0.54324   6
  -3   0  -3 10.6578 0.57138   4
  -3   0  -3 9.12191 0.56367   2
  -3   0  -3 9.98436 0.57183   3
  -3   0  -3 8.91630 0.63819   9
   3   0   3 10.8969 0.64791   9
   3   0   3 9.09990 0.55794   4
   3   0   3 10.6677 0.42460   5
   3   0   3 9.21853 0.54166   8
   3   0   3 11.9263 0.51053   1
  -4   0  -3 7.83369 0.51465   7
  -4   0  -3 8.66589 0.54701   6
  -4   0  -3 8.93249 0.60095   3
  -4   0  -3 7.26142 0.67970   9
  -4   0  -3 9.72601 0.57840   8
  -4   0  -3 9.75847 0.59407   4
  -4   0  -3 8.09094 0.60564   2
  -4   0  -3 9.29623 0.52731   1
  -4   0  -3 9.31916 0.44789   5
   4   0   3 8.11799 0.46987   5
   4   0   3 9.39350 0.57971   8
   4   0   3 9.28821 0.52754   1
   4   0   3 8.97451 0.59790   4
  -5   0  -3 2.80276 0.42130   6
  -5   0  -3 2.80994 0.37673   7
  -5   0  -3 1.57070 0.44793   9
  -5   0  -3 2.57046 0.40787   4
  -5   0  -3 2.95842 0.42701   8
  -5   0  -3 2.88946 0.37717   1
  -5   0  -3 2.52975 0.41681   3
  -5   0  -3 3.20037 0.33307   5
  -5   0  -3 2.77079 0.45710   2
   5   0   3 3.39133 0.36777   5
   5   0   3 2.72990 0.42717   4
   5   0   3 3.38969 0.45014   8
   5   0   3 2.77647 0.36511   1
  -6   0  -3 44.2818 1.82580   4
  -6   0  -3 47.7238 1.86630   8
  -6   0  -3 46.0704 1.87822   3
  -6   0  -3 47.7428 1.79397   1
  -6   0  -3 44.9730 1.97367   2
  -6   0  -3 44.2108 1.80768   7
  -6   0  -3 44.1406 1.67493   5
  -6   0  -3 44.7663 2.17558   9
  -6   0  -3 49.2071 1.89550   6
   6   0   3 46.2513 1.87687   4
   6   0   3 49.5504 1.81983   1
   6   0   3 43.5355 1.87355   3
   6   0   3 45.9121 1.70884   5
   6   0   3 42.6794 1.82597   8
   6   0   3 43.2129 2.16718   9
  -7   0  -3 25.3573 1.31216   6
  -7   0  -3 23.1273 1.22959   7
  -7   0  -3 25.5118 1.46091   2
  -7   0  -3 24.6897 1.25726   4
  -7   0  -3 24.8187 1.22205   1
  -7   0  -3 22.4061 1.56740   9
  -7   0  -3 20.6521 1.18847   8
  -7   0  -3 22.4423 1.26956   3
  -7   0  -3 23.5392 1.11575   5
   7   0   3 21.8484 1.59283   9
   7   0   3 24.8000 1.35742   3
   7   0   3 23.6910 1.26466   8
   7   0   3 26.5543 1.19049   5
   7   0   3 21.5853 1.21532   1
   7   0   3 23.9220 1.29365   4
  -8   0  -3 3.36657 0.64684   6
  -8   0  -3 4.15767 0.66837   7
  -8   0  -3 4.08568 0.65038   8
  -8   0  -3 4.54659 0.68289   4
  -8   0  -3 5.25263 0.75061   1
  -8   0  -3 3.74258 0.66628   3
  -8   0  -3 2.94660 0.82428   9
  -8   0  -3 3.04571 0.70245   2
   8   0   3 3.98011 0.74155   3
   8   0   3 4.36368 0.68549   1
   8   0   3 3.47618 0.89519   9
   8   0   3 4.28398 0.63489   5
   8   0   3 4.18829 0.72381   8
   8   0   3 4.26138 0.71638   4
  -9   0  -3 12.1621 0.96922   8
  -9   0  -3 11.9383 1.26943   2
  -9   0  -3 9.81596 1.34523   9
  -9   0  -3 10.0119 1.00509   4
  -9   0  -3 10.3997 1.17005   7
  -9   0  -3 11.5645 1.12902   6
  -9   0  -3 11.2972 1.11154   3
   9   0   3 11.0864 1.10008   8
   9   0   3 11.2359 1.18878   6
   9   0   3 10.1933 1.07623   4
   9   0   3 10.1315 1.47830   9
   9   0   3 10.1427 1.13027   3
   9   0   3 8.94119 1.01382   7
 -10   0  -3 2.32462 0.68351   2
 -10   0  -3 2.72830 0.73002   6
 -10   0  -3 2.06772 0.65557   3
 -10   0  -3 1.52328 0.65841   4
  10   0   3 2.14356 0.73816   6
  10   0   3 2.78238 0.86216   4
  10   0   3 2.32892 0.80926   2
  10   0   3 3.07237 0.82083   3
 -11   0  -3 0.10940 0.54082   6
 -11   0  -3 1.21672 0.63954   3
  11   0   3 1.00772 0.81519   3
  11   0   3 1.00142 0.83139   6
  11  -1  -3 -0.1813 0.88649   5
  11  -1  -3 0.65748 0.75345   2
  11  -1  -3 -0.2640 0.92994   7
 -11   1   3 0.70377 0.66129   5
 -11   1   3 0.26683 0.67550   7
  10  -1  -3 0.36499 0.79626   6
  10  -1  -3 0.07670 0.69108   7
  10  -1  -3 0.02784 0.52095   2
 -10   1   3 -0.5819 0.63820   2
 -10   1   3 0.88657 0.50902   1
 -10   1   3 0.56134 0.48793   5
 -10   1   3 0.84235 0.61678   7
   9  -1  -3 4.35822 0.83827   7
   9  -1  -3 5.60873 0.84258   6
   9  -1  -3 5.18246 0.95061   2
  -9   1   3 6.02268 0.88082   1
  -9   1   3 5.59453 0.94513   2
  -9   1   3 5.34196 0.88984   7
  -9   1   3 5.02861 0.80210   5
   8  -1  -3 73.1383 3.13507   2
   8  -1  -3 75.3156 3.50037   9
   8  -1  -3 81.0876 2.95302   6
   8  -1  -3 77.5283 3.15305   7
  -8   1   3 74.5527 3.10016   7
  -8   1   3 81.2968 3.24962   2
  -8   1   3 73.6212 2.98222   5
  -8   1   3 75.3789 3.03589   1
   7  -1  -3 79.5636 3.05190   7
   7  -1  -3 76.8551 2.85141   6
   7  -1  -3 80.0780 2.74440   3
   7  -1  -3 72.3228 3.04704   2
   7  -1  -3 76.6722 3.42339   9
  -7   1   3 80.9848 3.13985   2
  -7   1   3 77.3621 2.96135   1
  -7   1   3 74.7033 2.98438   7
  -7   1   3 69.0214 2.82267   8
  -7   1   3 77.6463 2.91921   5
   6  -1  -3 51.4146 2.25668   2
   6  -1  -3 53.8910 1.91522   4
   6  -1  -3 56.6499 2.57478   9
   6  -1  -3 52.7803 2.24115   7
   6  -1  -3 54.6396 1.99237   3
   6  -1  -3 57.3484 2.10927   6
  -6   1   3 53.7987 2.18457   1
  -6   1   3 54.3412 2.12003   8
  -6   1   3 53.1478 1.88377   4
  -6   1   3 58.0432 2.19009   5
  -6   1   3 56.8651 2.32876   2
  -6   1   3 56.2027 2.26963   7
   5  -1  -3 42.4609 1.75741   2
   5  -1  -3 42.5579 1.59010   6
   5  -1  -3 39.3088 1.41497   4
   5  -1  -3 40.1376 1.48306   3
   5  -1  -3 40.7188 1.93610   9
  -5   1   3 40.8216 1.66531   1
  -5   1   3 40.0088 1.74859   2
  -5   1   3 39.3784 1.58620   8
  -5   1   3 42.0146 1.64250   5
  -5   1   3 37.5995 1.38800   4
  -5   1   3 39.4520 1.70264   7
   4  -1  -3 12.8426 0.65529   6
   4  -1  -3 11.9951 0.56971   3
   4  -1  -3 11.2008 0.85857   9
   4  -1  -3 11.8975 0.72735   2
  -4   1   3 12.4631 0.70288   5
  -4   1   3 12.8487 0.76090   2
  -4   1   3 12.1849 0.50854   4
  -4   1   3 11.2493 0.63476   8
  -4   1   3 12.5688 0.75073   7
  -4   1   3 11.9756 0.69193   1
   3  -1  -3 106.830 3.37647   6
   3  -1  -3 107.070 3.66314   9
   3  -1  -3 102.770 3.49241   2
   3  -1  -3 103.552 3.68401   9
   3  -1  -3 107.777 3.28996   3
  -3   1   3 104.850 3.52110   2
  -3   1   3 97.1762 3.62300   9
  -3   1   3 106.498 3.49926   7
  -3   1   3 107.173 3.21871   4
  -3   1   3 108.372 3.44837   5
  -3   1   3 110.201 3.45271   1
  -3   1   3 110.085 3.39708   8
   2  -1  -3 332.398 10.2957   2
   2  -1  -3 346.469 10.1290   3
   2  -1  -3 335.398 10.4204   9
   2  -1  -3 341.635 10.2042   6
  -2   1   3 348.442 10.2128   8
  -2   1   3 347.149 10.2689   5
  -2   1   3 336.605 10.3011   7
  -2   1   3 336.676 10.0505   4
  -2   1   3 340.935 10.2635   1
   1  -1  -3 32.7317 1.19694   9
   1  -1  -3 30.1361 1.10696   2
   1  -1  -3 32.3423 1.06488   6
   1  -1  -3 32.4115 1.02252   3
  -1   1   3 31.9617 1.11382   1
  -1   1   3 29.5240 1.17863   9
  -1   1   3 31.1023 1.07471   8
  -1   1   3 32.4056 1.10434   5
  -1   1   3 33.4481 0.98041   4
   0  -1  -3 1233.84 36.1993   3
   0  -1  -3 1178.77 36.2304   7
   0  -1  -3 1232.62 36.2333   4
   0  -1  -3 1188.70 36.0739   6
   0  -1  -3 1231.48 36.2867   2
   0   1   3 1195.87 36.1861   5
   0   1   3 1260.12 36.2593   7
   0   1   3 1177.51 36.4561   9
   0   1   3 1180.59 36.2617   1
   0   1   3 1251.69 36.0653   4
   0   1   3 1250.82 36.3509   8
  -1  -1  -3 309.231 9.29989   6
  -1  -1  -3 320.498 9.23013   7
  -1  -1  -3 314.946 9.28699   2
  -1  -1  -3 312.847 9.34805   3
  -1  -1  -3 318.438 9.33650   9
  -1  -1  -3 306.590 9.34887   4
   1   1   3 310.307 9.36923   8
   1   1   3 305.416 9.32110   9
   1   1   3 315.749 9.24926   5
   1   1   3 305.029 9.33000   1
  -2  -1  -3 2.28083 0.27792   4
  -2  -1  -3 2.24316 0.26423   9
  -2  -1  -3 1.88036 0.24906   3
  -2  -1  -3 2.16857 0.22244   2
  -2  -1  -3 2.41428 0.23622   6
  -2  -1  -3 1.97595 0.26380   8
  -2  -1  -3 2.02831 0.14152   7
   2   1   3 2.18887 0.22752   9
   2   1   3 2.43702 0.24248   1
   2   1   3 2.39054 0.28220   8
   2   1   3 2.32551 0.15004   5
  -3  -1  -3 78.4888 2.40178   5
  -3  -1  -3 75.4479 2.55075   3
  -3  -1  -3 78.7217 2.51230   6
  -3  -1  -3 74.7460 2.63599   9
  -3  -1  -3 75.6731 2.56208   4
  -3  -1  -3 74.6193 2.52830   2
  -3  -1  -3 76.5604 2.58335   8
  -3  -1  -3 72.8896 2.41328   7
   3   1   3 77.1608 2.58740   8
   3   1   3 76.7922 2.51939   1
   3   1   3 77.9791 2.40322   5
   3   1   3 77.8836 2.58351   9
  -4  -1  -3 54.7290 1.99303   8
  -4  -1  -3 51.2121 1.89817   6
  -4  -1  -3 52.5880 1.83779   7
  -4  -1  -3 56.9738 1.94200   1
  -4  -1  -3 53.9120 1.80368   5
  -4  -1  -3 53.8767 1.95335   3
  -4  -1  -3 52.4758 1.95768   2
  -4  -1  -3 52.8443 1.94722   4
  -4  -1  -3 53.9667 2.11067   9
   4   1   3 53.4629 2.00013   8
   4   1   3 54.8210 2.04558   9
   4   1   3 53.1547 1.97683   4
   4   1   3 54.4780 1.92712   1
   4   1   3 54.5698 1.81092   5
  -5  -1  -3 178.519 5.68127   4
  -5  -1  -3 170.241 5.55349   7
  -5  -1  -3 171.234 5.89676   9
  -5  -1  -3 177.298 5.50813   5
  -5  -1  -3 175.660 5.72308   8
  -5  -1  -3 182.555 5.65951   1
  -5  -1  -3 174.910 5.67268   3
  -5  -1  -3 181.082 5.73587   2
  -5  -1  -3 176.031 5.63048   6
   5   1   3 175.146 5.70435   4
   5   1   3 175.144 5.72528   8
   5   1   3 178.477 5.65365   1
   5   1   3 185.947 5.52908   5
  -6  -1  -3 14.7957 0.91180   4
  -6  -1  -3 15.9589 0.93218   3
  -6  -1  -3 16.7071 1.00488   2
  -6  -1  -3 15.9105 0.81217   5
  -6  -1  -3 16.0794 0.97198   8
  -6  -1  -3 16.1188 1.14066   9
  -6  -1  -3 18.0426 0.93925   6
  -6  -1  -3 16.5775 0.93386   1
  -6  -1  -3 17.4709 0.88843   7
   6   1   3 16.4625 0.93045   1
   6   1   3 13.2432 1.06982   9
   6   1   3 12.8789 0.90023   4
   6   1   3 18.5480 1.03066   8
   6   1   3 16.8239 0.85313   5
  -7  -1  -3 35.2407 1.62558   8
  -7  -1  -3 32.8546 1.48418   7
  -7  -1  -3 33.2169 1.53968   1
  -7  -1  -3 33.5366 1.41111   5
  -7  -1  -3 32.9777 1.86501   9
  -7  -1  -3 35.6066 1.66556   2
  -7  -1  -3 31.2137 1.53706   3
  -7  -1  -3 30.8503 1.51913   4
  -7  -1  -3 32.7114 1.53440   6
   7   1   3 35.3765 1.62765   4
   7   1   3 32.8884 1.55306   1
   7   1   3 33.3571 1.90171   9
   7   1   3 33.2850 1.51540   7
   7   1   3 35.3989 1.47787   5
   7   1   3 35.3162 1.64808   8
  -8  -1  -3 53.9340 2.68386   9
  -8  -1  -3 55.5454 2.11418   5
  -8  -1  -3 49.1140 2.24974   8
  -8  -1  -3 56.2745 2.21068   7
  -8  -1  -3 55.4535 2.24355   1
  -8  -1  -3 50.3959 2.23255   3
  -8  -1  -3 51.0032 2.33680   2
  -8  -1  -3 56.8912 2.30325   6
  -8  -1  -3 55.0242 2.24135   4
   8   1   3 47.7798 2.30111   3
   8   1   3 50.4206 2.16903   7
   8   1   3 55.7263 2.14873   5
   8   1   3 51.5028 2.30553   8
   8   1   3 50.1753 2.66599   9
   8   1   3 54.0661 2.30759   4
   8   1   3 58.2354 2.30355   1
  -9  -1  -3 0.06774 0.52216   2
  -9  -1  -3 0.81656 0.47636   4
  -9  -1  -3 0.56745 0.48012   1
  -9  -1  -3 0.20453 0.45135   3
  -9  -1  -3 0.47414 0.77413   9
  -9  -1  -3 0.05159 0.43015   6
  -9  -1  -3 0.57907 0.52712   8
   9   1   3 1.24266 0.58697   3
   9   1   3 0.63493 0.60503   8
   9   1   3 1.28834 0.58140   4
   9   1   3 -0.2193 0.93616   9
   9   1   3 -0.8102 0.46632   2
   9   1   3 1.05341 0.63391   6
   9   1   3 1.39368 0.62660   1
 -10  -1  -3 16.8830 1.27092   6
 -10  -1  -3 14.8537 1.56171   8
 -10  -1  -3 14.1386 1.21659   3
 -10  -1  -3 16.5304 1.23514   4
  10   1   3 15.2472 1.41104   6
  10   1   3 15.5881 1.49845   8
  10   1   3 17.3800 1.42691   3
  10   1   3 15.8888 1.36457   4
  11   1   3 -0.0757 0.83367   3
  11  -2  -3 -0.2982 0.74323   2
  11  -2  -3 0.49080 0.87464   7
 -11   2   3 -0.3909 0.78013   2
 -11   2   3 0.07094 0.62053   7
 -11   2   3 0.73969 0.61697   5
  10  -2  -3 2.88329 0.83841   6
  10  -2  -3 1.48460 0.73020   2
  10  -2  -3 2.31087 0.79317   7
 -10   2   3 0.98778 0.68085   2
 -10   2   3 2.06652 0.64277   5
 -10   2   3 1.29270 0.67773   7
   9  -2  -3 0.64591 0.59828   7
   9  -2  -3 0.21980 0.55226   6
   9  -2  -3 -0.4748 0.44264   2
  -9   2   3 0.70739 0.62234   2
  -9   2   3 0.54407 0.45117   1
  -9   2   3 1.00982 0.48982   5
  -9   2   3 1.15808 0.56058   7
   8  -2  -3 4.48744 0.83117   2
   8  -2  -3 5.31255 1.11995   9
   8  -2  -3 4.59580 0.72445   6
   8  -2  -3 4.53517 0.65851   3
  -8   2   3 3.79281 0.81835   2
  -8   2   3 5.27454 0.74770   1
  -8   2   3 3.58289 0.72234   7
  -8   2   3 3.76538 0.68018   5
   7  -2  -3 26.7981 1.55824   2
   7  -2  -3 26.0379 1.80822   9
   7  -2  -3 24.0720 1.33916   6
   7  -2  -3 24.7958 1.26063   3
  -7   2   3 26.3976 1.56374   2
  -7   2   3 25.1781 1.35973   1
  -7   2   3 24.8589 1.48640   7
  -7   2   3 23.7901 1.29723   5
   6  -2  -3 2.46769 0.41882   3
   6  -2  -3 1.12636 0.39252   6
   6  -2  -3 1.82875 0.30168   4
   6  -2  -3 0.71413 0.43547   2
   6  -2  -3 1.76138 0.63883   9
  -6   2   3 1.97559 0.52201   7
  -6   2   3 1.87644 0.37340   8
  -6   2   3 1.58308 0.53127   2
  -6   2   3 1.74014 0.42619   5
  -6   2   3 1.11373 0.36104   1
   5  -2  -3 1.75715 0.24629   4
   5  -2  -3 1.55088 0.48352   9
   5  -2  -3 1.72922 0.36014   6
   5  -2  -3 1.81059 0.29919   3
   5  -2  -3 1.43337 0.39566   2
  -5   2   3 1.31927 0.32150   1
  -5   2   3 1.66940 0.35726   5
  -5   2   3 2.20064 0.32577   8
  -5   2   3 1.80255 0.38090   7
  -5   2   3 1.07027 0.37834   2
   4  -2  -3 95.1981 3.22145   6
   4  -2  -3 94.7624 3.58886   9
   4  -2  -3 96.5295 3.14771   3
   4  -2  -3 92.7402 2.99117   4
[truncated: 945,401 more chars]
