# Supplementary material for: Structural, Hirshfeld and DFT studies of conjugated D–π–A carbazole chalcone crystal
Source: Acta Crystallogr E Crystallogr Commun. 2020 Feb 18;76(Pt 3):387–91. doi: 10.1107/S2056989020002054 (PMC7057368; doi:10.1107/S2056989020002054)
Supplement: Supplementary file 2 [file e-76-00387-Isup2.hkl]

#
# h,k,l, Fc-squared, Fo-squared, sigma(Fo-squared), status flag
#
data_I
_shelx_title ' a_a.res in Cc'
_shelx_refln_list_code          4
_shelx_F_calc_maximum      271.21
_exptl_crystal_F_000       872.00
_reflns_d_resolution_high  0.7099

loop_
 _space_group_symop_operation_xyz
 'x, y, z'
 'x, -y, z+1/2'
 'x+1/2, y+1/2, z'
 'x+1/2, -y+1/2, z+1/2'

_cell_length_a     9.9690
_cell_length_b    24.8828
_cell_length_c     8.3049
_cell_angle_alpha  90.000
_cell_angle_beta   94.356
_cell_angle_gamma  90.000

_shelx_F_squared_multiplier     1.000

loop_
 _refln_index_h
 _refln_index_k
 _refln_index_l
 _refln_F_squared_calc
 _refln_F_squared_meas
 _refln_F_squared_sigma
 _refln_observed_status
  -3   1 -11         18.75         19.97         3.48 o
  -1   1 -11         15.84         14.54         2.70 o
   1   1 -11         12.48         13.16         4.68 o
   3   1 -11         46.16         44.07         3.41 o
   5   1 -11         15.05         18.61         2.60 o
  -2   2 -11          4.78          0.04         1.93 o
   0   2 -11          7.31          9.43         3.46 o
   2   2 -11         20.35         21.78         4.27 o
   4   2 -11         34.14         24.38         3.04 o
  -3   3 -11         16.22         14.64         2.50 o
  -1   3 -11         13.68         11.16         2.84 o
   1   3 -11         13.79         15.35         3.14 o
   3   3 -11         16.30         13.39         2.28 o
   5   3 -11          0.04          1.99         2.62 o
  -2   4 -11          4.26          1.70         2.18 o
   0   4 -11          4.57          2.42         2.64 o
   2   4 -11          0.12         -1.38         2.91 o
   4   4 -11          6.61         15.61         3.27 o
  -3   5 -11          0.79         -1.26         2.07 o
  -1   5 -11          6.42          3.39         2.44 o
   1   5 -11          2.19          3.86         2.71 o
   3   5 -11          5.87          9.20         3.05 o
   5   5 -11          1.63          0.85         2.67 o
  -2   6 -11         11.97          8.92         2.95 o
   0   6 -11          5.00          6.72         2.24 o
   2   6 -11          5.26          2.58         2.36 o
   4   6 -11         70.86         79.23         7.34 o
  -1   7 -11          1.90         -1.27         2.02 o
   1   7 -11          0.34         -1.32         1.96 o
   3   7 -11         13.26          8.19         2.33 o
  -2   8 -11          1.91          0.39         2.61 o
   0   8 -11         22.07         21.72         3.30 o
   2   8 -11          0.99         -2.13         2.13 o
   4   8 -11          0.89          3.43         2.24 o
  -1   9 -11         27.64         27.82         3.41 o
   1   9 -11          0.63          0.76         1.97 o
   3   9 -11         15.55         15.77         2.86 o
   0  10 -11          1.84         -0.09         2.24 o
   2  10 -11         22.91         21.27         5.27 o
   1  11 -11          0.96         -2.40         2.40 o
  -6   0 -10         57.72         78.10         9.23 o
  -4   0 -10         21.12         22.06         4.76 o
  -2   0 -10          6.73         10.02         2.37 o
   0   0 -10        130.04        140.63         5.11 o
   2   0 -10        223.83        258.77         9.02 o
   4   0 -10         41.56         44.26         4.17 o
   6   0 -10          4.22          8.76         3.64 o
   8   0 -10          8.77          7.37         4.61 o
  -5   1 -10          0.18         -2.08         2.08 o
  -3   1 -10        117.66        133.27         4.98 o
  -1   1 -10          5.50          4.62         1.48 o
   1   1 -10         28.90         25.76         2.10 o
   3   1 -10         67.95         73.56         2.97 o
   5   1 -10          5.71          4.97         1.94 o
   7   1 -10          5.41          2.18         2.36 o
  -6   2 -10         14.67         13.72         3.17 o
  -4   2 -10          4.35          8.17         2.40 o
  -2   2 -10          4.38          3.14         1.82 o
   0   2 -10          9.25         10.42         1.60 o
   2   2 -10         34.26         36.51         2.31 o
   4   2 -10         11.34         14.25         2.18 o
   6   2 -10          0.28          2.90         2.66 o
   8   2 -10          0.19          5.55         3.58 o
  -5   3 -10         12.09         10.65         2.70 o
  -3   3 -10         15.43         17.94         2.34 o
  -1   3 -10          6.68          8.29         1.71 o
   1   3 -10         57.32         56.20         2.78 o
   3   3 -10          1.08          3.53         1.63 o
   5   3 -10          2.75          0.46         2.02 o
   7   3 -10         10.19         13.13         2.65 o
  -6   4 -10         41.05         68.08         5.12 o
  -4   4 -10         22.67         26.79         2.79 o
  -2   4 -10         13.86         10.90         2.16 o
   0   4 -10         16.38         21.15         2.08 o
   2   4 -10         45.66         40.40         2.36 o
   4   4 -10         43.13         48.99         3.12 o
   6   4 -10          2.17          0.14         2.09 o
   8   4 -10          4.56          7.06         5.41 o
  -5   5 -10         52.06         55.45         3.78 o
  -3   5 -10          9.22          6.70         2.06 o
  -1   5 -10          2.70          1.86         1.39 o
   1   5 -10        115.90        120.29         3.72 o
   3   5 -10        138.09        165.99         4.82 o
   5   5 -10          7.03          7.12         2.09 o
   7   5 -10          7.84         11.19         2.52 o
  -4   6 -10          0.48         -1.77         1.77 o
  -2   6 -10         49.30         45.88         3.52 o
   0   6 -10         16.56         15.52         1.93 o
   2   6 -10         27.57         28.09         2.34 o
   4   6 -10         66.41         67.69         3.59 o
   6   6 -10          3.29          2.97         2.02 o
  -5   7 -10         51.10         49.31         3.65 o
  -3   7 -10         52.30         56.97         3.99 o
  -1   7 -10         12.05         15.34         2.46 o
   1   7 -10         28.04         24.49         2.32 o
   3   7 -10         49.59         58.76         4.26 o
   5   7 -10          0.16          6.25         2.42 o
   7   7 -10          1.49          1.09         2.10 o
  -4   8 -10         23.69         30.31         3.22 o
  -2   8 -10          1.73          1.81         1.72 o
   0   8 -10         16.89         13.21         1.88 o
   2   8 -10         22.59         22.30         2.92 o
   4   8 -10         22.78         20.60         2.53 o
   6   8 -10          7.29          4.76         2.44 o
  -5   9 -10         44.62         49.36         4.08 o
  -3   9 -10         52.16         55.96         4.36 o
  -1   9 -10         54.34         62.02         3.47 o
   1   9 -10         28.55         27.50         2.46 o
   3   9 -10         58.01         55.51         3.39 o
   5   9 -10         21.48         24.81         3.08 o
   7   9 -10          8.32         10.00         2.91 o
  -4  10 -10         24.14         26.15         3.47 o
  -2  10 -10         29.72         33.07         2.80 o
   0  10 -10         19.86         19.78         2.29 o
   2  10 -10          6.13          4.45         1.90 o
   4  10 -10          7.42          9.84         2.44 o
   6  10 -10          4.45          4.71         2.58 o
  -3  11 -10         18.83         25.73         3.15 o
  -1  11 -10          1.06         -0.70         1.68 o
   1  11 -10          5.48          6.13         2.11 o
   3  11 -10         22.71         26.22         3.49 o
   5  11 -10         33.98         44.77         4.15 o
  -4  12 -10         16.75         16.86         3.50 o
  -2  12 -10         27.02         36.90         3.04 o
   0  12 -10          9.26          6.07         2.00 o
   2  12 -10         11.93         13.13         2.33 o
   4  12 -10         18.87         18.07         3.39 o
   6  12 -10          1.52          0.60         2.74 o
  -3  13 -10          3.89          6.00         2.93 o
  -1  13 -10         31.87         31.21         2.86 o
   1  13 -10          1.93         -0.62         1.94 o
   3  13 -10         33.66         33.01         2.92 o
   5  13 -10          8.66         11.33         3.24 o
  -2  14 -10         41.72         52.43         3.54 o
   0  14 -10         12.65         12.57         2.76 o
   2  14 -10         11.92         16.55         2.51 o
   4  14 -10          8.82         12.24         2.92 o
  -3  15 -10         32.51         43.54         4.50 o
  -1  15 -10         25.98         36.54         4.13 o
   1  15 -10         28.57         37.37         3.69 o
   3  15 -10          3.11          5.12         2.19 o
   5  15 -10          8.92         11.75         7.29 o
  -2  16 -10          6.32          8.05         2.36 o
   0  16 -10          2.52          1.21         2.47 o
   2  16 -10          4.32          3.57         2.17 o
   4  16 -10          3.80          6.29         2.64 o
  -1  17 -10          4.88          5.73         2.51 o
   1  17 -10          3.42          3.30         2.66 o
   3  17 -10          3.41          2.42         2.31 o
   0  18 -10         16.19         22.70         7.38 o
  -7   1  -9         39.02         56.12         4.22 o
  -5   1  -9        122.75        155.54         4.89 o
  -3   1  -9         21.67         18.50         1.88 o
  -1   1  -9        205.58        203.48         3.61 o
   1   1  -9        112.55        124.09         2.29 o
   3   1  -9         10.76          9.03         1.36 o
   5   1  -9          8.52          5.74         1.61 o
   7   1  -9         12.78          8.23         2.37 o
   9   1  -9          5.89          5.11         3.07 o
  -8   2  -9          4.68         12.77         5.69 o
  -6   2  -9         31.68         34.10         3.46 o
  -4   2  -9          1.36          4.24         1.57 o
  -2   2  -9          7.17          6.18         1.43 o
   0   2  -9         17.33         15.93         1.38 o
   2   2  -9         49.12         43.84         1.71 o
   4   2  -9         10.51          6.22         1.58 o
   6   2  -9         34.86         28.19         2.29 o
   8   2  -9         10.81          8.84         2.63 o
  -7   3  -9         17.24         26.74         3.50 o
  -5   3  -9        101.36        105.44         4.50 o
  -3   3  -9         17.20         17.68         2.12 o
  -1   3  -9         37.45         39.74         1.84 o
   1   3  -9        484.16        525.53         5.78 o
   3   3  -9          3.17          2.23         1.29 o
   5   3  -9         11.34         11.12         1.74 o
   7   3  -9         16.46         15.07         2.28 o
   9   3  -9          0.04          3.41         3.03 o
  -6   4  -9         22.65         27.54         3.51 o
  -4   4  -9         74.04         83.29         3.93 o
  -2   4  -9          3.17          5.09         1.45 o
   0   4  -9         66.00         61.96         2.23 o
   2   4  -9         20.65         14.44         1.45 o
   4   4  -9         59.84         61.85         2.83 o
   6   4  -9          2.04          1.89         1.76 o
   8   4  -9         12.36          7.98         2.31 o
  -7   5  -9         51.87         59.80         4.50 o
  -5   5  -9          6.56         10.71         2.16 o
  -3   5  -9          4.19          6.03         1.76 o
  -1   5  -9         45.73         42.30         2.29 o
   1   5  -9          2.40          3.92         1.14 o
   3   5  -9         37.35         35.90         2.06 o
   5   5  -9         24.21         21.05         2.25 o
   7   5  -9         18.60         15.05         2.37 o
   9   5  -9          0.99          2.19         3.36 o
  -6   6  -9          3.90          1.26         2.08 o
  -4   6  -9         30.55         33.46         2.77 o
  -2   6  -9         37.38         33.70         2.17 o
   0   6  -9         80.57         82.05         2.66 o
   2   6  -9        117.49        118.59         3.22 o
   4   6  -9         37.15         28.48         2.23 o
   6   6  -9          7.70          4.41         1.82 o
   8   6  -9          0.43          0.02         2.13 o
  -7   7  -9         39.67         60.38         4.54 o
  -5   7  -9         28.36         28.31         2.81 o
  -3   7  -9         76.60         88.24         3.92 o
  -1   7  -9         52.82         47.60         2.58 o
   1   7  -9        184.67        182.87         3.83 o
   3   7  -9         73.49         73.22         3.14 o
   5   7  -9         62.28         61.27         3.38 o
   7   7  -9          0.63         -1.07         1.85 o
   9   7  -9          2.17          1.81         2.39 o
  -6   8  -9          7.45          9.34         2.44 o
  -4   8  -9          8.21          9.44         2.07 o
  -2   8  -9         17.22         16.90         1.89 o
   0   8  -9         85.64         80.01         3.07 o
   2   8  -9         34.85         31.77         2.25 o
   4   8  -9         40.85         41.57         2.99 o
   6   8  -9         12.03          5.74         2.33 o
   8   8  -9         15.29         13.65         2.52 o
  -7   9  -9        196.33        257.12         7.81 o
  -5   9  -9         36.94         43.16         3.54 o
  -3   9  -9          8.50          6.95         1.75 o
  -1   9  -9          7.35          5.20         1.63 o
   1   9  -9         35.06         30.13         2.05 o
   3   9  -9         14.70         12.03         1.74 o
   5   9  -9         33.12         29.27         2.69 o
   7   9  -9          1.27         -0.97         2.30 o
   9   9  -9          3.28         10.41         6.21 o
  -6  10  -9         74.20         81.15         5.19 o
  -4  10  -9         70.63         89.98         5.04 o
  -2  10  -9         60.36         57.04         3.21 o
   0  10  -9          2.18          1.13         1.25 o
   2  10  -9         26.48         22.07         2.23 o
   4  10  -9         34.38         38.60         2.59 o
   6  10  -9         14.51         14.35         2.40 o
   8  10  -9          1.05          1.82         2.31 o
  -5  11  -9         13.46         20.25         2.91 o
  -3  11  -9         11.35         12.34         2.07 o
  -1  11  -9         25.35         24.85         2.33 o
   1  11  -9         10.52         11.53         1.63 o
   3  11  -9          5.26          1.91         1.75 o
   5  11  -9          4.68          2.76         2.12 o
   7  11  -9          0.02          0.29         2.75 o
  -6  12  -9         46.51         63.08         6.08 o
  -4  12  -9        116.37        145.20         4.82 o
  -2  12  -9         62.24         68.65         3.59 o
   0  12  -9         15.97         11.26         1.93 o
   2  12  -9         19.55         21.43         2.23 o
   4  12  -9         87.01         95.86         4.16 o
   6  12  -9         54.94         57.48         4.55 o
   8  12  -9          0.50          1.20         2.34 o
  -5  13  -9         32.80         34.69         3.46 o
  -3  13  -9         19.46         21.29         2.60 o
  -1  13  -9          1.96          0.06         1.48 o
   1  13  -9         12.74         12.68         2.02 o
   3  13  -9         10.15          9.63         1.85 o
   5  13  -9         10.39         13.30         2.49 o
   7  13  -9          0.28          0.37         2.74 o
  -6  14  -9         24.03         29.67         5.94 o
  -4  14  -9          5.41          6.20         2.27 o
  -2  14  -9          6.99          5.34         1.90 o
   0  14  -9          3.52          0.92         1.58 o
   2  14  -9         34.30         35.66         2.72 o
   4  14  -9          1.62          1.83         1.78 o
   6  14  -9          0.33          0.06         2.72 o
  -5  15  -9         65.65         86.42         6.65 o
  -3  15  -9         28.36         32.50         2.90 o
  -1  15  -9          0.50         -0.63         1.68 o
   1  15  -9          5.03          2.98         1.80 o
   3  15  -9          5.40          4.84         1.99 o
   5  15  -9         70.58         79.20         4.48 o
   7  15  -9          5.02          7.27         3.00 o
  -4  16  -9          5.64          4.08         2.49 o
  -2  16  -9         17.85         11.66         2.21 o
   0  16  -9          9.60          9.53         2.20 o
   2  16  -9          1.99          0.68         1.88 o
   4  16  -9         16.07         13.71         2.37 o
   6  16  -9         14.87         15.11         3.41 o
  -5  17  -9         32.90         43.43         8.21 o
  -3  17  -9          9.90          8.41         2.29 o
  -1  17  -9         18.04         19.40         2.42 o
   1  17  -9          5.92          7.76         2.30 o
   3  17  -9          1.16         -0.65         1.92 o
   5  17  -9         12.50         14.39         2.48 o
  -4  18  -9         18.49         17.23         3.18 o
  -2  18  -9         27.07         28.00         2.89 o
   0  18  -9          2.29          1.81         2.00 o
   2  18  -9          6.96          5.69         2.01 o
   4  18  -9         24.65         19.56         2.68 o
   6  18  -9          0.68         -0.33         3.49 o
  -3  19  -9          2.72          5.10         2.34 o
  -1  19  -9         10.22         11.74         2.59 o
   1  19  -9          2.42          1.96         2.19 o
   3  19  -9         19.29         20.85         2.70 o
   5  19  -9          1.88          4.73         2.73 o
  -2  20  -9         25.69         24.21         2.93 o
   0  20  -9         10.47         14.11         2.73 o
   2  20  -9          6.50          6.04         2.50 o
   4  20  -9         11.21          7.37         3.02 o
  -1  21  -9         27.74         36.37         3.49 o
   1  21  -9          3.01          1.47         2.97 o
   3  21  -9          9.26          4.26         2.37 o
   0  22  -9          5.78          7.48         3.91 o
   2  22  -9         11.57         13.96         4.54 o
  -8   0  -8        182.84        239.39         8.97 o
  -6   0  -8         93.06        100.76         5.69 o
  -4   0  -8         15.80          8.25         1.96 o
  -2   0  -8        532.47        514.25         8.79 o
   0   0  -8        218.34        208.85         4.52 o
   2   0  -8         28.22         29.49         1.69 o
   4   0  -8        232.12        226.19         6.13 o
   6   0  -8         48.29         50.59         4.38 o
   8   0  -8         38.83         40.60         4.11 o
  10   0  -8          2.13          6.18         4.70 o
  -9   1  -8         12.02         16.35         2.75 o
  -7   1  -8         71.42         73.82         3.95 o
  -5   1  -8          8.43          9.37         1.80 o
  -3   1  -8          5.57          4.21         1.14 o
  -1   1  -8        272.95        258.25         3.29 o
   1   1  -8        432.87        411.06         4.29 o
   3   1  -8         36.64         28.96         1.56 o
   5   1  -8        107.05        107.20         3.10 o
   7   1  -8          5.33          1.63         1.48 o
   9   1  -8          6.61          7.09         2.48 o
  -8   2  -8          3.71          3.69         2.12 o
  -6   2  -8         39.70         46.11         3.04 o
  -4   2  -8         11.87          9.22         1.53 o
  -2   2  -8        212.39        222.43         3.91 o
   0   2  -8         61.46         59.98         1.56 o
   2   2  -8         19.46         16.35         0.98 o
   4   2  -8         10.78          6.88         1.22 o
   6   2  -8         13.18         10.18         1.67 o
   8   2  -8         11.79          9.94         2.18 o
  10   2  -8          6.92         10.02         2.91 o
  -9   3  -8         13.15         15.07         3.26 o
  -7   3  -8         23.15         24.87         2.81 o
  -5   3  -8         86.03         98.18         3.52 o
  -3   3  -8          6.94          4.84         1.18 o
  -1   3  -8         41.24         34.26         1.42 o
   1   3  -8        114.13        112.30         1.93 o
   3   3  -8         42.52         34.66         1.66 o
   5   3  -8        124.41        130.65         3.69 o
   7   3  -8          0.18         -0.93         1.49 o
   9   3  -8          0.79          2.04         2.13 o
  -8   4  -8          3.02          1.37         2.43 o
  -6   4  -8          0.65          1.92         1.72 o
  -4   4  -8         59.58         56.69         2.77 o
  -2   4  -8         38.13         34.85         1.93 o
   0   4  -8        611.98        604.26         6.29 o
   2   4  -8         18.83         16.81         1.10 o
   4   4  -8         12.80          9.86         1.43 o
   6   4  -8          9.35          7.53         1.79 o
   8   4  -8          2.09          2.24         1.95 o
  10   4  -8          5.87          5.85         2.81 o
  -9   5  -8         16.84         19.51         3.43 o
  -7   5  -8         22.70         12.53         2.65 o
  -5   5  -8          2.76         -1.14         1.38 o
  -3   5  -8         30.32         30.76         2.02 o
  -1   5  -8        575.60        560.95         6.46 o
   1   5  -8        408.56        397.02         5.94 o
   3   5  -8          4.14          2.01         1.05 o
   5   5  -8          2.33         -0.87         1.94 o
   7   5  -8          8.98          9.41         2.08 o
   9   5  -8          4.92          8.64         2.38 o
  -8   6  -8         53.43         80.43         5.70 o
  -6   6  -8         18.19         17.27         2.37 o
  -4   6  -8         15.29         11.28         1.74 o
  -2   6  -8          4.59          4.33         1.25 o
   0   6  -8         34.05         30.86         1.52 o
   2   6  -8        130.83        123.51         2.72 o
   4   6  -8         52.48         46.06         2.25 o
   6   6  -8         46.79         46.72         4.75 o
   8   6  -8         40.46         48.03         3.25 o
  10   6  -8          2.05          6.15         2.73 o
  -9   7  -8         47.41         57.86         4.94 o
  -7   7  -8         12.05         12.71         2.42 o
  -5   7  -8          5.90          5.99         1.72 o
  -3   7  -8          9.83          7.60         1.47 o
  -1   7  -8        155.30        147.91         5.27 o
   1   7  -8         14.75         16.82         1.41 o
   3   7  -8        208.49        205.49         4.09 o
   5   7  -8          2.54          1.02         1.39 o
   7   7  -8         42.29         37.23         3.11 o
   9   7  -8         12.44         13.46         2.52 o
  -8   8  -8        163.54        215.91         7.16 o
  -6   8  -8         27.06         28.67         2.76 o
  -4   8  -8         36.25         33.51         2.32 o
  -2   8  -8         71.61         57.76         2.71 o
   0   8  -8         84.45         80.85         2.52 o
   2   8  -8        380.75        358.40         5.83 o
   4   8  -8          3.66          2.95         1.25 o
   6   8  -8          9.29          7.64         1.98 o
   8   8  -8         31.40         36.26         2.96 o
  10   8  -8          2.75          5.98         2.69 o
  -7   9  -8         33.98         40.17         3.32 o
  -5   9  -8         13.29         17.11         2.28 o
  -3   9  -8         28.70         29.41         2.15 o
  -1   9  -8         57.19         57.13         2.56 o
   1   9  -8        498.39        504.92         7.15 o
   3   9  -8         38.97         43.84         2.21 o
   5   9  -8         17.93         11.06         1.74 o
   7   9  -8          5.59          8.79         2.10 o
   9   9  -8          3.17          2.07         2.19 o
  -8  10  -8         48.48         73.44         5.59 o
  -6  10  -8         33.21         40.62         3.41 o
  -4  10  -8          0.55          1.16         1.41 o
  -2  10  -8         21.91         23.27         1.90 o
   0  10  -8          3.57          2.66         1.20 o
   2  10  -8         78.05         82.45         4.31 o
   4  10  -8          9.40         10.55         1.55 o
   6  10  -8         10.69         11.11         2.04 o
   8  10  -8         10.53          9.47         2.33 o
  10  10  -8          1.01         -0.23         2.53 o
  -7  11  -8        105.15        138.17         7.34 o
  -5  11  -8         10.09          9.00         1.94 o
  -3  11  -8         53.55         47.23         2.87 o
  -1  11  -8         16.83         16.68         1.84 o
   1  11  -8        205.92        203.61         5.36 o
   3  11  -8         49.10         58.94         3.05 o
   5  11  -8         10.60         10.80         1.60 o
   7  11  -8         50.76         49.81         3.36 o
   9  11  -8          5.62          5.74         2.41 o
  -8  12  -8         48.27         55.06         4.44 o
  -6  12  -8         42.99         57.92         4.01 o
  -4  12  -8         10.02         10.11         1.92 o
  -2  12  -8         28.82         27.12         2.13 o
   0  12  -8         61.89         54.96         2.43 o
   2  12  -8        126.96        129.30         4.01 o
   4  12  -8         48.80         51.83         3.03 o
   6  12  -8         11.43         13.24         2.61 o
   8  12  -8          5.75          5.98         2.27 o
  -7  13  -8         50.88         68.24         4.85 o
  -5  13  -8         45.92         53.79         3.50 o
  -3  13  -8          3.07          2.71         1.44 o
  -1  13  -8         15.91         14.64         1.88 o
   1  13  -8          5.87          7.25         1.47 o
   3  13  -8        321.06        356.85         7.33 o
   5  13  -8         25.63         26.06         2.31 o
   7  13  -8          4.32          3.57         2.23 o
   9  13  -8          8.80          8.72         3.07 o
  -6  14  -8         22.82         23.48         2.98 o
  -4  14  -8         19.88         18.67         2.28 o
  -2  14  -8         32.16         26.55         2.38 o
   0  14  -8         13.02         10.72         1.51 o
   2  14  -8          6.50          4.78         1.74 o
   4  14  -8          9.05         11.95         2.12 o
   6  14  -8         19.85         21.44         2.47 o
   8  14  -8          6.63          6.01         2.57 o
  -7  15  -8         21.34         28.90         3.52 o
  -5  15  -8         18.43         17.75         2.37 o
  -3  15  -8         16.74         13.51         2.09 o
  -1  15  -8         13.53         10.81         1.96 o
   1  15  -8         12.53         14.02         2.50 o
   3  15  -8         94.76        117.39         4.62 o
   5  15  -8         29.89         21.41         2.39 o
   7  15  -8         11.98          9.10         2.52 o
   9  15  -8         10.16          2.35         4.12 o
  -6  16  -8          4.33          2.37         2.47 o
  -4  16  -8         10.66          7.92         2.34 o
  -2  16  -8          5.70          4.88         1.76 o
   0  16  -8         67.77         62.32         3.29 o
   2  16  -8         48.76         54.93         3.21 o
   4  16  -8         15.62         15.33         2.28 o
   6  16  -8         30.96         37.89         3.60 o
   8  16  -8         14.90         18.64         3.24 o
  -5  17  -8          5.91          8.00         2.46 o
  -3  17  -8          3.89          2.33         1.83 o
  -1  17  -8         14.57         19.92         2.48 o
   1  17  -8          2.72          1.57         1.64 o
   3  17  -8         89.84         94.30         4.11 o
   5  17  -8         28.91         21.77         2.60 o
   7  17  -8          4.19          2.69         2.52 o
  -6  18  -8         10.45         14.69         2.74 o
  -4  18  -8         20.80         21.85         2.95 o
  -2  18  -8          5.56          4.89         1.95 o
   0  18  -8          2.40          1.40         1.65 o
   2  18  -8        123.76        128.35         4.47 o
   4  18  -8         18.59         18.29         2.39 o
   6  18  -8         24.40         22.59         3.54 o
  -5  19  -8         16.44         22.76         3.89 o
  -3  19  -8          7.57          7.66         2.08 o
  -1  19  -8          2.42          2.96         1.98 o
   1  19  -8          6.67          6.98         1.80 o
   3  19  -8         11.79         10.45         2.25 o
   5  19  -8         39.36         45.14         3.30 o
   7  19  -8          8.40         11.49         2.97 o
  -4  20  -8         39.71         52.52         3.97 o
  -2  20  -8         36.66         33.90         2.90 o
   0  20  -8         14.19         12.76         2.24 o
   2  20  -8         11.64          8.91         2.36 o
   4  20  -8          9.69         13.35         2.46 o
   6  20  -8          3.05          7.26         2.62 o
  -5  21  -8         34.02         58.17         7.05 o
  -3  21  -8          8.05          7.44         2.33 o
  -1  21  -8          8.94          6.38         2.25 o
   1  21  -8         12.09          3.85         2.21 o
   3  21  -8          0.43         -0.52         1.95 o
   5  21  -8         10.06          7.16         2.68 o
  -4  22  -8         25.59         25.27         3.37 o
  -2  22  -8          4.20          7.03         2.24 o
   0  22  -8         20.01         21.30         2.63 o
   2  22  -8          6.96          5.95         2.39 o
   4  22  -8          9.78         14.76         2.62 o
  -3  23  -8          2.49          5.99         2.72 o
  -1  23  -8          6.48          6.87         2.36 o
   1  23  -8          3.22          5.81         2.47 o
   3  23  -8         10.50         16.68         2.89 o
   5  23  -8         10.92         15.20         3.48 o
  -2  24  -8         16.37         23.65         3.19 o
   0  24  -8          7.38          4.25         2.33 o
   2  24  -8          2.86          5.45         2.44 o
   4  24  -8          1.24          1.89         2.85 o
  -1  25  -8          1.89          2.27         4.06 o
   1  25  -8         11.58         14.84         2.99 o
  -9   1  -7         13.49         15.87         2.45 o
  -7   1  -7         19.75         25.19         2.60 o
  -5   1  -7         69.53         63.98         2.61 o
  -3   1  -7        401.27        391.98         5.25 o
  -1   1  -7        730.21        711.26         6.10 o
   1   1  -7        263.20        263.69         2.90 o
   3   1  -7        248.25        236.01         3.00 o
   5   1  -7         85.15         85.34         2.63 o
   7   1  -7         11.67          7.78         1.55 o
   9   1  -7         23.25         17.71         2.42 o
  11   1  -7         18.82         27.63         3.05 o
 -10   2  -7         74.04         86.85         4.55 o
  -8   2  -7        105.87        117.84         4.97 o
  -6   2  -7         27.48         27.07         2.32 o
  -4   2  -7        171.30        150.27         3.44 o
  -2   2  -7        470.92        477.38         5.43 o
   0   2  -7        274.66        249.89         2.82 o
   2   2  -7        105.69         98.23         1.60 o
   4   2  -7         26.92         30.83         1.56 o
   6   2  -7          8.15          6.77         1.44 o
   8   2  -7          4.17          1.92         1.51 o
  10   2  -7          5.11          3.64         2.32 o
  -9   3  -7         37.35         44.61         3.29 o
  -7   3  -7          6.98          3.98         1.63 o
  -5   3  -7          5.41          8.41         1.38 o
  -3   3  -7        502.00        481.82         6.75 o
  -1   3  -7       2786.55       2676.52        21.02 o
   1   3  -7         37.52         33.19         1.17 o
   3   3  -7        139.97        123.48         2.13 o
   5   3  -7         42.63         34.92         1.93 o
   7   3  -7          8.25         10.59         1.68 o
   9   3  -7         55.40         54.77         4.44 o
  11   3  -7         21.70         31.01         5.06 o
 -10   4  -7          3.34          3.49         2.79 o
  -8   4  -7         53.96         58.45         3.47 o
  -6   4  -7         67.89         75.96         3.14 o
  -4   4  -7        224.46        206.66         3.96 o
  -2   4  -7        212.00        190.91         3.39 o
   0   4  -7        196.70        187.56         2.58 o
   2   4  -7        217.11        202.08         2.52 o
   4   4  -7         21.62         19.89         1.30 o
   6   4  -7         41.45         39.05         2.31 o
   8   4  -7         19.22         20.51         2.27 o
  10   4  -7          1.62          5.57         2.33 o
  -9   5  -7          0.87         -0.66         2.43 o
  -7   5  -7         16.73         14.39         1.87 o
  -5   5  -7         47.07         54.15         2.89 o
  -3   5  -7        559.18        554.96         7.56 o
  -1   5  -7        556.54        573.60         5.87 o
   1   5  -7        277.93        250.07         3.02 o
   3   5  -7        330.24        301.27         4.24 o
   5   5  -7        272.66        255.42         5.00 o
   7   5  -7         24.40         20.70         2.24 o
   9   5  -7         34.12         31.57         2.88 o
  11   5  -7          1.76          0.71         2.65 o
 -10   6  -7         37.43         43.47         5.12 o
  -8   6  -7          3.87          2.56         2.19 o
  -6   6  -7         10.17         12.24         1.92 o
  -4   6  -7        192.16        178.53         3.64 o
  -2   6  -7          6.45          4.47         1.06 o
   0   6  -7        197.80        172.85         2.49 o
   2   6  -7         32.25         25.02         1.12 o
   4   6  -7         15.40         10.60         1.30 o
   6   6  -7         12.64          8.98         1.71 o
   8   6  -7         14.01         12.02         2.06 o
  10   6  -7          0.09          1.51         2.41 o
  -9   7  -7         42.44         51.53         4.12 o
  -7   7  -7          0.52          2.23         1.63 o
  -5   7  -7         35.80         33.99         2.24 o
  -3   7  -7        324.91        291.98         5.72 o
  -1   7  -7       1150.81       1089.07        10.92 o
   1   7  -7         82.01         82.27         1.73 o
   3   7  -7        134.25        130.58         3.04 o
   5   7  -7         12.61          8.11         1.67 o
   7   7  -7          3.38          5.19         1.70 o
   9   7  -7         21.22         21.85         2.57 o
  11   7  -7          7.80          7.78         3.00 o
 -10   8  -7         54.57         71.62         5.90 o
  -8   8  -7         28.10         27.82         2.81 o
  -6   8  -7         39.87         43.59         4.14 o
  -4   8  -7         96.01        103.56         3.58 o
  -2   8  -7        540.92        522.11         9.41 o
   0   8  -7         17.76         13.58         1.19 o
   2   8  -7         39.25         41.95         1.74 o
   4   8  -7          0.99          1.94         1.03 o
   6   8  -7         59.02         52.50         2.67 o
   8   8  -7          0.41         -1.64         1.64 o
  10   8  -7          2.62         -1.68         2.05 o
  -9   9  -7         86.35        109.32         6.22 o
  -7   9  -7         16.62         18.03         2.36 o
  -5   9  -7        100.44         96.88         4.22 o
  -3   9  -7        233.25        224.79         4.46 o
  -1   9  -7         27.63         21.25         1.57 o
   1   9  -7        235.60        220.37         3.91 o
   3   9  -7         47.13         39.45         2.35 o
   5   9  -7         89.50         83.35         3.11 o
   7   9  -7          3.47          3.09         1.65 o
   9   9  -7          9.47         10.68         2.35 o
  11   9  -7          4.02          2.94         3.15 o
  -8  10  -7          3.41          3.29         2.27 o
  -6  10  -7          9.66         12.39         1.93 o
  -4  10  -7        100.37         99.06         3.48 o
  -2  10  -7        851.02        806.89        10.86 o
   0  10  -7        646.27        616.73         7.59 o
   2  10  -7        177.29        175.10         3.41 o
   4  10  -7         27.22         24.28         1.75 o
   6  10  -7         16.13         13.21         1.84 o
   8  10  -7         25.21         22.55         2.56 o
  10  10  -7         22.38         17.18         2.98 o
  -9  11  -7          8.18         10.12         3.69 o
  -7  11  -7         21.05         27.65         3.03 o
  -5  11  -7         76.68         79.65         3.61 o
  -3  11  -7         73.95         69.69         2.78 o
  -1  11  -7         15.42         10.43         1.35 o
   1  11  -7        240.95        222.25         4.06 o
   3  11  -7          0.34          0.47         1.14 o
   5  11  -7         17.94         17.45         1.74 o
   7  11  -7         19.75         18.23         2.28 o
   9  11  -7          4.80          1.37         2.04 o
  -8  12  -7         44.08         53.62         3.95 o
  -6  12  -7        105.34        112.99         5.01 o
  -4  12  -7         32.31         30.71         2.32 o
  -2  12  -7        132.23        125.96         3.68 o
   0  12  -7         99.77        104.46         2.75 o
   2  12  -7         65.46         58.33         2.46 o
   4  12  -7        117.55        112.89         3.21 o
   6  12  -7          7.51          5.85         1.60 o
   8  12  -7          3.24         -1.05         1.83 o
  10  12  -7          1.07          0.06         2.82 o
  -9  13  -7         25.73         33.71         3.78 o
  -7  13  -7         37.73         43.73         3.70 o
  -5  13  -7         14.52         14.63         2.02 o
  -3  13  -7         15.15         15.18         2.03 o
  -1  13  -7          6.98          7.65         1.37 o
   1  13  -7         54.87         58.65         2.50 o
   3  13  -7         61.27         50.37         2.72 o
   5  13  -7         16.69         16.89         1.87 o
   7  13  -7          0.13         -1.02         1.50 o
   9  13  -7         10.92         12.12         2.69 o
  -8  14  -7          2.83         -1.73         2.18 o
  -6  14  -7         46.95         51.18         3.65 o
  -4  14  -7         22.64         21.60         2.17 o
  -2  14  -7         18.59         10.80         1.53 o
   0  14  -7        105.10        105.94         3.97 o
   2  14  -7        297.94        296.58         5.53 o
   4  14  -7          2.47         -0.54         1.34 o
   6  14  -7         60.39         67.53         4.31 o
   8  14  -7          3.58         -2.04         2.04 o
  10  14  -7          0.44         -1.87         2.62 o
  -7  15  -7         14.75         16.73         2.47 o
  -5  15  -7          9.88         10.39         1.94 o
  -3  15  -7         51.27         37.93         2.40 o
  -1  15  -7         14.97          9.51         1.50 o
   1  15  -7        187.14        169.59         3.92 o
   3  15  -7        354.28        381.99         7.26 o
   5  15  -7          1.03          2.15         1.52 o
   7  15  -7          4.21          2.96         3.24 o
   9  15  -7          7.38         10.08         2.72 o
  -8  16  -7          0.42          0.56         2.48 o
  -6  16  -7          1.47          1.49         1.74 o
  -4  16  -7         81.90         86.96         4.51 o
  -2  16  -7         34.14         26.53         2.26 o
   0  16  -7        214.11        209.23         5.56 o
   2  16  -7          1.94          2.37         1.37 o
   4  16  -7         52.65         56.55         3.06 o
   6  16  -7        114.22        136.33         4.84 o
   8  16  -7          3.04          0.13         2.26 o
  -7  17  -7         26.39         31.55         2.95 o
  -5  17  -7         55.71         58.26         4.10 o
  -3  17  -7         39.88         50.68         3.09 o
  -1  17  -7          3.81          3.95         1.48 o
   1  17  -7         98.17         99.47         3.29 o
   3  17  -7         78.89         79.43         3.61 o
   5  17  -7         98.99        106.83         6.97 o
   7  17  -7          8.13          8.54         2.77 o
   9  17  -7          2.21          2.92         2.67 o
  -6  18  -7         34.63         40.39         3.12 o
  -4  18  -7         44.33         54.10         3.54 o
  -2  18  -7         42.70         40.39         2.78 o
   0  18  -7         68.31         70.79         3.22 o
   2  18  -7         30.36         27.54         2.18 o
   4  18  -7         44.12         38.18         2.81 o
   6  18  -7         31.16         33.43         2.78 o
   8  18  -7          2.15          0.16         2.07 o
  -7  19  -7         11.75         22.23         2.90 o
  -5  19  -7         12.19         12.25         2.30 o
  -3  19  -7         20.73         28.69         2.59 o
  -1  19  -7         82.43         71.30         4.11 o
   1  19  -7         90.12         84.34         3.42 o
   3  19  -7         33.87         31.57         2.55 o
   5  19  -7         13.19         15.97         2.35 o
   7  19  -7         20.80         23.13         2.68 o
  -6  20  -7         25.45         22.63         2.78 o
  -4  20  -7         39.77         45.18         4.99 o
  -2  20  -7         23.60         24.16         2.46 o
   0  20  -7         33.45         29.26         2.36 o
   2  20  -7          8.51          9.86         1.99 o
   4  20  -7         61.70         72.49         5.40 o
   6  20  -7          8.58          8.69         2.39 o
   8  20  -7         11.05          7.59         2.45 o
  -5  21  -7         11.65          8.33         2.53 o
  -3  21  -7          1.40         -1.71         1.71 o
  -1  21  -7          0.38          0.31         1.52 o
   1  21  -7         13.99         12.73         1.95 o
   3  21  -7         48.06         46.19         3.13 o
   5  21  -7         42.31         43.75         5.54 o
   7  21  -7          4.13          5.84         2.59 o
  -6  22  -7         11.75         13.77         3.14 o
  -4  22  -7          2.01          2.15         2.22 o
  -2  22  -7         21.66         22.15         2.61 o
   0  22  -7          6.40          5.39         1.71 o
   2  22  -7          8.00          6.55         2.13 o
   4  22  -7         25.55         26.79         2.79 o
   6  22  -7          3.54          0.84         2.32 o
  -5  23  -7         28.81         44.48         3.95 o
  -3  23  -7         11.97         16.56         2.67 o
  -1  23  -7         17.85         12.49         2.26 o
   1  23  -7          0.25          0.72         1.64 o
   3  23  -7          1.47          3.15         2.08 o
   5  23  -7          7.15          8.77         2.60 o
   7  23  -7          3.70          1.68         3.23 o
  -4  24  -7         21.00         31.28         3.49 o
  -2  24  -7          2.02          1.84         2.17 o
   0  24  -7         53.19         57.55         3.49 o
   2  24  -7          3.83          6.80         2.31 o
   4  24  -7          8.49          4.08         2.18 o
   6  24  -7          2.84          2.27         2.63 o
  -3  25  -7         27.90         30.74         3.31 o
  -1  25  -7          9.80         14.09         2.62 o
   1  25  -7          8.88          6.17         2.04 o
   3  25  -7          0.51          0.39         2.22 o
   5  25  -7         15.57         13.22         2.94 o
  -2  26  -7         31.73         34.38         4.36 o
   0  26  -7         14.73         18.54         2.64 o
   2  26  -7          7.52         11.57         2.71 o
   4  26  -7         13.12         12.05         2.92 o
  -1  27  -7          8.09          9.90         2.71 o
   1  27  -7          4.07          9.73         2.44 o
   3  27  -7          0.00          3.37         2.57 o
   0  28  -7          6.83          9.46         3.32 o
 -10   0  -6         98.60        102.02         6.42 o
  -8   0  -6         59.26         49.33         4.25 o
  -6   0  -6         22.65         23.30         2.72 o
  -4   0  -6         73.89         80.66         2.79 o
  -2   0  -6       1542.73       1502.65        18.29 o
   0   0  -6        129.55        149.49         2.63 o
   2   0  -6        187.49        172.47         2.99 o
   4   0  -6         94.24         93.00         2.78 o
   6   0  -6         18.55         19.96         2.25 o
   8   0  -6         77.04         79.91         6.53 o
  10   0  -6        134.82        146.16        10.98 o
  12   0  -6         24.55         27.20         4.47 o
 -11   1  -6         12.81         11.03         2.60 o
  -9   1  -6          4.96          5.68         1.85 o
  -7   1  -6         86.67         78.80         3.33 o
  -5   1  -6        327.77        317.47         5.18 o
  -3   1  -6       1882.41       1819.15        17.00 o
  -1   1  -6        143.45        141.03         1.99 o
   1   1  -6         23.47         24.95         0.86 o
   3   1  -6         44.23         44.17         1.20 o
   5   1  -6         46.82         47.78         2.02 o
   7   1  -6         26.83         23.58         2.83 o
   9   1  -6         60.11         70.23         4.83 o
  11   1  -6          9.71         10.05         2.43 o
 -10   2  -6         23.87         27.33         2.88 o
  -8   2  -6         66.11         67.00         3.39 o
  -6   2  -6        209.37        184.48         5.16 o
  -4   2  -6        977.67        971.54        10.97 o
  -2   2  -6        714.03        711.86         6.57 o
   0   2  -6        186.30        192.36         2.32 o
   2   2  -6         85.61         89.76         1.40 o
   4   2  -6        110.34        110.94         2.38 o
   6   2  -6         32.19         32.01         1.86 o
   8   2  -6        102.54        113.30         4.71 o
  10   2  -6        165.21        197.16         5.51 o
  12   2  -6          3.25         -0.43         2.41 o
 -11   3  -6          8.97          9.88         2.57 o
  -9   3  -6         40.71         47.22         3.15 o
  -7   3  -6          3.37          2.74         1.47 o
  -5   3  -6        549.10        553.83         7.63 o
  -3   3  -6        345.54        342.55         4.56 o
  -1   3  -6        414.97        400.21         3.78 o
   1   3  -6        416.72        426.65         3.96 o
   3   3  -6        412.12        424.86         4.56 o
   5   3  -6          7.19          5.77         0.97 o
   7   3  -6         11.30          6.44         1.52 o
   9   3  -6        162.37        182.77         9.34 o
  11   3  -6         26.24         20.46         2.76 o
 -10   4  -6         43.35         44.88         3.27 o
  -8   4  -6          7.47          8.59         1.81 o
  -6   4  -6        225.92        219.53         4.44 o
  -4   4  -6        103.20         81.67         2.43 o
  -2   4  -6         13.85         12.89         0.92 o
   0   4  -6        710.36        721.19         6.10 o
   2   4  -6        227.23        228.20         2.58 o
   4   4  -6          3.70          2.30         0.76 o
   6   4  -6         48.59         38.07         2.12 o
   8   4  -6         76.78         77.12         3.16 o
  10   4  -6         48.96         57.24         6.13 o
  12   4  -6         13.77         16.60         3.35 o
 -11   5  -6         34.75         36.69         3.89 o
  -9   5  -6          1.44          0.78         1.66 o
  -7   5  -6         10.43          7.67         1.50 o
  -5   5  -6         45.66         34.58         1.84 o
  -3   5  -6       3066.48       2882.69        30.14 o
  -1   5  -6        416.88        414.46         4.17 o
   1   5  -6        136.34        124.92         1.77 o
   3   5  -6         90.26         90.02         1.83 o
   5   5  -6         66.16         60.60         2.11 o
   7   5  -6         29.30         28.64         2.02 o
   9   5  -6         14.91         16.36         2.01 o
  11   5  -6          9.00          6.82         2.68 o
 -10   6  -6         72.06         88.28         4.93 o
  -8   6  -6          0.55         -0.03         1.42 o
  -6   6  -6          0.72         -0.58         1.00 o
  -4   6  -6         11.33          7.27         1.26 o
  -2   6  -6        281.77        260.80         3.47 o
   0   6  -6        348.82        346.89         3.66 o
   2   6  -6        308.04        305.09         3.34 o
   4   6  -6         78.02         67.27         1.98 o
   6   6  -6         20.33         25.70         2.23 o
   8   6  -6         36.18         33.98         2.86 o
  10   6  -6          0.38          1.24         2.29 o
  12   6  -6          0.69          2.86         3.04 o
 -11   7  -6         16.05         22.50         3.84 o
  -9   7  -6          3.59          1.99         2.07 o
  -7   7  -6         31.65         29.97         2.15 o
  -5   7  -6        187.58        150.74         4.72 o
  -3   7  -6        774.08        767.65         8.96 o
  -1   7  -6        317.71        303.18         3.67 o
   1   7  -6        236.69        223.60         2.75 o
   3   7  -6        346.38        321.12         4.44 o
   5   7  -6        159.35        157.08         3.57 o
   7   7  -6         96.58         88.79         3.93 o
   9   7  -6         21.73         24.71         2.48 o
  11   7  -6         11.81         13.32         3.27 o
 -10   8  -6         22.31         30.25         4.03 o
  -8   8  -6         28.96         29.58         2.58 o
  -6   8  -6        106.34         98.33         3.18 o
  -4   8  -6       1248.25       1137.88        13.40 o
  -2   8  -6         69.68         57.64         1.76 o
   0   8  -6         64.49         67.00         1.53 o
   2   8  -6         98.84         88.89         1.89 o
   4   8  -6          3.12          0.18         0.89 o
   6   8  -6        180.81        181.99         6.25 o
   8   8  -6          5.95          7.07         3.02 o
  10   8  -6          8.42         10.55         2.29 o
  12   8  -6         10.11         12.00         3.53 o
  -9   9  -6         24.11         31.61         3.59 o
  -7   9  -6        140.00        158.00         4.11 o
  -5   9  -6        401.06        358.04         6.03 o
  -3   9  -6        354.55        324.27         8.37 o
  -1   9  -6        226.28        215.80         3.66 o
   1   9  -6        344.56        338.27         4.34 o
   3   9  -6         41.96         40.06         1.61 o
   5   9  -6         93.36         84.72         2.73 o
   7   9  -6         59.21         50.74         2.73 o
   9   9  -6         18.23         17.67         2.36 o
  11   9  -6         13.70         12.66         2.90 o
 -10  10  -6         21.92         21.74         3.57 o
  -8  10  -6         16.00         10.02         2.25 o
  -6  10  -6         17.47         18.03         1.94 o
  -4  10  -6         76.66         80.32         2.95 o
  -2  10  -6        192.33        164.85         3.78 o
   0  10  -6         56.38         52.53         1.80 o
   2  10  -6        211.65        208.89         3.59 o
   4  10  -6         85.67         82.60         2.67 o
   6  10  -6         38.84         34.21         2.07 o
   8  10  -6          0.74         -1.54         1.54 o
  10  10  -6          7.33          7.96         2.20 o
  -9  11  -6        127.46        148.42         5.42 o
  -7  11  -6         35.11         29.62         2.45 o
  -5  11  -6        149.90        154.50         4.44 o
  -3  11  -6         36.10         35.63         2.18 o
  -1  11  -6        318.26        325.18         5.64 o
   1  11  -6         31.46         26.26         1.35 o
   3  11  -6         13.15          9.57         1.09 o
   5  11  -6        100.61         94.45         2.91 o
   7  11  -6         64.48         53.67         3.50 o
   9  11  -6          5.97          1.23         1.87 o
  11  11  -6          0.00          4.94         3.14 o
 -10  12  -6         24.97         29.07         4.07 o
  -8  12  -6          8.39         11.22         2.13 o
  -6  12  -6          7.05          6.40         1.59 o
  -4  12  -6        594.28        562.10        15.10 o
  -2  12  -6         26.51         22.10         1.49 o
   0  12  -6        338.94        323.03         4.63 o
   2  12  -6         71.83         65.47         2.14 o
   4  12  -6          5.42          3.35         1.22 o
   6  12  -6          6.60          6.34         1.65 o
   8  12  -6         13.31         13.33         1.88 o
  10  12  -6          7.58          8.39         2.52 o
  -9  13  -6         34.30         42.12         3.67 o
  -7  13  -6          8.50          9.52         2.27 o
  -5  13  -6         40.42         44.05         2.62 o
  -3  13  -6        342.18        295.20         5.22 o
  -1  13  -6        189.64        168.34         3.74 o
   1  13  -6        262.30        240.63         4.40 o
   3  13  -6          5.40          1.87         0.92 o
   5  13  -6         18.24         16.73         1.80 o
   7  13  -6         68.09         74.23         4.66 o
   9  13  -6          0.27          0.44         2.05 o
  11  13  -6         14.33         21.79         4.34 o
 -10  14  -6          2.49          0.95         3.90 o
  -8  14  -6         25.72         32.25         2.79 o
  -6  14  -6         30.22         28.99         2.35 o
  -4  14  -6        146.35        118.73         3.51 o
  -2  14  -6         57.29         43.51         2.01 o
   0  14  -6        130.60        125.77         4.24 o
   2  14  -6        242.51        232.19         5.10 o
   4  14  -6         68.45         63.96         2.94 o
   6  14  -6         46.65         49.42         2.81 o
   8  14  -6          3.15          0.60         1.68 o
  10  14  -6          2.45          3.61         2.39 o
  -9  15  -6         42.19         49.36         4.00 o
  -7  15  -6        104.25        112.50         6.33 o
  -5  15  -6         55.10         54.92         2.94 o
  -3  15  -6         35.20         28.45         1.87 o
  -1  15  -6        194.12        159.96         4.59 o
   1  15  -6         48.28         52.66         2.80 o
   3  15  -6        134.32        133.57         3.47 o
   5  15  -6          1.06         -0.97         1.45 o
   7  15  -6          3.79          0.88         1.60 o
   9  15  -6          2.73          5.22         2.27 o
  -8  16  -6         12.85         11.32         2.25 o
  -6  16  -6          4.56          7.04         1.79 o
  -4  16  -6         41.47         45.03         2.71 o
  -2  16  -6         16.48         13.80         1.36 o
   0  16  -6        641.53        611.81        14.07 o
   2  16  -6        129.53        123.71         4.01 o
   4  16  -6         80.06         85.09         3.35 o
   6  16  -6          1.38          0.20         1.51 o
   8  16  -6          0.78          0.18         1.70 o
  10  16  -6         19.00         20.89         3.57 o
  -9  17  -6          6.72         12.73         2.60 o
  -7  17  -6         58.89         67.94         4.19 o
  -5  17  -6         57.38         49.31         4.08 o
  -3  17  -6         47.54         41.20         2.38 o
  -1  17  -6         78.14         70.47         2.86 o
   1  17  -6        387.60        365.51         6.04 o
   3  17  -6         58.59         58.79         2.75 o
   5  17  -6         31.37         32.79         2.42 o
   7  17  -6          4.33          3.01         1.80 o
   9  17  -6         25.27         23.21         2.60 o
  -8  18  -6         18.80         19.69         2.59 o
  -6  18  -6        239.48        276.79        10.80 o
  -4  18  -6         32.06         22.30         2.78 o
  -2  18  -6        162.94        157.61         3.78 o
   0  18  -6        130.33        121.24         3.51 o
   2  18  -6         40.56         33.51         2.07 o
   4  18  -6         85.14         84.41         3.52 o
   6  18  -6         32.71         34.34         2.65 o
   8  18  -6         12.21         12.90         2.35 o
  10  18  -6          8.46          7.30         3.04 o
  -7  19  -6         40.15         40.63         3.93 o
  -5  19  -6          3.16          5.10         1.70 o
  -3  19  -6         12.75         11.42         1.86 o
  -1  19  -6         11.88         11.53         1.64 o
   1  19  -6          0.01         -1.10         1.10 o
   3  19  -6        100.00         97.49         3.71 o
   5  19  -6          1.88          6.18         2.05 o
   7  19  -6          5.34          7.19         2.07 o
   9  19  -6         30.36         32.41         3.09 o
  -8  20  -6          6.31          9.91         2.59 o
  -6  20  -6          7.71          7.27         2.04 o
  -4  20  -6         18.78         14.50         2.25 o
  -2  20  -6        152.37        139.03         6.61 o
   0  20  -6         19.22         23.85         2.01 o
   2  20  -6        106.15        100.11         3.22 o
   4  20  -6         12.32         11.50         2.00 o
   6  20  -6         27.74         27.80         2.58 o
   8  20  -6         14.84         12.40         2.38 o
  -7  21  -6          8.88         14.46         2.53 o
  -5  21  -6         22.13         21.65         3.02 o
  -3  21  -6         14.28         13.75         2.02 o
  -1  21  -6         10.18          8.42         1.72 o
   1  21  -6         21.38         26.07         2.14 o
   3  21  -6         35.46         38.67         3.34 o
   5  21  -6         41.50         44.37         3.26 o
   7  21  -6          0.11          1.11         1.94 o
   9  21  -6          4.42          5.07         2.87 o
  -6  22  -6         25.77         21.98         2.69 o
  -4  22  -6          3.46          1.24         1.89 o
  -2  22  -6         21.48         16.49         2.06 o
   0  22  -6         42.66         40.95         2.76 o
   2  22  -6         76.13         74.18         3.49 o
   4  22  -6         36.05         32.74         2.65 o
   6  22  -6          2.28         -1.68         1.88 o
   8  22  -6         11.03          9.18         2.50 o
  -7  23  -6         55.47         71.97         5.24 o
  -5  23  -6         37.39         35.13         3.26 o
  -3  23  -6         20.28         19.38         2.44 o
  -1  23  -6          1.31          2.90         1.65 o
   1  23  -6          2.50          0.71         1.56 o
   3  23  -6         25.66         27.74         3.41 o
   5  23  -6         14.29         14.82         2.59 o
   7  23  -6          1.39          3.04         2.65 o
  -6  24  -6         26.62         33.37         5.57 o
  -4  24  -6         17.80         24.91         3.26 o
  -2  24  -6          4.96          6.59         1.90 o
   0  24  -6          9.45         10.85         1.98 o
   2  24  -6          1.00         -1.10         1.54 o
   4  24  -6          1.55         -1.18         1.69 o
   6  24  -6         17.77         15.72         2.78 o
  -5  25  -6          7.58          8.61         2.75 o
  -3  25  -6          1.16         -0.17         1.99 o
  -1  25  -6         12.08         15.81         2.22 o
   1  25  -6          0.21         -1.28         1.63 o
   3  25  -6          6.88          8.87         2.35 o
   5  25  -6          2.33          2.09         2.23 o
   7  25  -6          2.47          4.85         2.78 o
  -4  26  -6          9.31         11.62         3.03 o
  -2  26  -6         32.83         34.63         3.19 o
   0  26  -6         36.66         48.36         3.17 o
   2  26  -6          8.63          9.01         2.01 o
   4  26  -6         25.22         28.06         3.06 o
   6  26  -6          4.94          1.42         2.54 o
  -3  27  -6         11.77         15.05         2.80 o
  -1  27  -6          4.46          5.98         2.13 o
   1  27  -6         16.52         17.55         2.48 o
   3  27  -6         11.57         11.88         2.70 o
   5  27  -6          5.51          9.92         3.02 o
  -2  28  -6         17.83         22.93         3.07 o
   0  28  -6         17.03         28.57         2.80 o
   2  28  -6          0.43          0.91         2.31 o
   4  28  -6          4.15          0.83         2.90 o
  -1  29  -6         14.74         24.25         2.83 o
   1  29  -6          0.08          0.70         2.07 o
   3  29  -6         14.44          8.30         3.02 o
   0  30  -6         15.02         16.67         4.78 o
 -11   1  -5          2.42          2.34         2.07 o
  -9   1  -5          1.97          0.41         1.53 o
  -7   1  -5        198.40        185.13         4.13 o
  -5   1  -5         65.26         56.53         2.44 o
  -3   1  -5         31.94         33.10         1.07 o
  -1   1  -5        702.07        719.46         5.74 o
   1   1  -5       1122.19       1231.86         9.30 o
   3   1  -5        311.74        318.58         3.31 o
   5   1  -5         35.36         36.26         1.34 o
   7   1  -5       1392.70       1462.26        18.56 o
   9   1  -5        264.78        280.53         9.02 o
  11   1  -5         29.14         27.02         2.73 o
  13   1  -5          2.34         -0.24         2.89 o
 -12   2  -5         63.35         72.25         4.71 o
 -10   2  -5         14.91         14.93         2.19 o
  -8   2  -5         81.59         76.97         3.16 o
  -6   2  -5        717.16        679.31         8.80 o
  -4   2  -5        148.83        143.94         2.72 o
  -2   2  -5         71.99         64.03         1.21 o
   0   2  -5         12.70         19.64         0.69 o
   2   2  -5        189.83        217.40         2.26 o
   4   2  -5         74.75         75.82         1.52 o
   6   2  -5        212.83        210.13         3.74 o
   8   2  -5        109.17        118.93         4.04 o
  10   2  -5         29.52         27.68         2.55 o
  12   2  -5          1.29         -1.66         2.21 o
 -11   3  -5          4.27          6.89         2.30 o
  -9   3  -5         12.33          8.47         1.82 o
  -7   3  -5        150.66        132.86         3.51 o
  -5   3  -5       1575.98       1514.96        15.94 o
  -3   3  -5        114.25        111.97         1.91 o
  -1   3  -5         76.28         76.04         1.49 o
   1   3  -5        157.93        178.91         1.99 o
   3   3  -5       1019.66        989.90        10.28 o
   5   3  -5         36.98         38.99         1.64 o
   7   3  -5        219.87        195.53         6.57 o
   9   3  -5        308.69        322.23         7.50 o
  11   3  -5         22.26         27.84         2.75 o
  13   3  -5          1.31         -1.21         2.82 o
 -12   4  -5         36.62         43.93         3.94 o
 -10   4  -5         22.22         24.34         2.50 o
  -8   4  -5          9.63          9.43         1.72 o
  -6   4  -5       1424.06       1356.38        15.24 o
  -4   4  -5        426.18        404.80         5.34 o
  -2   4  -5         11.19         15.09         0.86 o
   0   4  -5       1482.37       1550.25        11.85 o
   2   4  -5        270.57        302.43         3.36 o
   4   4  -5        273.78        275.76         3.53 o
   6   4  -5        487.44        508.58         7.05 o
   8   4  -5         49.20         53.94         2.59 o
  10   4  -5         35.23         31.78         2.69 o
  12   4  -5          1.92          1.66         2.31 o
 -11   5  -5          7.36          8.91         2.34 o
  -9   5  -5         34.51         28.77         2.49 o
  -7   5  -5          0.47         -0.90         0.90 o
  -5   5  -5        512.71        532.01         6.98 o
  -3   5  -5        531.64        502.51         5.61 o
  -1   5  -5        315.35        303.17         3.15 o
   1   5  -5       1313.80       1330.87        11.03 o
   3   5  -5        402.14        372.26         4.55 o
   5   5  -5        413.85        400.26         6.19 o
   7   5  -5        267.56        274.72         4.65 o
   9   5  -5         66.76         71.28         3.42 o
  11   5  -5          6.10          3.53         2.01 o
 -10   6  -5         14.62         15.86         2.23 o
  -8   6  -5         31.65         30.89         2.41 o
  -6   6  -5        690.51        565.88        12.73 o
  -4   6  -5       1688.18       1664.36        21.98 o
  -2   6  -5        462.31        461.23         6.72 o
   0   6  -5         20.39         23.56         1.02 o
   2   6  -5        672.44        674.59         6.50 o
   4   6  -5         23.21         25.03         1.12 o
   6   6  -5        113.66        113.98         2.66 o
   8   6  -5         53.93         48.63         2.48 o
  10   6  -5         15.42         12.97         2.22 o
  12   6  -5          5.41          4.24         2.72 o
 -11   7  -5         10.35         12.91         2.50 o
  -9   7  -5         39.73         43.08         3.13 o
  -7   7  -5         57.97         63.35         2.42 o
  -5   7  -5        641.27        618.10         8.12 o
  -3   7  -5        693.14        671.06         7.28 o
  -1   7  -5        139.54        140.92         2.01 o
   1   7  -5         65.09         71.16         1.26 o
   3   7  -5        355.48        334.64         4.11 o
   5   7  -5         65.98         59.24         2.00 o
   7   7  -5        110.68        117.91         3.67 o
   9   7  -5         43.32         52.60         2.77 o
  11   7  -5          7.30          8.30         2.55 o
 -10   8  -5         17.93         19.17         3.44 o
  -8   8  -5         59.68         61.03         2.63 o
  -6   8  -5         99.28         80.87         2.51 o
  -4   8  -5        358.74        372.02         6.15 o
  -2   8  -5        155.10        158.90         2.51 o
   0   8  -5        224.08        206.80         2.69 o
   2   8  -5         45.70         38.59         1.11 o
   4   8  -5        103.75         96.60         2.47 o
   6   8  -5        120.82        120.52         2.99 o
   8   8  -5          2.73          3.31         1.17 o
  10   8  -5          1.62          1.20         2.10 o
  12   8  -5          4.27          6.35         2.96 o
 -11   9  -5         32.83         39.70         4.22 o
  -9   9  -5         32.12         34.47         3.50 o
  -7   9  -5        100.74         87.22         2.73 o
  -5   9  -5        307.02        285.11         4.55 o
  -3   9  -5        112.39         97.55         2.03 o
  -1   9  -5         98.02         91.97         2.28 o
   1   9  -5         12.29         17.17         0.92 o
   3   9  -5        337.01        335.74         4.89 o
   5   9  -5        278.69        291.98         5.47 o
   7   9  -5         60.35         62.76         2.56 o
   9   9  -5          7.09          4.12         1.73 o
  11   9  -5          4.90          4.62         2.64 o
 -10  10  -5          7.09          2.51         2.63 o
  -8  10  -5        135.88        117.82         3.88 o
  -6  10  -5        473.00        432.67        13.15 o
  -4  10  -5        559.03        506.15         9.11 o
  -2  10  -5        552.44        539.43         7.77 o
   0  10  -5         81.57         77.47         1.50 o
   2  10  -5        370.46        364.54         4.64 o
   4  10  -5        329.68        319.11         7.10 o
   6  10  -5         23.57         18.71         1.59 o
   8  10  -5         19.61         14.85         1.71 o
  10  10  -5         73.66         84.36         4.00 o
  12  10  -5          0.66          2.69         4.33 o
 -11  11  -5          8.75         10.97         3.42 o
  -9  11  -5          7.78          8.98         2.31 o
  -7  11  -5         14.18         10.16         1.71 o
  -5  11  -5        250.84        222.85         5.88 o
  -3  11  -5         16.66         16.70         1.23 o
  -1  11  -5         54.28         51.41         1.77 o
   1  11  -5          1.04          1.11         0.59 o
   3  11  -5         45.26         41.77         1.62 o
   5  11  -5        332.49        346.83         7.59 o
   7  11  -5         79.74         81.49         3.24 o
   9  11  -5         46.28         46.03         3.27 o
  11  11  -5         10.27         12.22         3.22 o
 -10  12  -5          3.32          3.01         2.84 o
  -8  12  -5          5.70          3.86         1.59 o
  -6  12  -5         57.26         59.45         2.81 o
  -4  12  -5        513.56        493.03         8.89 o
  -2  12  -5        196.89        189.78         4.52 o
   0  12  -5         45.76         42.77         1.52 o
   2  12  -5        291.24        285.00         4.24 o
   4  12  -5        267.58        272.77         4.23 o
   6  12  -5         25.08         23.13         1.91 o
   8  12  -5          3.50          2.50         1.80 o
  10  12  -5          3.82         -0.24         2.25 o
  12  12  -5          0.30         -0.45         3.25 o
 -11  13  -5         42.32         34.98         6.47 o
  -9  13  -5         69.90         84.30         5.57 o
  -7  13  -5         38.08         38.45         2.62 o
  -5  13  -5        104.16         90.14         3.07 o
  -3  13  -5        106.51         94.84         2.38 o
  -1  13  -5        165.36        140.16         2.80 o
   1  13  -5        314.73        325.94         4.65 o
   3  13  -5         17.91         17.14         1.18 o
   5  13  -5         40.25         34.70         2.16 o
   7  13  -5         57.58         61.66         2.94 o
   9  13  -5          8.24          9.85         1.94 o
  11  13  -5          3.94          4.38         3.05 o
 -10  14  -5         43.87         55.52         4.78 o
  -8  14  -5         56.95         60.34         3.32 o
  -6  14  -5         71.47         70.53         5.55 o
  -4  14  -5        137.11        125.24         6.28 o
  -2  14  -5        651.34        610.48         7.81 o
   0  14  -5        355.20        325.84         7.07 o
   2  14  -5         34.12         30.22         1.50 o
   4  14  -5         14.72          8.00         1.30 o
   6  14  -5         30.40         30.78         2.70 o
   8  14  -5         12.29         10.14         1.88 o
  10  14  -5          8.34          8.04         2.36 o
  -9  15  -5         15.90         20.08         2.41 o
  -7  15  -5         36.03         40.75         2.75 o
  -5  15  -5        155.37        139.32         6.09 o
  -3  15  -5         55.64         52.63         2.08 o
  -1  15  -5        600.83        579.23         8.10 o
   1  15  -5        253.40        232.78         4.16 o
   3  15  -5         76.44         68.64         2.14 o
   5  15  -5        175.62        179.24         4.98 o
   7  15  -5         45.01         44.24         4.49 o
   9  15  -5         47.04         55.37         3.70 o
  11  15  -5          0.79          1.14         3.00 o
 -10  16  -5          7.97          8.42         2.44 o
  -8  16  -5         45.11         51.96         3.22 o
  -6  16  -5         32.85         23.51         2.15 o
  -4  16  -5         39.46         30.75         2.43 o
  -2  16  -5        385.05        352.17         8.74 o
   0  16  -5        293.28        289.33         5.68 o
   2  16  -5        209.87        213.95         3.75 o
   4  16  -5        402.68        439.22         7.07 o
   6  16  -5          4.62          3.26         1.51 o
   8  16  -5          2.65         -0.03         1.57 o
  10  16  -5          5.67          1.56         2.35 o
  -9  17  -5          0.20          0.82         2.03 o
  -7  17  -5          2.42          3.02         1.65 o
  -5  17  -5         16.02         17.41         1.90 o
  -3  17  -5        259.95        229.80         6.49 o
  -1  17  -5        185.94        173.30         4.09 o
   1  17  -5        190.39        163.53         4.34 o
   3  17  -5         46.84         38.65         1.84 o
   5  17  -5          6.55          8.88         1.80 o
   7  17  -5          6.45          7.53         1.84 o
   9  17  -5         17.51         17.15         2.63 o
  11  17  -5          5.01          3.04         3.54 o
  -8  18  -5         39.27         44.76         3.16 o
  -6  18  -5         78.00         86.67         3.73 o
  -4  18  -5          4.83          5.04         1.49 o
  -2  18  -5        311.53        304.86         6.62 o
   0  18  -5        276.03        250.54         5.95 o
   2  18  -5         66.20         56.00         2.38 o
   4  18  -5        268.88        292.56         5.47 o
   6  18  -5         23.14         27.34         2.33 o
   8  18  -5        108.39        125.07         7.19 o
  10  18  -5         26.13         27.18         2.89 o
  -9  19  -5         18.15         26.48         3.43 o
  -7  19  -5         84.06         82.09         5.38 o
  -5  19  -5         71.33         74.26         5.10 o
  -3  19  -5         77.54         64.78         2.41 o
  -1  19  -5         49.14         40.29         2.25 o
   1  19  -5         28.07         26.08         1.96 o
   3  19  -5        132.87        135.68         3.12 o
   5  19  -5        115.12        118.20         5.97 o
   7  19  -5        108.43        124.92         5.03 o
   9  19  -5          3.80          6.62         2.18 o
  -8  20  -5         51.09         59.64         4.92 o
  -6  20  -5         12.77          6.52         1.80 o
  -4  20  -5          3.31          1.61         1.32 o
  -2  20  -5        118.78        114.20         3.47 o
   0  20  -5         77.37         70.11         2.92 o
   2  20  -5         96.32         93.32         2.92 o
   4  20  -5         57.47         60.39         2.73 o
   6  20  -5         91.89         94.10         4.20 o
   8  20  -5          3.56          4.74         2.03 o
  10  20  -5         19.44         16.98         3.21 o
  -9  21  -5          1.55          4.35         2.66 o
  -7  21  -5         16.72         17.40         2.37 o
  -5  21  -5          9.54         14.24         1.99 o
  -3  21  -5          8.32          8.50         1.52 o
  -1  21  -5         21.11         12.35         1.84 o
   1  21  -5         42.07         34.95         2.23 o
   3  21  -5        192.14        192.87         4.20 o
   5  21  -5         65.02         67.57         3.34 o
   7  21  -5         47.96         49.41         3.12 o
   9  21  -5         11.85          9.78         2.61 o
  -8  22  -5         33.99         38.44         4.57 o
  -6  22  -5         12.19         11.47         2.09 o
  -4  22  -5          5.33          2.92         1.55 o
  -2  22  -5         24.21         23.80         2.12 o
   0  22  -5         20.03         20.75         1.91 o
   2  22  -5         52.04         53.27         2.65 o
   4  22  -5          2.07          1.79         1.65 o
   6  22  -5         32.00         31.04         2.65 o
   8  22  -5          2.11          5.08         2.16 o
  -7  23  -5         11.46         14.73         2.63 o
  -5  23  -5          5.31          5.96         1.80 o
  -3  23  -5          7.84          8.68         1.78 o
  -1  23  -5         61.01         55.37         2.97 o
   1  23  -5         73.03         63.99         3.10 o
   3  23  -5          4.19          1.77         1.54 o
   5  23  -5          1.26         -1.63         1.63 o
   7  23  -5          5.56          4.12         2.00 o
   9  23  -5          6.97         10.59         2.91 o
  -6  24  -5          3.44          1.48         1.94 o
  -4  24  -5         37.12         41.05         4.59 o
  -2  24  -5         27.38         29.60         2.42 o
   0  24  -5         34.54         32.58         2.47 o
   2  24  -5          0.93          1.50         1.40 o
   4  24  -5         25.55         29.47         2.64 o
   6  24  -5          8.76         10.12         2.04 o
   8  24  -5          9.76         12.10         2.83 o
  -7  25  -5         78.08         94.15         7.27 o
  -5  25  -5         56.97         58.96         8.11 o
  -3  25  -5          6.60          6.23         2.04 o
  -1  25  -5         15.80         15.15         2.28 o
   1  25  -5         22.14         26.60         2.34 o
   3  25  -5         32.17         34.78         2.61 o
   5  25  -5         10.51          6.50         2.17 o
   7  25  -5         15.61         15.11         2.90 o
  -6  26  -5          3.21          3.23         3.45 o
  -4  26  -5          0.67         -0.87         2.26 o
  -2  26  -5          4.00          5.12         1.87 o
   0  26  -5          1.81         -0.23         1.62 o
   2  26  -5         13.26          7.60         1.87 o
   4  26  -5          0.21          0.97         1.88 o
   6  26  -5          1.00          3.72         2.58 o
  -5  27  -5         13.78         16.27         3.35 o
  -3  27  -5         41.61         56.55         3.79 o
  -1  27  -5         15.87         20.55         2.54 o
   1  27  -5          9.49         10.06         2.03 o
   3  27  -5         44.78         47.80         3.48 o
   5  27  -5          6.76          8.18         2.77 o
   7  27  -5          1.31         -0.63         3.30 o
  -4  28  -5          6.18         10.61         5.62 o
  -2  28  -5         22.21         28.32         2.76 o
   0  28  -5          7.31          7.89         2.26 o
   2  28  -5         36.46         37.90         2.91 o
   4  28  -5          5.57         10.80         2.89 o
   6  28  -5         12.00         12.56         3.18 o
  -3  29  -5         19.66         27.82         3.29 o
  -1  29  -5          2.62          5.26         2.15 o
   1  29  -5          3.71          3.29         2.04 o
   3  29  -5          6.78         11.31         3.01 o
   5  29  -5          3.11          3.66         2.93 o
  -2  30  -5          4.63          6.40         2.54 o
   0  30  -5         21.11         25.15         3.01 o
   2  30  -5          4.27         10.29         2.39 o
   4  30  -5          3.75          4.19         4.41 o
  -1  31  -5          5.21          3.20         2.46 o
   1  31  -5          4.75          6.37         2.56 o
   3  31  -5          0.11          0.38         4.52 o
 -12   0  -4         13.10         16.15         4.28 o
 -10   0  -4         31.36         34.02         3.65 o
  -8   0  -4        197.20        195.57         6.03 o
  -6   0  -4        718.33        719.57        13.64 o
  -4   0  -4        587.71        502.84         7.56 o
  -2   0  -4       2943.33       3314.30        37.77 o
   0   0  -4        244.48        240.83         3.18 o
   2   0  -4       1758.45       1945.80        20.83 o
   4   0  -4       1086.69       1174.88        16.77 o
   6   0  -4        989.30        989.73        14.87 o
   8   0  -4        342.14        347.71         9.13 o
  10   0  -4         27.38         20.56         3.11 o
  12   0  -4         10.65         10.33         3.41 o
 -11   1  -4          7.81          7.56         2.07 o
  -9   1  -4         31.24         32.76         2.27 o
  -7   1  -4        159.49        159.87         3.62 o
  -5   1  -4        276.00        258.50         4.17 o
  -3   1  -4        380.29        379.41         3.97 o
  -1   1  -4         96.25        110.22         1.52 o
   1   1  -4        945.89        932.80         7.06 o
   3   1  -4        410.13        403.96         4.15 o
   5   1  -4         37.73         53.53         2.49 o
   7   1  -4       1512.73       1532.57        20.94 o
   9   1  -4          1.40         -0.25         1.36 o
  11   1  -4          2.06          0.47         1.73 o
  13   1  -4          3.37          0.49         2.87 o
 -12   2  -4          0.08          0.64         2.42 o
 -10   2  -4          8.50         10.11         1.97 o
  -8   2  -4        510.85        491.62         7.57 o
  -6   2  -4         49.68         39.05         1.92 o
  -4   2  -4       1125.90       1115.49        11.80 o
  -2   2  -4       1526.96       1790.87        14.37 o
   0   2  -4       1386.83       1334.51         9.63 o
   2   2  -4        584.98        560.71         4.46 o
   4   2  -4       1940.57       2035.23        28.62 o
   6   2  -4        188.52        193.86         3.73 o
   8   2  -4        605.44        655.92        10.23 o
  10   2  -4          7.15          4.29         1.71 o
  12   2  -4          1.90          2.30         2.04 o
 -11   3  -4          6.49          4.46         1.86 o
  -9   3  -4         22.48         16.34         1.94 o
  -7   3  -4        209.47        206.11         3.82 o
  -5   3  -4         15.31         14.91         1.09 o
  -3   3  -4         15.14         11.62         0.64 o
  -1   3  -4       2993.97       3316.60        24.29 o
   1   3  -4        983.65       1004.67         7.57 o
   3   3  -4        302.33        307.04         3.86 o
   5   3  -4       1087.50       1098.31        11.30 o
   7   3  -4        784.27        799.30        10.09 o
   9   3  -4         23.49         16.80         1.88 o
  11   3  -4          5.14          1.14         2.48 o
  13   3  -4          3.76         -2.67         2.67 o
 -12   4  -4         25.93         34.22         3.71 o
 -10   4  -4          6.80          4.45         1.79 o
  -8   4  -4        467.93        443.31         7.44 o
  -6   4  -4        448.28        457.98         5.92 o
  -4   4  -4        141.34        165.30         2.28 o
  -2   4  -4        750.99        738.91         7.13 o
   0   4  -4       2138.46       2263.25        16.79 o
   2   4  -4        394.26        382.43         3.70 o
   4   4  -4        656.82        703.15         6.88 o
   6   4  -4        163.76        163.75         3.26 o
   8   4  -4        255.15        265.63         4.96 o
  10   4  -4          6.18          6.34         1.82 o
  12   4  -4          9.72          4.28         2.29 o
 -11   5  -4         20.05         16.19         2.42 o
  -9   5  -4         91.15         83.95         3.26 o
  -7   5  -4        657.63        617.35         7.92 o
  -5   5  -4        716.76        637.90         7.81 o
  -3   5  -4       1165.62       1294.05        12.47 o
  -1   5  -4         80.43         91.84         1.34 o
   1   5  -4        364.45        397.32         3.69 o
   3   5  -4        296.55        328.27         4.40 o
   5   5  -4        270.19        281.92         3.97 o
   7   5  -4        193.91        197.95         5.30 o
   9   5  -4         38.84         42.43         2.58 o
  11   5  -4          2.72          1.07         1.86 o
  13   5  -4          0.01         -3.06         3.06 o
 -12   6  -4          4.34          7.95         2.80 o
 -10   6  -4         26.05         30.87         2.62 o
  -8   6  -4        144.04        122.02         3.18 o
  -6   6  -4       1052.97       1046.95        13.27 o
  -4   6  -4          1.32          1.07         0.50 o
  -2   6  -4        710.32        819.38         7.87 o
   0   6  -4         58.08         66.18         1.29 o
   2   6  -4         76.81         95.97         1.45 o
   4   6  -4         35.53         39.66         1.15 o
   6   6  -4         42.60         41.02         1.63 o
   8   6  -4          4.44          4.55         1.14 o
  10   6  -4          4.78          1.67         1.58 o
  12   6  -4          6.90          2.25         2.32 o
 -11   7  -4          9.39          8.71         2.35 o
  -9   7  -4        167.37        173.86         4.41 o
  -7   7  -4        163.80        149.09         3.17 o
  -5   7  -4        361.62        335.95         4.85 o
  -3   7  -4         61.46         45.77         1.48 o
  -1   7  -4        394.69        450.63         4.95 o
   1   7  -4       4006.78       4243.87        35.77 o
   3   7  -4         50.72         49.44         1.14 o
   5   7  -4        447.64        412.88         5.32 o
   7   7  -4         98.61        103.49         3.39 o
   9   7  -4          7.01          5.86         1.47 o
  11   7  -4         19.54         18.59         2.39 o
  13   7  -4          6.86          3.44         3.02 o
 -12   8  -4          1.92          3.76         2.77 o
 -10   8  -4          7.64          5.79         2.06 o
  -8   8  -4        132.67        119.33         3.03 o
  -6   8  -4        195.32        156.55         3.64 o
  -4   8  -4         29.24         23.76         1.11 o
  -2   8  -4         41.95         32.08         1.09 o
   0   8  -4       1465.09       1454.59        13.32 o
   2   8  -4        271.85        294.69         3.31 o
   4   8  -4        471.28        446.53         5.01 o
   6   8  -4        288.81        284.74         5.26 o
   8   8  -4         15.38         16.44         1.42 o
  10   8  -4         24.75         24.71         2.38 o
  12   8  -4          5.97          0.29         2.88 o
 -11   9  -4          0.21          1.33         2.15 o
  -9   9  -4         25.58         28.81         2.23 o
  -7   9  -4        327.40        322.31         8.18 o
  -5   9  -4        710.44        695.62        15.43 o
  -3   9  -4        229.49        200.26         2.94 o
  -1   9  -4        339.09        365.41         4.16 o
   1   9  -4       1060.54       1125.97        11.11 o
   3   9  -4       1016.15       1077.50        10.71 o
   5   9  -4         73.91         64.43         1.69 o
   7   9  -4        208.87        212.53         3.83 o
   9   9  -4         14.02         10.87         1.52 o
  11   9  -4         20.76         17.14         2.63 o
  13   9  -4          0.35         -4.52         7.10 o
 -12  10  -4          4.40          7.30         4.20 o
 -10  10  -4         18.53         21.43         2.85 o
  -8  10  -4         42.99         39.90         2.15 o
  -6  10  -4         39.08         45.61         2.05 o
  -4  10  -4         89.80         73.29         1.83 o
  -2  10  -4         36.38         32.57         1.12 o
   0  10  -4       1018.03       1061.00        10.53 o
   2  10  -4        499.94        480.69         5.18 o
   4  10  -4          1.90          4.73         0.62 o
   6  10  -4         73.51         76.87         2.16 o
   8  10  -4          0.79         -1.26         1.38 o
  10  10  -4         30.63         29.79         2.89 o
  12  10  -4          0.32          1.04         3.08 o
 -11  11  -4         36.75         38.57         4.03 o
  -9  11  -4         52.18         54.92         3.56 o
  -7  11  -4        355.04        336.86         9.89 o
  -5  11  -4        474.38        459.78         9.96 o
  -3  11  -4        198.84        177.95         3.95 o
  -1  11  -4        370.88        367.55         4.21 o
   1  11  -4        211.37        239.00         3.27 o
   3  11  -4        355.09        340.35         4.63 o
   5  11  -4        197.54        193.65         3.70 o
   7  11  -4        160.52        156.02         4.33 o
   9  11  -4          9.00          7.98         1.57 o
  11  11  -4         20.87         17.58         3.21 o
 -10  12  -4          8.28         10.14         2.29 o
  -8  12  -4         13.44         10.61         1.78 o
  -6  12  -4         97.04         76.42         3.26 o
  -4  12  -4         14.55         17.08         1.29 o
  -2  12  -4        702.97        656.31         9.31 o
   0  12  -4        198.02        210.83         2.90 o
   2  12  -4         11.96         12.20         0.92 o
   4  12  -4        473.20        472.67         6.06 o
   6  12  -4        285.23        277.11         6.32 o
   8  12  -4         23.94         19.71         2.52 o
  10  12  -4          9.93          9.16         1.93 o
  12  12  -4          0.72         -2.25         3.01 o
 -11  13  -4         12.42          8.14         3.23 o
  -9  13  -4         14.36         10.92         2.04 o
  -7  13  -4          1.77          0.08         1.20 o
  -5  13  -4         46.30         54.96         2.44 o
  -3  13  -4        279.02        261.38         4.06 o
  -1  13  -4        234.74        206.68         4.71 o
   1  13  -4        348.40        342.89         4.38 o
   3  13  -4         88.66         93.32         2.87 o
   5  13  -4        306.71        306.17         5.62 o
   7  13  -4         35.24         33.81         2.17 o
   9  13  -4         14.37         11.30         1.79 o
  11  13  -4         22.85         21.82         3.39 o
 -10  14  -4          7.12          7.76         2.32 o
  -8  14  -4          2.02          1.62         1.52 o
  -6  14  -4         38.85         41.93         2.31 o
  -4  14  -4        142.94        127.03         3.43 o
  -2  14  -4        774.57        751.34        16.06 o
   0  14  -4        656.27        653.84         7.82 o
   2  14  -4        107.38        104.54         2.20 o
   4  14  -4        152.51        148.08         2.80 o
   6  14  -4        142.01        143.19         3.73 o
   8  14  -4         22.14         24.56         2.28 o
  10  14  -4          5.24          2.64         1.82 o
  12  14  -4          1.52          3.12         3.38 o
 -11  15  -4          1.83          9.20         3.79 o
  -9  15  -4         19.78         17.45         2.26 o
  -7  15  -4         93.31         97.12         3.53 o
  -5  15  -4        196.74        166.42         7.90 o
  -3  15  -4        293.86        247.15         6.40 o
  -1  15  -4        139.57        138.53         2.98 o
   1  15  -4        526.74        496.82         6.65 o
   3  15  -4        114.48        106.29         2.61 o
   5  15  -4         24.62         19.66         1.90 o
   7  15  -4          6.57          4.59         1.46 o
   9  15  -4          4.17          2.29         1.65 o
  11  15  -4          8.43          7.17         3.13 o
 -10  16  -4         77.32         84.12         4.59 o
  -8  16  -4         71.74         77.12         4.98 o
  -6  16  -4        120.28        112.24         3.47 o
  -4  16  -4        205.28        209.82         6.46 o
  -2  16  -4       1258.84       1171.33        21.73 o
   0  16  -4        226.17        205.48         3.65 o
   2  16  -4         79.45         69.27         2.86 o
   4  16  -4        233.10        223.76         5.33 o
   6  16  -4         52.02         55.41         2.71 o
   8  16  -4          1.03          0.72         1.47 o
  10  16  -4          6.02          5.50         2.35 o
  -9  17  -4        132.26        143.28         9.00 o
  -7  17  -4          4.40          4.46         1.60 o
  -5  17  -4        148.90        131.18         5.35 o
  -3  17  -4        247.19        233.72         4.01 o
  -1  17  -4        163.84        135.12         3.82 o
   1  17  -4        226.66        199.98         3.67 o
   3  17  -4        444.37        451.45         6.07 o
   5  17  -4         98.84        103.55         5.03 o
   7  17  -4         93.58         99.78         4.75 o
   9  17  -4         12.94          9.64         2.09 o
  11  17  -4          1.28          1.25         2.53 o
 -10  18  -4          4.32          7.96         2.71 o
  -8  18  -4          1.64          5.26         1.79 o
  -6  18  -4          4.82          3.15         1.52 o
  -4  18  -4        504.78        470.84        10.41 o
  -2  18  -4         50.28         40.47         1.86 o
   0  18  -4         28.44         28.11         1.80 o
   2  18  -4        711.50        704.65         8.78 o
   4  18  -4        140.15        141.68         2.95 o
   6  18  -4          4.53          2.23         1.73 o
   8  18  -4         19.60         17.26         2.18 o
  10  18  -4         24.63         35.73         3.31 o
  -9  19  -4          0.79          6.19         2.20 o
  -7  19  -4         21.65         24.50         2.29 o
  -5  19  -4         99.12         92.31         3.50 o
  -3  19  -4         39.29         37.68         1.98 o
  -1  19  -4        381.17        348.83         5.67 o
   1  19  -4        905.57        873.94        12.15 o
   3  19  -4        575.07        587.30         8.35 o
   5  19  -4         40.54         40.26         2.45 o
   7  19  -4        106.25        109.91         4.79 o
   9  19  -4         21.51         27.35         2.95 o
  11  19  -4          6.44          8.38         3.27 o
 -10  20  -4          4.40          9.19         3.20 o
  -8  20  -4         20.86         22.03         2.60 o
  -6  20  -4          0.55          2.03         1.46 o
  -4  20  -4         27.40         22.20         1.76 o
  -2  20  -4        114.08        108.04         2.83 o
   0  20  -4        278.55        252.70         5.59 o
   2  20  -4        148.90        170.88         3.54 o
   4  20  -4         30.37         32.61         1.81 o
   6  20  -4        103.65        107.56         3.96 o
   8  20  -4         11.18          7.55         2.08 o
  10  20  -4          9.60          6.65         2.64 o
  -9  21  -4          2.08          3.59         2.40 o
  -7  21  -4         13.36         13.62         2.16 o
  -5  21  -4          5.13          1.61         1.39 o
  -3  21  -4         12.45          8.97         1.24 o
  -1  21  -4        142.77        146.56         3.62 o
   1  21  -4         12.03          9.61         1.57 o
   3  21  -4        428.57        430.16         7.23 o
   5  21  -4          8.56          6.05         1.66 o
   7  21  -4         22.27         25.70         2.40 o
   9  21  -4         23.97         31.97         3.61 o
  -8  22  -4          7.14          9.21         2.39 o
  -6  22  -4         13.79         10.84         1.95 o
  -4  22  -4         13.37         11.33         1.54 o
  -2  22  -4         57.94         56.91         2.64 o
   0  22  -4          4.96          1.51         1.21 o
   2  22  -4         26.22         25.94         1.95 o
   4  22  -4         55.20         49.77         2.30 o
   6  22  -4         19.50         20.69         2.22 o
   8  22  -4         72.68         67.25         3.92 o
  10  22  -4          8.23          9.81         3.22 o
  -9  23  -4         31.23         40.07         4.10 o
  -7  23  -4         53.62         59.04         5.77 o
  -5  23  -4          3.28          3.86         2.02 o
  -3  23  -4         14.96         11.98         1.76 o
  -1  23  -4        167.14        165.35         6.86 o
   1  23  -4        112.44        112.28         3.69 o
   3  23  -4         35.23         27.13         1.99 o
   5  23  -4         14.44         14.41         1.95 o
   7  23  -4          1.99          2.81         1.91 o
   9  23  -4          8.04          8.48         2.95 o
  -8  24  -4          6.65          8.99         2.78 o
  -6  24  -4          1.26          2.49         2.09 o
  -4  24  -4         18.53         18.87         1.94 o
  -2  24  -4         47.82         49.62         2.78 o
   0  24  -4         48.57         46.24         2.75 o
   2  24  -4         96.53         86.17         3.16 o
   4  24  -4        107.81        104.47         3.78 o
   6  24  -4         17.18         18.09         2.29 o
   8  24  -4         64.96         74.29         4.32 o
  -7  25  -4          1.22          3.48         2.15 o
  -5  25  -4          5.62          4.55         1.90 o
  -3  25  -4         23.43         19.94         2.35 o
  -1  25  -4         11.87          9.30         1.74 o
   1  25  -4        144.43        155.46         5.63 o
   3  25  -4         45.62         35.58         2.28 o
   5  25  -4         10.92         14.50         2.00 o
   7  25  -4          6.18          5.57         2.37 o
  -6  26  -4         10.33         11.53         2.36 o
  -4  26  -4         55.36         60.38         5.11 o
  -2  26  -4         15.03         12.73         1.92 o
   0  26  -4         45.92         48.10         2.82 o
   2  26  -4         96.01        100.77         3.74 o
   4  26  -4         18.30         22.00         2.79 o
   6  26  -4         23.13         23.16         2.62 o
   8  26  -4         12.64          9.34         3.17 o
  -7  27  -4         17.20         22.15         3.37 o
  -5  27  -4         17.40         18.63         3.58 o
  -3  27  -4         12.79         16.79         2.22 o
  -1  27  -4         25.11         21.60         2.26 o
   1  27  -4         53.24         57.92         3.11 o
   3  27  -4          0.53         -1.32         1.51 o
   5  27  -4          1.18          0.05         2.29 o
   7  27  -4          5.65          5.20         2.82 o
  -6  28  -4         10.22         11.51         3.32 o
  -4  28  -4          8.62         14.14         3.01 o
  -2  28  -4         27.25         30.06         2.64 o
   0  28  -4         43.87         53.80         3.52 o
   2  28  -4         24.30         27.51         3.94 o
   4  28  -4          1.76          4.82         2.42 o
   6  28  -4          4.97          3.41         3.11 o
  -5  29  -4          4.76          7.16         3.39 o
  -3  29  -4         27.05         36.85         4.88 o
  -1  29  -4         24.83         28.95         3.89 o
   1  29  -4         26.05         30.15         2.91 o
   3  29  -4          0.09          2.63         1.94 o
   5  29  -4          0.10          0.08         2.64 o
  -4  30  -4         27.81         43.35         4.77 o
  -2  30  -4         32.17         51.14         4.99 o
   0  30  -4         72.80         64.17         3.92 o
   2  30  -4         12.84         18.48         2.62 o
   4  30  -4          4.23          6.15         2.82 o
  -3  31  -4         10.07         12.70         3.15 o
  -1  31  -4         15.20         17.36         2.85 o
   1  31  -4         28.11         22.75         2.92 o
   3  31  -4          4.29          9.89         2.66 o
  -2  32  -4          1.18          5.83         3.98 o
   0  32  -4         31.37         30.87         3.71 o
   2  32  -4          3.97          5.93         2.71 o
 -13   1  -3          5.80          6.32         2.99 o
 -11   1  -3          6.70          8.07         2.40 o
  -9   1  -3        257.98        253.59         4.94 o
  -7   1  -3         67.70         61.55         1.77 o
  -5   1  -3       1124.65       1178.54        12.20 o
  -3   1  -3       1347.37       1446.55        13.06 o
  -1   1  -3       1495.92       1620.59        11.69 o
   1   1  -3       2267.08       2233.78        15.40 o
   3   1  -3        845.71        888.69        15.32 o
   5   1  -3      11464.92      12063.94       119.10 o
   7   1  -3        284.52        279.21         4.14 o
   9   1  -3         61.79         62.31         2.87 o
  11   1  -3         63.13         65.46         3.38 o
  13   1  -3         11.96          3.85         3.00 o
 -12   2  -3          3.74          4.15         2.53 o
 -10   2  -3         34.81         27.86         2.51 o
  -8   2  -3        391.74        364.96         6.43 o
  -6   2  -3          3.53          1.01         0.61 o
  -4   2  -3       1504.70       1718.18        16.26 o
  -2   2  -3       3238.96       3525.88        29.82 o
   0   2  -3        104.54         93.73         1.03 o
   2   2  -3        985.38       1045.04         8.41 o
   4   2  -3       7904.46       8176.28        73.23 o
   6   2  -3         76.72         74.58         1.63 o
   8   2  -3         32.57         33.56         1.88 o
  10   2  -3          7.56          4.80         1.61 o
  12   2  -3          4.11          1.47         2.68 o
 -13   3  -3          5.86          6.63         3.11 o
 -11   3  -3         76.83         77.87         6.64 o
  -9   3  -3         59.53         50.76         2.65 o
  -7   3  -3        383.98        358.51         5.19 o
  -5   3  -3         76.45         85.82         1.65 o
  -3   3  -3        608.91        621.10         6.05 o
  -1   3  -3       1564.59       1631.92        12.48 o
   1   3  -3        101.72        113.88         1.20 o
   3   3  -3        336.46        323.16         3.23 o
   5   3  -3       2201.91       2136.75        20.89 o
   7   3  -3        205.76        200.58         5.12 o
   9   3  -3         16.62         16.05         1.97 o
  11   3  -3         13.29          9.86         2.01 o
  13   3  -3          6.62         -0.60         2.59 o
 -12   4  -3          8.76          5.68         2.59 o
 -10   4  -3         19.94         17.96         2.00 o
  -8   4  -3        935.01        878.89        11.18 o
  -6   4  -3        126.33        122.94         2.37 o
  -4   4  -3        372.93        448.33         4.64 o
  -2   4  -3       4582.38       5000.98        53.33 o
   0   4  -3       2302.13       2389.41        18.01 o
   2   4  -3        316.61        302.06         5.94 o
   4   4  -3       2178.95       2165.04        20.29 o
   6   4  -3         71.17         79.65         1.72 o
   8   4  -3          1.54         -0.21         0.98 o
  10   4  -3          0.05         -1.30         1.30 o
  12   4  -3          3.57         -2.20         2.20 o
 -13   5  -3          4.76         10.64         3.11 o
 -11   5  -3          5.06         10.09         2.25 o
  -9   5  -3        144.44        149.71         4.19 o
  -7   5  -3        294.40        273.21         6.35 o
  -5   5  -3        438.17        466.74         5.41 o
  -3   5  -3       1134.57       1210.38        11.52 o
  -1   5  -3        794.32        821.77         6.93 o
   1   5  -3        563.04        571.76         5.05 o
   3   5  -3       1256.50       1188.85        10.92 o
   5   5  -3        378.35        357.38         4.61 o
   7   5  -3         14.52         14.55         1.16 o
   9   5  -3         19.48         15.16         1.45 o
  11   5  -3          7.87          4.77         1.82 o
  13   5  -3          8.60          5.42         2.93 o
 -12   6  -3          5.76          5.41         2.74 o
 -10   6  -3         73.31         63.77         3.11 o
  -8   6  -3        608.25        515.52         7.45 o
  -6   6  -3        603.77        603.19        10.46 o
  -4   6  -3       1042.22       1073.04        15.60 o
  -2   6  -3       4420.73       4759.26        45.87 o
   0   6  -3         73.95         72.70         1.54 o
   2   6  -3       1595.56       1625.42        14.54 o
   4   6  -3        319.12        285.80         3.35 o
   6   6  -3         15.70         16.27         0.98 o
   8   6  -3         40.47         35.23         2.49 o
  10   6  -3         47.94         53.93         2.91 o
  12   6  -3          0.51         -1.76         2.29 o
 -11   7  -3         24.76         24.12         2.69 o
  -9   7  -3          8.69          6.14         1.40 o
  -7   7  -3        309.37        289.37         4.48 o
  -5   7  -3        158.70        158.12         2.52 o
  -3   7  -3        287.80        294.19         6.29 o
  -1   7  -3       3484.65       3668.14        33.39 o
   1   7  -3        738.91        792.50         7.18 o
   3   7  -3          0.23         -0.15         0.29 o
   5   7  -3        311.56        310.22         3.78 o
   7   7  -3         93.53         88.42         3.09 o
   9   7  -3         32.08         29.21         1.84 o
  11   7  -3          8.51          9.70         2.14 o
  13   7  -3          8.10          4.78         3.26 o
 -12   8  -3         25.28         25.24         3.48 o
 -10   8  -3         46.97         44.41         2.60 o
  -8   8  -3        340.72        320.99        10.41 o
  -6   8  -3        766.48        711.19        19.36 o
  -4   8  -3        382.67        375.62         6.60 o
  -2   8  -3       1002.43       1064.73        10.89 o
   0   8  -3       5410.23       5641.10        49.21 o
   2   8  -3          9.59         13.47         0.74 o
   4   8  -3        319.63        349.04         3.97 o
   6   8  -3         19.77         21.03         1.15 o
   8   8  -3         39.53         42.11         2.64 o
  10   8  -3         11.79          6.47         1.49 o
  12   8  -3          2.82         -1.77         2.33 o
 -11   9  -3          7.14          8.65         2.30 o
  -9   9  -3         86.68         84.31         3.16 o
  -7   9  -3        879.89        856.73        14.36 o
  -5   9  -3        216.57        179.34         3.51 o
  -3   9  -3        188.82        216.13         3.76 o
  -1   9  -3       2578.77       2935.33        26.91 o
   1   9  -3        388.89        376.75         4.36 o
   3   9  -3        123.08        121.58         1.88 o
   5   9  -3        752.63        801.85         8.53 o
   7   9  -3         61.36         63.37         2.26 o
   9   9  -3          5.40          2.62         1.16 o
  11   9  -3         52.91         56.72         3.56 o
  13   9  -3          0.28         -2.69         2.69 o
 -12  10  -3         17.27         21.86         3.71 o
 -10  10  -3         72.14         74.59         4.00 o
  -8  10  -3        149.85        134.52         3.28 o
  -6  10  -3        828.04        803.36        22.27 o
  -4  10  -3         78.39         76.97         1.69 o
  -2  10  -3        309.25        360.36         6.86 o
   0  10  -3       1934.40       2049.76        19.18 o
   2  10  -3       1468.84       1520.54        14.42 o
   4  10  -3        689.50        674.80         8.11 o
   6  10  -3         22.82         22.83         1.30 o
   8  10  -3         13.99          9.53         1.22 o
  10  10  -3         10.04          8.58         1.71 o
  12  10  -3          9.10          8.16         2.79 o
 -11  11  -3          2.71          2.53         2.09 o
  -9  11  -3         56.63         53.65         2.83 o
  -7  11  -3        119.38        111.69         6.31 o
  -5  11  -3        783.44        762.72        14.75 o
  -3  11  -3         51.44         37.62         1.44 o
  -1  11  -3         84.25         85.21         1.55 o
   1  11  -3          8.90         11.11         0.66 o
   3  11  -3          3.84          4.45         0.52 o
   5  11  -3        312.10        317.78         4.20 o
   7  11  -3         47.63         48.23         2.03 o
   9  11  -3         26.23         26.93         1.89 o
  11  11  -3          0.18         -1.22         2.03 o
  13  11  -3          2.16         -6.88         6.88 o
 -12  12  -3          0.29          4.93         6.31 o
 -10  12  -3         40.59         46.24         3.32 o
  -8  12  -3         58.20         58.05         2.44 o
  -6  12  -3        276.49        255.01         8.69 o
  -4  12  -3        914.73        825.29        20.99 o
  -2  12  -3       1307.22       1323.17        14.95 o
   0  12  -3        293.64        278.94         3.53 o
   2  12  -3        228.09        277.24         3.98 o
   4  12  -3        228.43        241.60         3.39 o
   6  12  -3         21.09         18.19         1.29 o
   8  12  -3        221.94        237.35         5.73 o
  10  12  -3          6.23          3.50         1.72 o
  12  12  -3         15.79         18.62         4.04 o
 -11  13  -3          7.71          8.48         2.54 o
  -9  13  -3          7.21          4.44         2.00 o
  -7  13  -3         13.34          8.55         1.27 o
  -5  13  -3        194.20        171.07         4.25 o
  -3  13  -3        549.06        481.37         8.65 o
  -1  13  -3        531.86        569.47         6.37 o
   1  13  -3         16.38         14.54         0.77 o
   3  13  -3        274.36        275.95         3.55 o
   5  13  -3         43.97         47.06         1.87 o
   7  13  -3          0.92         -0.43         1.09 o
   9  13  -3         12.67         13.01         1.78 o
  11  13  -3         19.11         14.75         2.61 o
 -10  14  -3         18.91         17.46         2.74 o
  -8  14  -3         26.28         24.73         2.06 o
  -6  14  -3         32.05         30.10         3.63 o
  -4  14  -3       1974.87       1874.46        50.20 o
  -2  14  -3        233.09        213.04         4.03 o
   0  14  -3        668.98        660.09         7.74 o
   2  14  -3        787.37        872.11         9.81 o
   4  14  -3        221.99        229.50         3.67 o
   6  14  -3         18.73         16.74         1.55 o
   8  14  -3         66.80         60.79         4.27 o
  10  14  -3          1.77          0.44         1.85 o
  12  14  -3         11.90         12.07         6.14 o
 -11  15  -3         39.41         48.10         4.41 o
  -9  15  -3          7.68          6.55         1.79 o
  -7  15  -3         75.97         64.77         2.80 o
  -5  15  -3         12.69          7.89         1.23 o
  -3  15  -3        338.67        329.65         5.81 o
  -1  15  -3         20.13         20.48         0.95 o
   1  15  -3        194.38        207.53         3.16 o
   3  15  -3        148.10        142.41         2.62 o
   5  15  -3        209.26        217.38         6.30 o
   7  15  -3         66.81         66.98         2.80 o
   9  15  -3          7.80          6.66         1.69 o
  11  15  -3          1.46          3.34         2.34 o
 -10  16  -3          1.30         -0.32         2.04 o
  -8  16  -3          2.77          1.87         1.53 o
  -6  16  -3        296.92        280.94         8.23 o
  -4  16  -3        702.67        624.33        15.22 o
  -2  16  -3        433.00        454.42         5.95 o
   0  16  -3        442.95        430.93         5.46 o
   2  16  -3         18.79         15.35         1.00 o
   4  16  -3        300.58        294.16         4.52 o
   6  16  -3         61.69         58.95         3.30 o
   8  16  -3          4.58          4.37         1.49 o
  10  16  -3          4.12          5.91         2.38 o
  12  16  -3          1.99         -1.74         4.19 o
 -11  17  -3         11.41         14.10         3.05 o
  -9  17  -3         28.26         31.80         2.92 o
  -7  17  -3        153.85        148.29         5.67 o
  -5  17  -3        297.43        278.85        11.46 o
  -3  17  -3        560.23        528.67         7.95 o
  -1  17  -3       1319.68       1243.94        14.73 o
   1  17  -3         85.26         81.34         2.02 o
   3  17  -3         68.64         65.36         1.86 o
   5  17  -3         41.23         46.81         1.87 o
   7  17  -3         10.49         10.05         1.65 o
   9  17  -3         36.94         39.62         3.04 o
  11  17  -3          2.11          5.95         2.86 o
 -10  18  -3          1.85          4.63         2.42 o
  -8  18  -3          0.42          1.00         2.11 o
  -6  18  -3         15.17          9.72         1.54 o
  -4  18  -3        684.09        666.81        21.04 o
  -2  18  -3        820.07        756.46         9.83 o
   0  18  -3         69.46         60.06         1.76 o
   2  18  -3         19.22         18.58         1.78 o
   4  18  -3         93.04         91.12         4.01 o
   6  18  -3         46.97         46.38         2.53 o
   8  18  -3          1.43          0.20         1.59 o
  10  18  -3         18.16         19.71         3.03 o
  -9  19  -3          2.29          2.40         2.01 o
  -7  19  -3          7.01          9.29         1.74 o
  -5  19  -3         58.65         48.34         2.18 o
  -3  19  -3        306.81        282.25        11.44 o
  -1  19  -3        338.41        305.39         6.18 o
   1  19  -3        912.03        879.10        10.96 o
   3  19  -3         47.85         45.18         1.81 o
   5  19  -3        130.26        122.18         3.10 o
   7  19  -3         83.23         89.26         3.50 o
   9  19  -3         21.83         21.33         2.61 o
  11  19  -3          2.44          3.02         2.87 o
 -10  20  -3          1.34          2.31         3.05 o
  -8  20  -3         12.50          8.47         1.98 o
  -6  20  -3         23.42         21.73         2.11 o
  -4  20  -3        210.52        207.40         5.36 o
  -2  20  -3        265.13        242.92         4.78 o
   0  20  -3        161.45        146.28         4.43 o
   2  20  -3         21.23         20.98         1.50 o
   4  20  -3        117.68        111.31         2.78 o
   6  20  -3         89.56         83.75         3.36 o
   8  20  -3        169.95        189.28         5.53 o
  10  20  -3          2.54          0.32         2.50 o
  -9  21  -3         20.65         21.06         4.61 o
  -7  21  -3          1.10          2.71         1.68 o
  -5  21  -3          5.09          4.79         1.26 o
  -3  21  -3        587.38        543.30        11.52 o
  -1  21  -3        158.46        146.92         3.96 o
   1  21  -3        537.13        556.74         8.25 o
   3  21  -3        164.69        155.02         3.40 o
   5  21  -3        258.63        259.49         8.73 o
   7  21  -3         24.85         24.45         2.50 o
   9  21  -3         12.52         11.66         2.74 o
 -10  22  -3          2.38          5.96         2.92 o
  -8  22  -3          1.25          0.31         2.68 o
  -6  22  -3          5.89          7.06         1.83 o
  -4  22  -3        107.84        102.67         4.15 o
  -2  22  -3        118.04        105.95         3.83 o
   0  22  -3         52.07         56.65         2.43 o
   2  22  -3        307.76        287.94         4.81 o
   4  22  -3        100.68         93.33         2.72 o
   6  22  -3         80.72         90.51         3.92 o
   8  22  -3         30.64         42.15         4.80 o
  10  22  -3          9.30         10.49         3.12 o
  -9  23  -3          0.35          7.29         2.73 o
  -7  23  -3         66.33         72.62         4.37 o
  -5  23  -3          5.75          3.67         1.38 o
  -3  23  -3         27.99         23.87         1.78 o
  -1  23  -3         11.73          9.44         1.42 o
   1  23  -3        140.93        138.61         3.46 o
   3  23  -3         14.46          8.35         1.30 o
   5  23  -3         58.42         56.86         2.96 o
   7  23  -3          4.79          7.38         2.18 o
   9  23  -3         13.57         17.36         3.19 o
  -8  24  -3          8.08          6.06         2.43 o
  -6  24  -3         14.22         14.36         2.21 o
  -4  24  -3          3.88          5.86         1.41 o
  -2  24  -3         34.34         34.85         2.30 o
   0  24  -3        228.83        220.35         4.59 o
   2  24  -3         11.06         10.68         1.47 o
   4  24  -3         32.62         29.16         2.02 o
   6  24  -3         67.96         70.22         5.39 o
   8  24  -3          9.43          6.79         2.55 o
  -7  25  -3         26.73         36.54         3.58 o
  -5  25  -3          6.33          7.54         1.83 o
  -3  25  -3         81.91         82.65         5.04 o
  -1  25  -3         31.21         23.48         2.01 o
   1  25  -3         70.31         70.19         2.98 o
   3  25  -3         16.05         16.56         1.54 o
   5  25  -3         34.95         30.92         2.68 o
   7  25  -3          3.99          4.55         2.38 o
   9  25  -3          0.47          1.19         2.80 o
  -8  26  -3         10.12         15.33         3.08 o
  -6  26  -3          9.64         16.90         2.51 o
  -4  26  -3          8.93          6.54         1.59 o
  -2  26  -3        243.11        265.37         6.34 o
   0  26  -3         46.54         41.74         3.52 o
   2  26  -3         29.38         21.33         2.06 o
   4  26  -3         15.20         13.31         1.85 o
   6  26  -3         10.41         11.31         2.57 o
   8  26  -3          0.07         -0.17         2.54 o
  -7  27  -3          1.16          3.93         2.47 o
  -5  27  -3         51.91         68.33         3.76 o
  -3  27  -3         42.59         34.31         2.57 o
  -1  27  -3         97.04        107.58         4.15 o
   1  27  -3         25.96         26.88         2.46 o
   3  27  -3          3.61          4.77         1.71 o
   5  27  -3          4.40          5.63         2.04 o
   7  27  -3          5.83          4.37         2.63 o
  -6  28  -3         33.96         44.57         4.34 o
  -4  28  -3         24.72         33.69         3.22 o
  -2  28  -3         71.95         63.80         3.67 o
   0  28  -3         38.51         43.90         3.01 o
   2  28  -3          5.99          7.61         1.91 o
   4  28  -3          5.63          3.08         1.96 o
   6  28  -3          9.42          7.92         2.65 o
  -5  29  -3         40.19         48.16         8.79 o
  -3  29  -3         23.46         27.72         3.21 o
  -1  29  -3        136.28        154.84         7.37 o
   1  29  -3         12.70         19.34         2.39 o
   3  29  -3          5.36          7.36         1.95 o
   5  29  -3          3.87          2.88         3.06 o
   7  29  -3          7.99         10.96         3.42 o
  -4  30  -3          3.54          6.11         2.63 o
  -2  30  -3          9.24         12.46         2.66 o
   0  30  -3         13.10         11.27         2.48 o
   2  30  -3         10.94         10.74         2.25 o
   4  30  -3          0.99          2.94         2.34 o
   6  30  -3          9.07         10.18         3.70 o
  -5  31  -3         17.71         37.45        10.23 o
  -3  31  -3          3.06          6.77         2.63 o
  -1  31  -3          0.09         -1.78         2.16 o
   1  31  -3          8.77          8.03         2.80 o
   3  31  -3         10.32         18.54         2.97 o
   5  31  -3          0.47         -0.42         4.98 o
  -4  32  -3          8.38         13.90         3.94 o
  -2  32  -3         21.99         22.39         3.24 o
   0  32  -3          6.83          9.34         2.67 o
   2  32  -3          0.37          3.57         2.58 o
   4  32  -3          2.16         12.49         4.44 o
  -1  33  -3         33.50         32.66         3.77 o
   1  33  -3         33.90         49.84         4.23 o
   3  33  -3         16.57         14.22         5.22 o
 -12   0  -2         24.27         23.56         4.69 o
 -10   0  -2        304.09        310.25         8.76 o
  -8   0  -2        416.70        404.52         7.48 o
  -6   0  -2        664.46        650.81         9.08 o
  -4   0  -2       3044.56       3361.26        45.15 o
  -2   0  -2       2451.46       2317.59        28.57 o
   0   0  -2       4011.13       3947.00        38.86 o
   2   0  -2      65471.40      68421.87      1149.40 o
   4   0  -2       5368.82       5637.52        75.13 o
   6   0  -2       2353.12       2548.59        39.95 o
   8   0  -2        209.24        196.70         4.64 o
  10   0  -2          2.79          0.93         2.08 o
  12   0  -2         72.26         81.59         6.54 o
 -13   1  -2          4.63          5.62         2.87 o
 -11   1  -2         36.15         39.01         3.43 o
  -9   1  -2        216.83        232.97         4.15 o
  -7   1  -2        191.97        182.35         3.32 o
  -5   1  -2        650.25        619.12         6.80 o
  -3   1  -2        935.97       1013.62         9.70 o
  -1   1  -2        440.25        372.93         4.09 o
   1   1  -2       1048.06       1185.84         8.44 o
   3   1  -2       4235.04       4368.04        39.24 o
   5   1  -2       4944.66       5092.08        47.66 o
   7   1  -2        102.64        106.09         2.16 o
   9   1  -2         57.99         52.91         2.14 o
  11   1  -2         69.72         67.06         5.91 o
  13   1  -2          2.43         -2.14         2.56 o
 -12   2  -2          4.56          7.90         2.66 o
 -10   2  -2        263.75        269.27         8.60 o
  -8   2  -2         61.92         63.42         2.53 o
  -6   2  -2        154.07        148.01         2.43 o
  -4   2  -2       6400.61       6696.88        60.36 o
  -2   2  -2       3064.35       3118.57        25.87 o
   0   2  -2        342.01        313.83         3.67 o
   2   2  -2      32864.81      32806.06       269.74 o
   4   2  -2        395.71        380.10         4.20 o
   6   2  -2        570.56        591.39         6.62 o
   8   2  -2         63.59         68.55         1.85 o
  10   2  -2          5.12          3.26         1.41 o
  12   2  -2         12.79          9.26         2.54 o
 -13   3  -2          1.62          1.80         3.67 o
 -11   3  -2         51.82         51.88         3.75 o
  -9   3  -2         31.15         29.20         1.83 o
  -7   3  -2        405.50        396.83         5.04 o
  -5   3  -2        516.58        532.56         5.40 o
  -3   3  -2         87.27        105.16         1.36 o
  -1   3  -2        497.76        516.26         4.60 o
   1   3  -2       1131.84       1228.59        13.06 o
   3   3  -2       4849.28       4910.60        42.19 o
   5   3  -2        307.29        367.46         5.34 o
   7   3  -2         37.74         39.17         1.32 o
   9   3  -2          7.45          7.05         1.20 o
  11   3  -2         53.38         39.68         3.34 o
  13   3  -2         11.11          7.07         2.91 o
 -12   4  -2         17.04         17.65         3.56 o
 -10   4  -2        615.03        636.85        11.17 o
  -8   4  -2        226.58        218.73         5.07 o
  -6   4  -2        524.08        528.84         5.99 o
  -4   4  -2        807.38        856.24        14.82 o
  -2   4  -2        668.17        660.58         6.05 o
   0   4  -2       3302.27       3249.52        25.96 o
   2   4  -2       3740.44       3968.68        34.14 o
   4   4  -2        585.31        663.27         9.48 o
   6   4  -2         88.69        107.06         1.78 o
   8   4  -2         22.64         26.03         1.51 o
  10   4  -2         17.17         17.54         1.66 o
  12   4  -2          8.47          2.81         2.39 o
 -13   5  -2          3.81          1.79         3.94 o
 -11   5  -2         57.03         64.07         4.07 o
  -9   5  -2         24.01         22.03         1.72 o
  -7   5  -2        273.24        260.93         4.26 o
  -5   5  -2        372.87        372.76         5.01 o
  -3   5  -2       4202.39       4519.10        40.87 o
  -1   5  -2       2533.65       2578.89        23.52 o
   1   5  -2         11.73         16.44         0.47 o
   3   5  -2        142.80        146.85         2.63 o
   5   5  -2        499.08        527.65         7.70 o
   7   5  -2        298.27        305.77         4.77 o
   9   5  -2         21.20         22.11         1.59 o
  11   5  -2         35.29         36.04         3.19 o
  13   5  -2          0.72         -3.01         3.01 o
 -12   6  -2          0.69          1.90         2.49 o
 -10   6  -2        292.57        299.76         7.33 o
  -8   6  -2        415.33        396.87         5.95 o
  -6   6  -2        683.55        633.18         7.29 o
  -4   6  -2       1672.57       1768.05        17.44 o
  -2   6  -2        854.31        849.72         8.26 o
   0   6  -2       1385.10       1454.34        12.74 o
   2   6  -2        440.81        385.92         3.81 o
   4   6  -2         68.60         72.61         2.29 o
   6   6  -2        137.85        149.56         1.78 o
   8   6  -2         62.40         60.05         2.12 o
  10   6  -2         87.70         82.54         4.06 o
  12   6  -2          8.99          7.56         2.55 o
 -13   7  -2          5.74          8.88         3.38 o
 -11   7  -2         41.57         44.91         3.63 o
  -9   7  -2        400.82        400.82         7.04 o
  -7   7  -2        263.68        230.06         4.46 o
  -5   7  -2        318.99        317.36         5.21 o
  -3   7  -2        711.05        797.58         8.71 o
  -1   7  -2       1372.94       1428.09        13.33 o
   1   7  -2        647.33        642.75         7.33 o
   3   7  -2        186.66        181.82         2.62 o
   5   7  -2        323.41        367.91         3.94 o
   7   7  -2        183.84        180.82         3.15 o
   9   7  -2          0.25         -0.96         0.96 o
  11   7  -2         56.35         52.07         3.63 o
  13   7  -2          9.80          9.41         2.98 o
 -12   8  -2         16.85         19.23         3.79 o
 -10   8  -2        375.17        402.50        10.26 o
  -8   8  -2        613.40        578.49        10.73 o
  -6   8  -2       1200.83       1150.14        16.93 o
  -4   8  -2        909.55        987.12        13.90 o
  -2   8  -2       2164.93       2314.02        22.34 o
   0   8  -2        812.28        834.06         8.07 o
   2   8  -2         20.56         16.72         0.58 o
   4   8  -2        446.16        487.67         8.31 o
   6   8  -2         54.62         50.75         1.17 o
   8   8  -2        151.69        153.66         3.04 o
  10   8  -2         17.17         15.62         1.86 o
  12   8  -2          1.00         -2.25         2.25 o
 -13   9  -2          2.63          2.61         3.23 o
 -11   9  -2         31.19         31.83         2.85 o
  -9   9  -2        147.25        147.05         6.37 o
  -7   9  -2         64.39         55.49         2.94 o
  -5   9  -2        383.38        326.21         7.09 o
  -3   9  -2        509.74        537.16        11.45 o
  -1   9  -2       1528.79       1608.45        14.96 o
   1   9  -2        393.10        412.16         4.32 o
   3   9  -2        532.14        540.93         7.40 o
   5   9  -2        386.32        385.14         6.28 o
   7   9  -2        452.48        477.58         6.92 o
   9   9  -2         34.38         33.88         2.06 o
  11   9  -2          5.08          4.60         1.77 o
  13   9  -2         27.36         37.21         4.40 o
 -12  10  -2          2.58         10.04         3.08 o
 -10  10  -2          5.34          5.59         1.72 o
  -8  10  -2         36.56         33.06         2.22 o
  -6  10  -2         83.86         71.74         2.12 o
  -4  10  -2         78.02         69.94         1.34 o
  -2  10  -2       1361.32       1371.56        12.91 o
   0  10  -2        563.27        571.96         6.70 o
   2  10  -2        787.36        854.90         8.23 o
   4  10  -2        231.27        240.73         3.18 o
   6  10  -2         68.01         60.93         1.53 o
   8  10  -2         70.41         68.58         2.36 o
  10  10  -2         18.04         17.24         1.86 o
  12  10  -2          8.37         13.26         3.03 o
 -11  11  -2         38.93         42.03         3.46 o
  -9  11  -2        274.78        283.36        11.64 o
  -7  11  -2        528.55        483.62        13.53 o
  -5  11  -2        256.21        238.89         6.04 o
  -3  11  -2        557.45        676.89         6.85 o
  -1  11  -2       1112.57       1280.17        12.75 o
   1  11  -2        188.36        209.60         2.46 o
   3  11  -2        193.54        225.84         2.99 o
   5  11  -2        217.32        241.73         4.59 o
   7  11  -2         23.85         19.28         1.36 o
   9  11  -2        353.69        371.93         9.75 o
  11  11  -2         48.53         48.68         3.17 o
  13  11  -2         10.56         10.14         4.62 o
 -12  12  -2         18.16         27.32         3.43 o
 -10  12  -2         14.49         16.12         2.16 o
  -8  12  -2         31.84         29.77         2.24 o
  -6  12  -2        214.51        182.61         6.32 o
  -4  12  -2        198.62        170.45         5.73 o
  -2  12  -2        174.71        169.60         3.89 o
   0  12  -2         43.13         34.94         1.32 o
   2  12  -2        659.93        728.41         7.24 o
   4  12  -2         25.21         28.62         1.20 o
   6  12  -2         38.19         37.83         1.33 o
   8  12  -2          4.31          1.88         1.08 o
  10  12  -2         14.44         15.12         1.99 o
  12  12  -2         13.70         18.31         4.38 o
 -11  13  -2         37.04         37.95         3.27 o
  -9  13  -2        106.18        104.40         5.03 o
  -7  13  -2        272.40        276.03         9.44 o
  -5  13  -2        459.61        404.26        14.22 o
  -3  13  -2        491.60        488.48         7.54 o
  -1  13  -2        666.10        696.62         7.45 o
   1  13  -2        203.53        257.29         2.98 o
   3  13  -2        138.39        141.51         2.12 o
   5  13  -2        944.80       1036.57        16.21 o
   7  13  -2          6.43          6.62         1.12 o
   9  13  -2         14.05          9.39         1.66 o
  11  13  -2         19.95         20.30         2.90 o
 -12  14  -2          0.68          8.75         3.04 o
 -10  14  -2         23.44         26.54         3.05 o
  -8  14  -2          2.71          0.60         1.13 o
  -6  14  -2       1113.92       1001.74        30.50 o
  -4  14  -2        911.72        911.31        20.46 o
  -2  14  -2        152.59        139.42         2.34 o
   0  14  -2        217.18        261.07         3.50 o
   2  14  -2       1412.26       1480.43        14.02 o
   4  14  -2        686.47        721.36         8.53 o
   6  14  -2         99.43         97.02         2.06 o
   8  14  -2          3.41         -0.45         1.11 o
  10  14  -2          9.05          6.24         1.80 o
  12  14  -2         21.00         28.38         3.82 o
 -11  15  -2         19.07         21.27         3.96 o
  -9  15  -2         24.06         27.25         3.61 o
  -7  15  -2        263.13        248.15         9.54 o
  -5  15  -2       1360.59       1293.94        30.56 o
  -3  15  -2        151.39        150.38         2.37 o
  -1  15  -2        263.88        319.11         4.82 o
   1  15  -2         95.56         91.83         1.56 o
   3  15  -2         94.85         87.41         1.64 o
   5  15  -2        101.21         99.07         2.97 o
   7  15  -2         56.34         49.32         2.13 o
   9  15  -2          8.79          9.87         1.97 o
  11  15  -2         44.78         49.46         5.22 o
 -12  16  -2         17.48         26.34         4.91 o
 -10  16  -2          6.22          7.75         2.40 o
  -8  16  -2         41.88         38.87         4.04 o
  -6  16  -2        898.99        892.83        30.18 o
  -4  16  -2         85.67         69.32         2.03 o
  -2  16  -2         42.94         44.15         1.33 o
   0  16  -2        236.49        251.88         3.23 o
   2  16  -2         31.35         30.30         1.01 o
   4  16  -2         70.92         74.85         1.75 o
   6  16  -2         29.11         31.12         2.23 o
   8  16  -2         11.36          8.58         2.05 o
  10  16  -2         45.30         52.15         3.72 o
  12  16  -2          4.89         10.22         4.85 o
 -11  17  -2          0.61         10.33         3.08 o
  -9  17  -2          8.20          9.29         2.68 o
  -7  17  -2         56.74         56.61         3.94 o
  -5  17  -2        109.15         93.76         3.37 o
  -3  17  -2         81.45         73.15         1.89 o
  -1  17  -2        246.05        216.83         3.25 o
   1  17  -2         45.17         41.48         1.30 o
   3  17  -2         70.29         72.49         2.24 o
   5  17  -2        279.47        273.63         7.04 o
   7  17  -2        140.81        138.20         5.16 o
   9  17  -2         28.84         28.72         2.72 o
  11  17  -2         12.51         24.80         8.35 o
 -10  18  -2          8.31          5.88         2.38 o
  -8  18  -2         80.42         78.82         7.72 o
  -6  18  -2        204.57        181.73         5.03 o
  -4  18  -2        422.52        415.69        11.29 o
  -2  18  -2        540.25        508.73         6.85 o
   0  18  -2        104.57         90.65         1.92 o
   2  18  -2        416.38        441.61         5.96 o
   4  18  -2         97.97         94.56         2.33 o
   6  18  -2        101.06         92.33         4.56 o
   8  18  -2          6.35          8.38         2.22 o
  10  18  -2         13.60         12.97         2.75 o
 -11  19  -2          9.18         19.88         3.69 o
  -9  19  -2          7.68          6.69         2.39 o
  -7  19  -2         16.43         14.70         1.98 o
  -5  19  -2        551.18        499.70        12.68 o
  -3  19  -2        342.71        318.28         6.06 o
  -1  19  -2        587.38        574.96         7.06 o
   1  19  -2        441.21        428.75         5.68 o
   3  19  -2        447.40        435.46         5.68 o
   5  19  -2        146.00        141.97         3.03 o
   7  19  -2         63.62         61.67         3.27 o
   9  19  -2          0.87          2.86         2.12 o
  11  19  -2         39.79         43.68         4.55 o
 -10  20  -2          2.66          9.05         2.63 o
  -8  20  -2         72.00         71.62         4.21 o
  -6  20  -2         69.02         65.98         2.76 o
  -4  20  -2        546.40        526.01        13.47 o
  -2  20  -2         67.00         54.66         2.54 o
   0  20  -2        445.27        436.76         5.72 o
   2  20  -2        129.90        124.05         2.69 o
   4  20  -2          1.37         -0.13         0.95 o
   6  20  -2         67.24         66.87         2.95 o
   8  20  -2         40.04         35.11         3.16 o
  10  20  -2          2.42          4.51         2.48 o
  -9  21  -2         60.32         84.58         6.05 o
  -7  21  -2          6.53          5.84         1.75 o
  -5  21  -2         45.02         47.23         2.45 o
  -3  21  -2        178.77        178.80         4.33 o
  -1  21  -2        586.48        560.55         7.51 o
   1  21  -2        608.95        547.42         7.39 o
   3  21  -2         41.64         32.77         1.67 o
   5  21  -2        140.71        130.77         3.32 o
   7  21  -2         76.81         94.64         4.01 o
   9  21  -2          7.41          7.69         3.91 o
  11  21  -2          0.98          7.35         3.63 o
 -10  22  -2          0.45          4.02         2.64 o
  -8  22  -2         18.50         27.09         2.96 o
  -6  22  -2         14.68         19.11         1.86 o
  -4  22  -2        185.83        162.96         3.92 o
  -2  22  -2         17.06         20.61         1.90 o
   0  22  -2         18.37         18.01         1.40 o
   2  22  -2        479.61        458.91         6.52 o
   4  22  -2        234.53        238.82         4.58 o
   6  22  -2        376.08        405.37        12.53 o
   8  22  -2         40.71         42.53         3.92 o
  10  22  -2         30.53         41.88         4.09 o
  -9  23  -2          3.87          9.69         2.58 o
  -7  23  -2         39.03         43.66         3.93 o
  -5  23  -2         35.59         34.15         2.27 o
  -3  23  -2         98.87         82.87         2.58 o
  -1  23  -2        109.13         84.29         2.41 o
   1  23  -2         13.11         10.04         1.25 o
   3  23  -2         17.07         20.46         1.67 o
   5  23  -2         90.18         97.90         3.16 o
   7  23  -2         97.36         99.90         8.15 o
   9  23  -2          0.83          5.33         2.57 o
  -8  24  -2          4.11          7.60         2.43 o
  -6  24  -2         43.35         44.77         2.95 o
  -4  24  -2         69.97         77.74         4.28 o
  -2  24  -2          7.07          9.49         1.27 o
   0  24  -2        150.25        134.44         3.36 o
   2  24  -2         79.41         81.08         2.81 o
   4  24  -2         34.56         35.74         2.11 o
   6  24  -2         20.97         27.67         3.79 o
   8  24  -2         11.80         11.22         2.75 o
  10  24  -2          2.98          6.83         3.03 o
  -9  25  -2         10.96         21.35         3.22 o
  -7  25  -2         15.08         17.30         2.69 o
  -5  25  -2          4.90          3.64         1.53 o
  -3  25  -2         95.53         85.75         3.09 o
  -1  25  -2         50.56         58.23         2.58 o
   1  25  -2          1.74          0.31         1.14 o
   3  25  -2         28.49         27.92         1.93 o
   5  25  -2         27.59         26.45         2.26 o
   7  25  -2          4.18          2.68         2.42 o
   9  25  -2          1.48          1.25         2.59 o
  -8  26  -2         13.31         21.45         4.04 o
  -6  26  -2          2.46          7.20         2.37 o
  -4  26  -2          2.11          3.40         1.94 o
  -2  26  -2         19.94         21.82         2.22 o
   0  26  -2          1.37          0.98         1.39 o
   2  26  -2         16.83         16.34         1.64 o
   4  26  -2          1.68          1.60         1.24 o
   6  26  -2          2.47          4.78         2.04 o
   8  26  -2         32.32         40.50         5.20 o
  -7  27  -2         14.51         23.75         5.16 o
  -5  27  -2         37.32         39.65         2.97 o
  -3  27  -2          0.87          4.04         1.97 o
  -1  27  -2         23.45         23.08         2.83 o
   1  27  -2         24.36         21.63         2.22 o
   3  27  -2          1.07          2.79         1.34 o
   5  27  -2          3.17          2.89         1.65 o
   7  27  -2          5.22          9.78         2.70 o
  -6  28  -2         13.83         22.04         3.29 o
  -4  28  -2         55.33         58.06         3.35 o
  -2  28  -2         63.72         86.10         4.46 o
   0  28  -2         40.70         49.23         3.39 o
   2  28  -2          2.53          3.78         1.65 o
   4  28  -2         18.36         15.76         2.19 o
   6  28  -2         19.31         25.41         3.20 o
   8  28  -2          1.51          4.13         3.08 o
  -7  29  -2         10.56         18.53         4.20 o
  -5  29  -2         16.54         16.75         2.58 o
  -3  29  -2          3.70          5.13         2.16 o
  -1  29  -2          0.26          0.23         1.85 o
   1  29  -2          0.86          0.50         1.81 o
   3  29  -2         17.68         19.07         2.55 o
   5  29  -2         14.04         17.02         4.01 o
   7  29  -2          4.37          7.36         3.11 o
  -6  30  -2          0.96         10.52         2.99 o
  -4  30  -2         25.13         36.66         3.94 o
  -2  30  -2          9.68         12.42         2.85 o
   0  30  -2          8.34         14.08         2.46 o
   2  30  -2          1.86          2.10         1.98 o
   4  30  -2         12.00         14.33         2.93 o
   6  30  -2          3.29          2.49         3.07 o
  -5  31  -2          8.96          9.67         3.22 o
  -3  31  -2         51.51         61.18         4.30 o
  -1  31  -2         17.40         18.35         2.75 o
   1  31  -2          6.26          8.16         2.34 o
   3  31  -2          2.87          3.39         3.46 o
   5  31  -2         10.20          8.47         3.39 o
  -4  32  -2          2.47          6.35         4.41 o
  -2  32  -2          9.97          7.91         2.61 o
   0  32  -2          4.34          7.41         2.76 o
   2  32  -2          2.97          5.04         2.39 o
   4  32  -2          6.48          5.00         3.11 o
  -3  33  -2          0.60          5.17         3.17 o
  -1  33  -2         26.23         34.16         3.67 o
   1  33  -2         10.98         13.71         2.91 o
   3  33  -2          0.72          1.43         2.86 o
  -2  34  -2         15.05         18.96         4.16 o
   0  34  -2          0.31          3.79         2.75 o
   2  34  -2          6.59          3.98         3.12 o
 -13   1  -1          7.79         12.11         3.06 o
 -11   1  -1         37.48         37.36         3.33 o
  -9   1  -1        315.58        296.35         5.55 o
  -7   1  -1        488.50        494.29         5.51 o
  -5   1  -1        135.14        126.47         1.83 o
  -3   1  -1        821.63        754.10         8.19 o
  -1   1  -1       6466.81       6558.05        53.86 o
   1   1  -1       1821.45       1869.40        15.24 o
   3   1  -1      43423.52      45070.21       501.45 o
   5   1  -1          0.86          0.68         0.35 o
   7   1  -1         58.78         57.72         1.29 o
   9   1  -1        288.21        293.38         4.46 o
  11   1  -1          3.46         -1.11         1.84 o
  13   1  -1          0.11         -1.14         2.52 o
 -12   2  -1         59.34         58.23         4.03 o
 -10   2  -1         47.58         44.19         2.70 o
  -8   2  -1        203.07        199.39         3.20 o
  -6   2  -1        511.85        545.29         8.79 o
  -4   2  -1       1252.33       1247.69        20.20 o
  -2   2  -1         20.69         23.43         1.01 o
   0   2  -1       7780.38       7963.76        57.12 o
   2   2  -1      73557.19      75180.85      2178.67 o
   4   2  -1       2259.53       2294.79        20.01 o
   6   2  -1        620.29        658.07         7.11 o
   8   2  -1        109.33        108.13         2.19 o
  10   2  -1         58.51         53.70         3.49 o
  12   2  -1          5.93          0.20         2.29 o
  14   2  -1         12.98          6.98         4.90 o
 -13   3  -1         69.56         88.56         5.43 o
 -11   3  -1          9.78         15.81         2.66 o
  -9   3  -1        271.24        273.18         4.77 o
  -7   3  -1        803.64        783.62         8.47 o
  -5   3  -1       1732.85       1776.24        16.58 o
  -3   3  -1       1306.79       1327.70        11.82 o
  -1   3  -1      16582.90      16739.67       142.70 o
   1   3  -1      11557.12      11633.90        99.66 o
   3   3  -1       4528.97       4854.45        41.55 o
   5   3  -1       1647.49       1718.72        15.09 o
   7   3  -1         90.18         93.34         1.97 o
   9   3  -1        376.80        389.45         6.02 o
  11   3  -1         27.21         27.04         2.93 o
  13   3  -1          1.80         -1.27         2.52 o
 -12   4  -1         74.20         76.62         4.51 o
 -10   4  -1        159.84        166.10         4.58 o
  -8   4  -1        140.77        118.44         2.45 o
  -6   4  -1        983.44       1047.29        13.62 o
  -4   4  -1       1027.75        962.16        10.49 o
  -2   4  -1       1205.11       1216.86        10.80 o
   0   4  -1       5251.53       5373.21        45.81 o
   2   4  -1       4889.92       4991.96        47.73 o
   4   4  -1        538.62        567.83         6.17 o
   6   4  -1         49.44         57.86         1.14 o
   8   4  -1        135.38        135.97         2.61 o
  10   4  -1         16.24         14.39         2.13 o
  12   4  -1          7.54          2.31         3.06 o
 -13   5  -1          8.07         12.14         3.47 o
 -11   5  -1         68.91         73.63         3.62 o
  -9   5  -1         45.39         45.45         2.07 o
  -7   5  -1        628.36        606.61         6.83 o
  -5   5  -1        160.33        169.20         2.16 o
  -3   5  -1          3.20          8.68         0.51 o
  -1   5  -1        232.20        242.75         2.50 o
   1   5  -1       2324.41       2414.29        20.68 o
   3   5  -1       1615.99       1529.59        13.33 o
   5   5  -1         27.18         28.49         0.92 o
   7   5  -1        316.83        323.25         3.72 o
   9   5  -1         16.65         11.37         1.34 o
  11   5  -1         34.30         29.24         2.48 o
  13   5  -1         26.73         26.05         4.02 o
 -12   6  -1        146.23        160.12        14.52 o
 -10   6  -1         71.36         67.19         3.31 o
  -8   6  -1        198.98        185.83         4.81 o
  -6   6  -1        104.38         85.86         1.58 o
  -4   6  -1        436.87        469.61         4.92 o
  -2   6  -1       4236.12       4226.07        40.03 o
   0   6  -1       1952.47       2087.11        18.82 o
   2   6  -1       7679.28       7647.59        65.54 o
   4   6  -1        197.30        178.78         2.34 o
   6   6  -1        121.38        117.30         1.61 o
   8   6  -1         95.08         92.64         2.39 o
  10   6  -1         21.89         20.16         1.93 o
  12   6  -1          8.93          8.51         2.39 o
 -13   7  -1         34.79         38.41         4.37 o
 -11   7  -1        151.71        166.08         6.63 o
  -9   7  -1         54.95         50.14         2.38 o
  -7   7  -1         26.49         25.02         1.62 o
  -5   7  -1        601.62        620.03         6.64 o
  -3   7  -1        186.53        187.65         2.82 o
  -1   7  -1        281.58        250.19         2.52 o
   1   7  -1        718.25        719.90         6.53 o
   3   7  -1       1451.41       1454.62        13.86 o
   5   7  -1       1175.97       1326.39        14.43 o
   7   7  -1         74.21         86.61         1.65 o
   9   7  -1          3.47          2.30         1.19 o
  11   7  -1         10.30         10.23         1.90 o
  13   7  -1         25.24         23.21         3.74 o
 -12   8  -1          8.11         16.96         3.23 o
 -10   8  -1        140.26        137.22         3.99 o
  -8   8  -1        210.50        197.93         3.94 o
  -6   8  -1        168.57        165.81         2.49 o
  -4   8  -1       1436.93       1493.52        14.75 o
  -2   8  -1       3117.63       3290.94        30.55 o
   0   8  -1       3253.00       3466.42        34.50 o
   2   8  -1        945.18        993.03         9.29 o
   4   8  -1         11.71          9.45         0.67 o
   6   8  -1        461.01        455.22         7.23 o
   8   8  -1        235.98        219.32         4.35 o
  10   8  -1         17.21         18.01         1.86 o
  12   8  -1         11.66         10.22         3.05 o
 -13   9  -1         19.35         24.16         3.87 o
 -11   9  -1         11.47         15.63         2.60 o
  -9   9  -1        225.58        221.30         4.55 o
  -7   9  -1        114.36        103.21         3.11 o
  -5   9  -1         72.06         71.13         1.90 o
  -3   9  -1       4013.39       4198.04        38.18 o
  -1   9  -1        495.25        519.23         4.93 o
   1   9  -1        424.70        474.05         4.69 o
   3   9  -1       3944.13       4195.39        38.02 o
   5   9  -1        234.23        256.73         4.06 o
   7   9  -1        132.91        129.00         2.17 o
   9   9  -1        279.87        294.48         9.33 o
  11   9  -1         12.28          7.53         1.99 o
  13   9  -1          0.41         -1.00         5.72 o
 -12  10  -1        159.89        197.31         8.17 o
 -10  10  -1         56.76         49.68         3.06 o
  -8  10  -1        236.17        206.26         4.14 o
  -6  10  -1        157.14        151.85         2.46 o
  -4  10  -1        982.32       1013.70        10.35 o
  -2  10  -1       1533.86       1676.80        15.48 o
   0  10  -1         24.41         16.83         0.92 o
   2  10  -1        686.99        762.78         7.01 o
   4  10  -1       1548.91       1696.32        17.28 o
   6  10  -1        970.35        983.73        14.95 o
   8  10  -1         20.72         21.88         1.64 o
  10  10  -1         35.89         35.27         3.44 o
  12  10  -1         56.93         55.10         4.55 o
 -13  11  -1         10.60         13.65         3.72 o
 -11  11  -1         21.81         22.22         2.98 o
  -9  11  -1         19.91         24.18         1.96 o
  -7  11  -1        371.33        338.08         6.35 o
  -5  11  -1        171.94        157.35         2.36 o
  -3  11  -1        556.17        582.46         6.21 o
  -1  11  -1        188.38        193.14         2.39 o
   1  11  -1        328.56        319.40         3.42 o
   3  11  -1       7025.96       7520.11        70.66 o
   5  11  -1        228.48        228.69         3.24 o
   7  11  -1          0.60          0.12         0.64 o
   9  11  -1        125.62        133.21         5.85 o
  11  11  -1         55.58         69.13         3.82 o
  13  11  -1          2.11          2.21         3.10 o
 -12  12  -1         17.23         24.01         3.17 o
 -10  12  -1         77.12         83.40         9.18 o
  -8  12  -1        195.51        184.03         4.91 o
  -6  12  -1         49.60         41.59         1.51 o
  -4  12  -1        471.68        479.06         6.19 o
  -2  12  -1        536.95        583.70         5.89 o
   0  12  -1       3996.65       4488.50        44.79 o
   2  12  -1       1949.51       2109.42        19.47 o
   4  12  -1        466.16        457.57         5.06 o
   6  12  -1        390.72        418.46         7.68 o
   8  12  -1         78.75         71.34         2.80 o
  10  12  -1          5.97          8.86         1.94 o
  12  12  -1         23.93         25.35         3.09 o
 -11  13  -1         20.93         25.81         3.02 o
  -9  13  -1         21.08         23.55         3.10 o
  -7  13  -1        828.18        815.64        16.99 o
  -5  13  -1         63.70         52.68         1.73 o
  -3  13  -1         45.33         40.38         1.63 o
  -1  13  -1        572.37        588.82         6.46 o
   1  13  -1        114.30        114.62         1.87 o
   3  13  -1        404.05        391.60         6.80 o
   5  13  -1        162.99        167.97         2.79 o
   7  13  -1         59.81         51.70         2.03 o
   9  13  -1        185.50        200.56         4.78 o
  11  13  -1         23.27         34.06         3.09 o
  13  13  -1          2.19          3.01         3.31 o
 -12  14  -1          2.65          8.15         2.75 o
 -10  14  -1         90.54         94.70         4.07 o
  -8  14  -1          1.21          1.67         1.28 o
  -6  14  -1        126.15        117.36         2.43 o
  -4  14  -1        135.29        133.93         3.48 o
  -2  14  -1         97.63         95.43         2.07 o
   0  14  -1        460.19        512.18         5.51 o
   2  14  -1        263.18        278.38         3.20 o
   4  14  -1         71.70         60.99         1.31 o
   6  14  -1         31.07         27.18         1.23 o
   8  14  -1         67.50         67.49         3.10 o
  10  14  -1         30.72         27.48         2.51 o
  12  14  -1         12.30          9.31         2.69 o
 -11  15  -1          2.84          2.81         2.46 o
  -9  15  -1         80.30         72.74         3.29 o
  -7  15  -1        242.12        228.42         6.38 o
  -5  15  -1         51.54         53.63         1.67 o
  -3  15  -1         26.26         21.89         0.91 o
  -1  15  -1        638.70        670.55         7.13 o
   1  15  -1        475.18        501.74         5.50 o
   3  15  -1        181.65        223.42         3.48 o
   5  15  -1        130.97        113.03         2.58 o
   7  15  -1         19.97         15.71         1.40 o
   9  15  -1          8.86          8.33         1.75 o
  11  15  -1         77.87         88.11        11.23 o
 -12  16  -1          8.13         15.34         3.70 o
 -10  16  -1          1.70          2.74         2.24 o
  -8  16  -1        219.35        211.62        10.84 o
  -6  16  -1        143.46        143.17         5.87 o
  -4  16  -1        105.54        104.99         1.95 o
  -2  16  -1        116.77        113.34         1.86 o
   0  16  -1        106.63        116.10         1.83 o
   2  16  -1        696.28        703.50         7.45 o
   4  16  -1        176.00        177.16         3.53 o
   6  16  -1         50.26         52.93         1.70 o
   8  16  -1        123.10        124.58         3.50 o
  10  16  -1          1.37         -1.26         1.76 o
  12  16  -1         13.49         13.36         3.60 o
 -11  17  -1          3.96         12.62         3.50 o
  -9  17  -1        109.20        111.73         9.23 o
  -7  17  -1        176.99        161.41         5.08 o
  -5  17  -1        274.10        270.06         5.15 o
  -3  17  -1        489.80        448.88         6.85 o
  -1  17  -1         59.01         51.86         1.38 o
   1  17  -1        326.87        342.76         4.10 o
   3  17  -1        387.92        416.45         4.86 o
   5  17  -1         88.41         81.94         2.50 o
   7  17  -1        131.99        136.30         3.85 o
   9  17  -1         45.72         44.08         2.84 o
  11  17  -1         24.89         28.89         3.74 o
 -10  18  -1         32.26         35.54         3.41 o
  -8  18  -1         39.69         37.70         2.88 o
  -6  18  -1        241.31        226.29         6.16 o
  -4  18  -1        330.20        313.33         8.37 o
  -2  18  -1        220.63        199.02         3.07 o
   0  18  -1         93.26         89.47         1.84 o
   2  18  -1        480.46        460.44         5.31 o
   4  18  -1        369.78        374.83         5.32 o
   6  18  -1        110.66        112.73         2.68 o
   8  18  -1        177.85        174.06         9.30 o
  10  18  -1         58.48         67.43         4.71 o
  12  18  -1          1.66         -0.90         3.50 o
 -11  19  -1          4.74          5.97         3.27 o
  -9  19  -1         81.94         88.17         7.27 o
  -7  19  -1         63.45         65.84         4.02 o
  -5  19  -1         49.79         43.10         1.98 o
  -3  19  -1        463.52        447.90         6.18 o
  -1  19  -1         80.47         57.71         1.61 o
   1  19  -1        151.13        159.19         3.37 o
   3  19  -1        202.88        192.79         4.09 o
   5  19  -1        159.45        146.50         3.78 o
   7  19  -1         17.18         16.16         2.26 o
   9  19  -1          9.12          7.54         2.34 o
  11  19  -1          6.52          3.91         2.99 o
 -10  20  -1          7.04          8.72         2.67 o
  -8  20  -1         12.24          8.27         2.21 o
  -6  20  -1         27.07         22.98         1.84 o
  -4  20  -1         63.71         63.26         2.51 o
  -2  20  -1        586.40        572.81         7.01 o
   0  20  -1        401.16        384.36         5.06 o
   2  20  -1        251.96        241.86         4.12 o
   4  20  -1        480.38        467.55         7.62 o
   6  20  -1        361.80        390.18         7.11 o
   8  20  -1         21.94         15.48         2.49 o
  10  20  -1         10.42          9.02         3.24 o
 -11  21  -1          1.83          4.35         4.10 o
  -9  21  -1          2.89          4.63         3.07 o
  -7  21  -1         13.77         10.88         1.97 o
  -5  21  -1         33.18         23.29         1.78 o
  -3  21  -1        160.47        157.29         3.52 o
  -1  21  -1        400.59        396.98         5.32 o
   1  21  -1        146.69        137.57         2.57 o
   3  21  -1        278.08        252.70         4.49 o
   5  21  -1        115.33        108.90         2.78 o
   7  21  -1         16.34          9.83         2.20 o
   9  21  -1         38.65         42.52         5.46 o
  11  21  -1          6.31         11.68         3.63 o
 -10  22  -1          5.48          9.37         2.84 o
  -8  22  -1         17.06         18.24         4.94 o
  -6  22  -1         38.37         26.53         2.31 o
  -4  22  -1          0.24         -0.71         1.16 o
  -2  22  -1        358.31        322.18         7.01 o
   0  22  -1         24.03         18.32         1.25 o
   2  22  -1         18.68         17.92         1.40 o
   4  22  -1        252.93        258.54         4.77 o
   6  22  -1        155.16        156.28         5.52 o
   8  22  -1          9.76          6.40         2.27 o
  10  22  -1          7.60          5.66         2.83 o
  -9  23  -1          4.66          7.39         2.54 o
  -7  23  -1         11.04         10.73         2.29 o
  -5  23  -1         16.61         13.58         1.73 o
  -3  23  -1        147.99        123.43         3.16 o
  -1  23  -1        756.32        751.27         8.91 o
   1  23  -1        315.68        290.29         5.03 o
   3  23  -1        464.50        467.21         7.09 o
   5  23  -1        118.72        113.66         3.42 o
   7  23  -1          8.90         10.45         2.30 o
   9  23  -1          1.21         -0.06         2.33 o
 -10  24  -1          2.72          7.20         3.19 o
  -8  24  -1          0.47          2.65         2.82 o
  -6  24  -1          0.55          0.88         1.66 o
  -4  24  -1         38.38         35.25         2.28 o
  -2  24  -1         58.48         49.87         2.21 o
   0  24  -1          8.62          8.48         1.29 o
   2  24  -1         46.75         49.08         2.21 o
   4  24  -1         73.75         69.71         2.65 o
   6  24  -1         24.54         28.05         3.19 o
   8  24  -1         11.99         13.52         2.62 o
  10  24  -1          2.05          0.37         3.17 o
  -9  25  -1         11.97         14.84         3.37 o
  -7  25  -1         11.40         20.83         4.40 o
  -5  25  -1         16.15         13.79         2.27 o
  -3  25  -1        101.91         91.27         3.56 o
  -1  25  -1          1.70          0.59         1.07 o
   1  25  -1         55.77         55.39         2.34 o
   3  25  -1         37.92         38.25         2.08 o
   5  25  -1         48.49         45.26         2.60 o
   7  25  -1         17.39         18.09         2.94 o
   9  25  -1         13.57         13.80         4.12 o
  -8  26  -1          2.33          3.73         2.60 o
  -6  26  -1          3.49          4.74         2.05 o
  -4  26  -1         47.78         44.69         2.82 o
  -2  26  -1         21.82         25.30         2.11 o
   0  26  -1          6.70          5.44         1.78 o
   2  26  -1         61.38         57.88         2.51 o
   4  26  -1         45.46         47.59         2.62 o
   6  26  -1         34.63         33.33         3.04 o
   8  26  -1          2.87          3.78         2.61 o
  -7  27  -1         10.18         15.31         3.74 o
  -5  27  -1         27.45         31.21         3.19 o
  -3  27  -1         12.16         15.54         2.02 o
  -1  27  -1          5.36          6.04         1.86 o
   1  27  -1         21.74         23.97         2.65 o
   3  27  -1         38.48         39.32         2.70 o
   5  27  -1          0.07         -0.35         2.18 o
   7  27  -1         13.00         12.77         3.09 o
  -8  28  -1          7.23         19.63         3.70 o
  -6  28  -1         12.99         21.70         4.93 o
  -4  28  -1         17.96         22.83         2.66 o
  -2  28  -1          0.46          0.20         1.80 o
   0  28  -1         32.38         32.91         2.85 o
   2  28  -1         20.11         21.32         2.17 o
   4  28  -1          4.93          6.25         1.98 o
   6  28  -1          9.98          4.47         2.71 o
   8  28  -1         21.44         20.83         3.89 o
  -7  29  -1          4.65         10.46         2.91 o
  -5  29  -1          7.32         11.47         2.46 o
  -3  29  -1         14.07         20.95         2.71 o
  -1  29  -1          4.32         10.39         2.21 o
   1  29  -1          0.28          1.05         1.72 o
   3  29  -1         14.38         11.24         2.24 o
   5  29  -1         27.65         35.77         3.21 o
   7  29  -1         27.49         39.25         4.43 o
  -6  30  -1         21.78         28.34         3.26 o
  -4  30  -1          8.78         13.60         2.54 o
  -2  30  -1         11.26          6.81         2.25 o
   0  30  -1          8.12          6.96         2.50 o
   2  30  -1          8.47         10.71         2.60 o
   4  30  -1          9.09          6.95         2.18 o
   6  30  -1          2.56          6.20         3.01 o
  -5  31  -1         10.11         15.72         3.65 o
  -3  31  -1         11.46         13.33         3.19 o
  -1  31  -1          1.53          3.96         2.05 o
   1  31  -1          2.85          3.91         1.98 o
   3  31  -1          2.79          4.51         2.19 o
   5  31  -1         11.70         13.12         4.02 o
  -4  32  -1         12.94         15.87         5.68 o
  -2  32  -1          4.73          5.16         2.58 o
   0  32  -1          1.51          2.08         2.22 o
   2  32  -1          1.57          0.42         3.08 o
   4  32  -1          2.64          6.11         2.48 o
  -3  33  -1          8.89         15.09         4.27 o
  -1  33  -1         61.88         81.20         4.94 o
   1  33  -1          9.45         10.98         3.17 o
   3  33  -1         21.88         22.54         3.62 o
  -2  34  -1          0.51          2.98         3.10 o
   0  34  -1          7.59         12.44         3.01 o
   2  34  -1          0.48          2.69         3.08 o
 -12   0   0         59.00         76.18         6.44 o
 -10   0   0        144.22        141.66         5.23 o
  -8   0   0        140.23        129.69         3.60 o
  -6   0   0       2027.75       1962.79        27.55 o
  -4   0   0       1370.66       1339.28        18.68 o
  -2   0   0       5666.49       5581.20        74.70 o
   2   0   0       5666.20       5720.69        74.90 o
   4   0   0       1370.05       1365.66        17.07 o
   6   0   0       2028.26       2025.66        27.55 o
   8   0   0        140.33        133.78         3.64 o
  10   0   0        144.82        149.57         5.07 o
  12   0   0         58.93         83.87         6.50 o
 -13   1   0          5.98         10.51         3.18 o
 -11   1   0         46.23         50.22         3.10 o
  -9   1   0          3.95          0.83         1.16 o
  -7   1   0        579.35        619.09         6.49 o
  -5   1   0        132.01        139.89         2.02 o
  -3   1   0       1377.01       1474.49        14.26 o
  -1   1   0        507.41        500.86         6.54 o
   1   1   0        507.14        495.14         7.25 o
   3   1   0       1375.54       1494.32        13.61 o
   5   1   0        132.11        143.62         2.03 o
   7   1   0        579.44        609.41         6.03 o
   9   1   0          3.96          1.30         0.93 o
  11   1   0         46.22         44.20         2.77 o
  13   1   0          5.98          6.56         2.86 o
 -12   2   0         41.67         54.59         4.77 o
 -10   2   0         24.23         25.15         1.97 o
  -8   2   0         46.33         37.94         1.40 o
  -6   2   0        439.41        463.53         4.97 o
  -4   2   0        337.42        309.89         3.34 o
  -2   2   0       1085.18       1045.90         9.18 o
   0   2   0       3212.88       2976.56        29.59 o
   2   2   0       1090.45       1051.86         9.50 o
   4   2   0        337.10        313.90         4.03 o
   6   2   0        439.53        460.69         4.93 o
   8   2   0         46.28         35.39         1.24 o
  10   2   0         24.25         24.86         1.76 o
  12   2   0         41.55         38.59         3.56 o
 -13   3   0          4.13         11.03         3.37 o
 -11   3   0          6.14          6.51         2.36 o
  -9   3   0         88.21         75.38         2.66 o
  -7   3   0          1.82          3.36         0.66 o
  -5   3   0        258.00        220.95         3.75 o
  -3   3   0        801.34        798.73         7.22 o
  -1   3   0       3017.42       3194.60        30.05 o
   1   3   0       3021.36       3221.72        31.69 o
   3   3   0        801.20        799.78         7.77 o
   5   3   0        257.12        223.57         2.54 o
   7   3   0          1.82          3.32         0.67 o
   9   3   0         88.40         72.71         2.45 o
  11   3   0          6.18          1.86         1.63 o
  13   3   0          4.11          3.10         2.83 o
 -12   4   0          6.49          4.24         3.21 o
 -10   4   0         25.70         31.05         2.43 o
  -8   4   0         83.28         78.85         1.83 o
  -6   4   0        194.12        197.00         2.72 o
  -4   4   0        657.64        663.31         6.24 o
  -2   4   0       5143.89       5199.41        49.10 o
   0   4   0       2014.11       2145.59        21.24 o
   2   4   0       5138.66       5294.51        52.56 o
   4   4   0        657.89        671.13         7.46 o
   6   4   0        193.95        202.20         2.57 o
   8   4   0         83.16         74.46         1.70 o
  10   4   0         25.63         27.50         3.09 o
  12   4   0          6.45          4.27         2.63 o
 -13   5   0         32.02         46.31         5.16 o
 -11   5   0         22.91         20.12         2.38 o
  -9   5   0         81.69         76.04         2.45 o
  -7   5   0         65.78         68.09         1.67 o
  -5   5   0         87.22         92.54         1.77 o
  -3   5   0       1407.10       1423.99        13.24 o
  -1   5   0       9119.08       9216.24        79.11 o
   1   5   0       9118.23       9167.39        82.59 o
   3   5   0       1405.96       1453.06        13.24 o
   5   5   0         86.96         93.13         1.46 o
   7   5   0         65.90         67.52         1.43 o
   9   5   0         81.57         75.57         2.51 o
  11   5   0         22.88         19.96         2.19 o
  13   5   0         32.02         39.35         4.68 o
 -12   6   0         60.50         60.27         4.90 o
 -10   6   0         26.02         28.04         2.60 o
  -8   6   0        312.42        307.66         4.37 o
  -6   6   0        109.99        113.85         1.98 o
  -4   6   0        292.15        321.03         6.50 o
  -2   6   0       6470.18       6631.49        62.41 o
   0   6   0      21766.81      21605.62       202.72 o
   2   6   0       6470.52       6695.30        62.45 o
   4   6   0        291.88        329.19         6.36 o
   6   6   0        109.92        121.49         2.02 o
   8   6   0        312.22        313.66         4.85 o
  10   6   0         25.99         23.99         2.14 o
  12   6   0         60.57         67.35         3.92 o
 -13   7   0         20.06         26.02         4.03 o
 -11   7   0        193.03        209.31         6.44 o
  -9   7   0        125.27        119.40         3.20 o
  -7   7   0        185.03        165.98         2.73 o
  -5   7   0       2402.75       2439.82        25.79 o
  -3   7   0        303.95        311.99         3.49 o
  -1   7   0       6629.29       6816.90        61.09 o
   1   7   0       6628.35       6832.07        58.61 o
   3   7   0        303.19        316.37         3.66 o
   5   7   0       2402.32       2475.98        23.66 o
   7   7   0        184.89        168.28         3.18 o
   9   7   0        125.29        123.27         3.30 o
  11   7   0        192.90        224.20         6.59 o
  13   7   0         20.08         22.12         3.87 o
 -12   8   0         23.25         22.43         3.14 o
 -10   8   0        104.12        103.29         6.83 o
  -8   8   0          3.67          0.89         0.83 o
  -6   8   0        800.55        787.97         8.16 o
  -4   8   0        620.27        688.85         6.94 o
  -2   8   0       3112.58       3230.99        29.19 o
   0   8   0        224.97        203.95         2.31 o
   2   8   0       3111.90       3244.02        30.59 o
   4   8   0        620.05        723.22         9.25 o
   6   8   0        800.19        818.98         8.53 o
   8   8   0          3.66          1.17         0.75 o
  10   8   0        104.07         99.90         3.61 o
  12   8   0         23.24         26.89         4.20 o
 -13   9   0         34.44         35.72         5.50 o
 -11   9   0         27.61         27.33         3.82 o
  -9   9   0          3.19          3.08         1.33 o
  -7   9   0         34.47         26.35         1.24 o
  -5   9   0        739.11        731.58         9.21 o
  -3   9   0       2204.81       2279.13        22.17 o
  -1   9   0       2240.12       2305.39        21.08 o
   1   9   0       2240.63       2346.62        22.12 o
   3   9   0       2206.10       2350.40        26.19 o
   5   9   0        739.20        755.96        14.08 o
   7   9   0         34.53         26.76         1.18 o
   9   9   0          3.18         -1.01         1.18 o
  11   9   0         27.59         22.97         3.06 o
  13   9   0         34.50         31.29         4.45 o
 -12  10   0         27.34         32.02         3.38 o
 -10  10   0          5.26          6.27         2.08 o
  -8  10   0         10.07         10.12         1.21 o
  -6  10   0        246.42        257.32         3.41 o
  -4  10   0        886.08        831.27         8.90 o
  -2  10   0        543.96        605.37         6.00 o
   0  10   0       2265.33       2495.86        23.77 o
   2  10   0        544.70        617.71         6.63 o
   4  10   0        885.82        856.03         9.10 o
   6  10   0        246.56        265.16         3.39 o
   8  10   0         10.13         10.07         1.34 o
  10  10   0          5.28          3.82         1.80 o
  12  10   0         27.32         31.10         3.11 o
 -13  11   0         13.51         15.61         3.89 o
 -11  11   0         13.45         12.86         2.68 o
  -9  11   0         13.85         12.88         1.77 o
  -7  11   0        253.20        240.36         5.07 o
  -5  11   0        146.03        142.91         3.07 o
  -3  11   0       1917.84       2107.34        20.39 o
  -1  11   0       1231.23       1323.92        12.99 o
   1  11   0       1231.42       1347.36        13.04 o
   3  11   0       1919.95       2132.72        21.73 o
   5  11   0        145.75        152.80         3.99 o
   7  11   0        253.37        255.24         5.71 o
   9  11   0         13.85         16.20         1.84 o
  11  11   0         13.41         17.75         2.86 o
  13  11   0         13.54         14.14         3.00 o
 -12  12   0          2.96          5.43         3.11 o
 -10  12   0          4.07          5.26         2.09 o
  -8  12   0        265.14        271.50         5.99 o
  -6  12   0         43.60         38.63         1.30 o
  -4  12   0        579.84        557.14         6.10 o
  -2  12   0        841.36        938.02         9.51 o
   0  12   0       3753.53       4093.41        40.81 o
   2  12   0        841.34        970.72         9.64 o
   4  12   0        578.82        575.08         6.13 o
   6  12   0         43.42         38.97         1.73 o
   8  12   0        265.07        292.38        11.32 o
  10  12   0          4.08          4.11         1.90 o
  12  12   0          2.96         -0.03         2.26 o
 -13  13   0          5.44          9.90         3.25 o
 -11  13   0         85.00        103.15         7.04 o
  -9  13   0        188.30        183.29        10.37 o
  -7  13   0        212.45        204.69         4.35 o
  -5  13   0        411.66        419.67         8.31 o
  -3  13   0        124.11        154.29         2.22 o
  -1  13   0       1763.93       2043.88        19.80 o
   1  13   0       1763.05       2073.70        19.90 o
   3  13   0        124.20        156.24         3.60 o
   5  13   0        411.17        440.60         7.10 o
   7  13   0        212.53        216.71         7.97 o
   9  13   0        188.30        192.55         7.24 o
  11  13   0         84.95         90.52         4.50 o
  13  13   0          5.45          5.64         4.07 o
 -12  14   0          2.23          2.97         2.69 o
 -10  14   0         51.36         60.72         3.80 o
  -8  14   0         94.56         89.09         3.01 o
  -6  14   0        165.57        155.09         2.60 o
  -4  14   0        112.18        112.37         2.48 o
  -2  14   0       1884.70       2141.93        20.78 o
   0  14   0         13.69         25.72         2.86 o
   2  14   0       1884.69       2171.35        23.49 o
   4  14   0        112.09        112.18         1.86 o
   6  14   0        165.58        156.91         2.77 o
   8  14   0         94.51         90.44         3.94 o
  10  14   0         51.46         50.75         3.34 o
  12  14   0          2.24          3.51         2.30 o
 -11  15   0          4.43          6.29         2.98 o
  -9  15   0        141.95        156.49         4.47 o
  -7  15   0         77.65         75.27         2.47 o
  -5  15   0        342.78        336.92         4.32 o
  -3  15   0        476.45        516.46         6.11 o
  -1  15   0        302.44        307.95         4.02 o
   1  15   0        301.61        307.21         3.64 o
   3  15   0        476.92        539.18         6.52 o
   5  15   0        342.06        353.06         7.18 o
   7  15   0         77.55         77.17         2.80 o
   9  15   0        142.09        150.38         5.98 o
  11  15   0          4.43          3.63         2.19 o
 -12  16   0          7.35          4.46         2.95 o
 -10  16   0         25.43         32.83         6.46 o
  -8  16   0         81.92         71.35         2.84 o
  -6  16   0         14.35         13.90         1.20 o
  -4  16   0        110.98        113.14         2.12 o
  -2  16   0         19.11         29.88         1.03 o
   0  16   0         98.84         84.74         1.61 o
   2  16   0         18.97         30.47         1.08 o
   4  16   0        111.28        118.44         2.97 o
   6  16   0         14.36         12.72         1.18 o
   8  16   0         81.74         77.78         3.30 o
  10  16   0         25.35         28.39         2.74 o
  12  16   0          7.37          8.36         2.80 o
 -11  17   0         17.80         16.41         4.15 o
  -9  17   0         14.74         12.54         1.95 o
  -7  17   0         82.29         75.62         4.10 o
  -5  17   0        121.69        109.00         2.44 o
  -3  17   0        232.19        228.61         4.74 o
  -1  17   0        542.03        585.35         6.34 o
   1  17   0        542.14        582.91         6.36 o
   3  17   0        231.44        234.08         4.53 o
   5  17   0        121.56        112.86         2.29 o
   7  17   0         82.32         84.01         3.01 o
   9  17   0         14.74         10.10         1.93 o
  11  17   0         17.83         16.28         3.41 o
 -12  18   0          1.75          2.68         4.63 o
 -10  18   0         28.34         34.05         4.11 o
  -8  18   0         13.67         13.30         1.79 o
  -6  18   0        108.26         82.05         3.04 o
  -4  18   0        174.53        168.40         2.83 o
  -2  18   0         48.35         45.09         1.25 o
   0  18   0        179.33        166.73         3.42 o
   2  18   0         48.46         48.56         1.35 o
   4  18   0        174.69        170.37         2.68 o
   6  18   0        108.14         91.54         3.27 o
   8  18   0         13.65         12.88         1.86 o
  10  18   0         28.27         25.95         2.88 o
  12  18   0          1.76         -3.64         3.64 o
 -11  19   0          1.09          3.42         3.71 o
  -9  19   0         23.10         17.76         2.58 o
  -7  19   0         70.17         60.75         4.18 o
  -5  19   0        478.51        458.56         6.77 o
  -3  19   0        129.83        117.49         2.73 o
  -1  19   0         92.24         83.42         1.68 o
   1  19   0         92.13         86.67         1.83 o
   3  19   0        129.82        113.70         3.84 o
   5  19   0        479.22        489.41        11.09 o
   7  19   0         70.05         74.89         3.26 o
   9  19   0         23.06         24.33         2.46 o
  11  19   0          1.09         -0.83         2.80 o
 -10  20   0         16.64         19.35         3.59 o
  -8  20   0         51.08         44.98         2.93 o
  -6  20   0        352.23        340.42        10.50 o
  -4  20   0        351.56        371.86         8.22 o
  -2  20   0        212.32        193.00         3.31 o
   0  20   0       1981.38       2037.05        20.08 o
   2  20   0        212.59        195.19         3.08 o
   4  20   0        351.58        369.28         5.37 o
   6  20   0        352.04        349.97         6.26 o
   8  20   0         51.11         49.80         3.15 o
  10  20   0         16.71         17.58         3.60 o
 -11  21   0          0.52          6.59         4.91 o
  -9  21   0          0.01         -1.82         2.52 o
  -7  21   0         15.02         16.67         2.01 o
  -5  21   0         50.19         47.40         2.53 o
  -3  21   0        778.41        749.63        10.16 o
  -1  21   0        795.39        713.50         8.36 o
   1  21   0        795.60        714.80         8.32 o
   3  21   0        778.81        744.38        10.53 o
   5  21   0         50.32         52.07         2.22 o
   7  21   0         15.12         15.85         1.93 o
   9  21   0          0.01          0.73         2.12 o
  11  21   0          0.51         -2.71         2.71 o
 -10  22   0          2.63          5.14         3.13 o
  -8  22   0         29.61         28.73         2.99 o
  -6  22   0         17.44         16.70         2.02 o
  -4  22   0        275.77        277.65         6.06 o
  -2  22   0        122.77        130.40         3.05 o
   0  22   0        151.14        140.87         2.65 o
   2  22   0        122.44        130.16         2.82 o
   4  22   0        275.74        289.35         5.47 o
   6  22   0         17.47         14.63         1.72 o
   8  22   0         29.57         25.43         2.88 o
  10  22   0          2.64          1.42         2.92 o
  -9  23   0          4.69          4.12         2.73 o
  -7  23   0          8.14          4.94         2.16 o
  -5  23   0        135.04        127.34         4.20 o
  -3  23   0          0.25          3.53         1.37 o
  -1  23   0         45.32         36.63         1.90 o
   1  23   0         45.26         38.93         1.77 o
   3  23   0          0.25          2.47         1.20 o
   5  23   0        135.05        138.83         4.42 o
   7  23   0          8.10          4.91         2.51 o
   9  23   0          4.67          5.69         2.61 o
 -10  24   0          0.86          6.25         4.44 o
  -8  24   0          4.04          2.54         3.04 o
  -6  24   0         39.01         37.51         6.67 o
  -4  24   0         67.36         57.85         3.80 o
  -2  24   0         46.24         40.36         2.01 o
   0  24   0        104.17         93.20         2.61 o
   2  24   0         46.16         42.48         2.23 o
   4  24   0         67.43         61.75         2.78 o
   6  24   0         39.05         33.66         4.45 o
   8  24   0          4.03          1.79         3.02 o
  10  24   0          0.87          0.55         2.98 o
  -9  25   0          0.79         -0.12         2.69 o
  -7  25   0          7.53         12.23         3.60 o
  -5  25   0         17.24         15.19         2.41 o
  -3  25   0         23.59         21.60         2.59 o
  -1  25   0         20.73         18.33         1.54 o
   1  25   0         20.75         19.56         1.74 o
   3  25   0         23.55         21.17         2.05 o
   5  25   0         17.26         17.23         2.10 o
   7  25   0          7.55          5.60         2.58 o
   9  25   0          0.79         -3.07         3.85 o
  -8  26   0          4.37          8.79         2.84 o
  -6  26   0          5.44          7.08         2.22 o
  -4  26   0         36.31         41.14         3.84 o
  -2  26   0         31.77         29.12         2.17 o
   0  26   0          3.82          3.99         1.44 o
   2  26   0         31.79         30.49         2.15 o
   4  26   0         36.26         39.24         3.93 o
   6  26   0          5.43          3.30         2.04 o
   8  26   0          4.37          3.19         2.89 o
  -7  27   0          7.50         13.02         2.67 o
  -5  27   0          2.43          1.68         2.01 o
  -3  27   0         36.23         46.96         2.81 o
  -1  27   0         62.76         50.81         3.19 o
   1  27   0         62.78         51.45         2.80 o
   3  27   0         36.33         41.27         3.07 o
   5  27   0          2.44          1.15         1.77 o
   7  27   0          7.47          9.04         3.04 o
  -8  28   0          6.13         15.41         3.35 o
  -6  28   0         31.77         33.05         3.99 o
  -4  28   0          4.44          1.90         1.91 o
  -2  28   0         10.01          8.00         1.79 o
   0  28   0          9.50         11.80         1.91 o
   2  28   0         10.02         10.16         2.08 o
   4  28   0          4.45          4.85         1.96 o
   6  28   0         31.81         33.53         3.23 o
   8  28   0          6.12          5.03         3.34 o
  -7  29   0          0.56          4.06         2.50 o
  -5  29   0         18.97         21.15         3.34 o
  -3  29   0          1.24          0.72         1.76 o
  -1  29   0         32.76         36.97         3.04 o
   1  29   0         32.77         35.72         2.61 o
   3  29   0          1.24         -0.23         1.80 o
   5  29   0         18.93         15.74         2.68 o
   7  29   0          0.56          2.81         3.02 o
  -6  30   0         17.76         20.70         3.19 o
  -4  30   0          7.99          9.80         2.39 o
  -2  30   0          4.04          7.02         2.55 o
   0  30   0          0.60         -0.30         1.87 o
   2  30   0          4.04          7.78         2.18 o
   4  30   0          7.96          4.64         2.24 o
   6  30   0         17.78         16.23         2.72 o
  -5  31   0          1.99          3.51         2.34 o
  -3  31   0         61.65         82.90         5.58 o
  -1  31   0          1.70         -0.17         1.98 o
   1  31   0          1.69          3.83         2.33 o
   3  31   0         61.62         76.53         4.45 o
   5  31   0          1.99          7.32         2.45 o
  -4  32   0          2.43         14.63         3.44 o
  -2  32   0         25.67         26.86         3.76 o
   0  32   0          5.31          2.90         2.63 o
   2  32   0         25.72         26.08         3.30 o
   4  32   0          2.42          5.72         2.59 o
  -3  33   0          5.23         15.10         3.45 o
  -1  33   0          3.32          5.55         3.10 o
   1  33   0          3.34          6.04         2.95 o
   3  33   0          5.20          7.75         2.87 o
  -2  34   0          0.66          8.91         3.30 o
   0  34   0          5.53         15.50         5.40 o
   2  34   0          0.65          4.54         3.64 o
 -13   1   1          0.11          2.84         3.90 o
 -11   1   1          3.48          2.09         2.55 o
  -9   1   1        287.86        279.11         4.81 o
  -7   1   1         58.75         53.04         1.43 o
  -5   1   1          0.84         -0.36         0.49 o
  -3   1   1      43408.14      44445.73       500.59 o
  -1   1   1       1825.10       1843.58        27.02 o
   1   1   1       6475.91       6503.74        68.65 o
   3   1   1        821.97        763.25         8.33 o
   5   1   1        135.18        124.95         1.72 o
   7   1   1        489.18        500.64         5.69 o
   9   1   1        314.87        294.85         5.84 o
  11   1   1         37.34         32.78         2.73 o
  13   1   1          7.81          8.19         3.66 o
 -12   2   1          5.94          6.12         2.50 o
 -10   2   1         58.47         56.44         3.82 o
  -8   2   1        109.41        107.27         2.40 o
  -6   2   1        619.81        634.80         7.21 o
  -4   2   1       2258.16       2250.76        24.31 o
  -2   2   1      73552.96      73039.82      1819.75 o
   0   2   1       7779.21       7824.58        78.75 o
   2   2   1         20.64         24.28         1.34 o
   4   2   1       1252.18       1271.44        16.54 o
   6   2   1        512.14        555.01         7.48 o
   8   2   1        203.33        205.24         3.29 o
  10   2   1         47.62         44.13         2.30 o
  12   2   1         59.23         60.71         3.76 o
 -13   3   1          1.81          6.88         3.36 o
 -11   3   1         27.33         29.61         2.78 o
  -9   3   1        376.86        382.53         5.97 o
  -7   3   1         90.07         91.89         1.98 o
  -5   3   1       1649.43       1690.12        17.51 o
  -3   3   1       4529.58       4810.04        45.37 o
  -1   3   1      11552.30      11532.56       139.28 o
   1   3   1      16584.10      16382.20       186.38 o
   3   3   1       1307.95       1332.69        12.36 o
   5   3   1       1732.10       1770.62        16.59 o
   7   3   1        804.44        792.22         8.91 o
   9   3   1        271.81        276.53         4.53 o
  11   3   1          9.79         12.65         2.05 o
  13   3   1         69.58         81.51         5.58 o
 -12   4   1          7.54          5.23         3.92 o
 -10   4   1         16.23         17.92         1.78 o
  -8   4   1        135.79        133.81         2.53 o
  -6   4   1         49.63         54.60         1.38 o
  -4   4   1        539.53        558.38         5.83 o
  -2   4   1       4890.42       4916.22        46.46 o
   0   4   1       5255.81       5319.66        56.12 o
   2   4   1       1204.87       1226.79        13.35 o
   4   4   1       1029.57        959.72        10.15 o
   6   4   1        983.23       1065.92        11.40 o
   8   4   1        140.81        123.16         3.05 o
  10   4   1        159.54        160.21         3.87 o
  12   4   1         74.22         72.27         4.04 o
 -13   5   1         26.78         30.13         9.95 o
 -11   5   1         34.25         27.01         2.90 o
  -9   5   1         16.60         11.24         1.80 o
  -7   5   1        317.38        313.33         4.24 o
  -5   5   1         27.12         25.75         0.90 o
  -3   5   1       1613.87       1502.14        14.55 o
  -1   5   1       2323.36       2385.81        23.91 o
   1   5   1        232.89        243.94         2.92 o
   3   5   1          3.24         10.06         1.04 o
   5   5   1        159.89        166.50         2.35 o
   7   5   1        628.36        615.87         7.19 o
   9   5   1         45.27         44.70         1.88 o
  11   5   1         68.90         76.28         3.90 o
  13   5   1          8.05          9.45         4.33 o
 -12   6   1          8.97          7.45         2.72 o
 -10   6   1         21.94         17.43         2.05 o
  -8   6   1         95.05         90.07         2.79 o
  -6   6   1        121.57        115.65         1.95 o
  -4   6   1        197.20        174.09         2.21 o
  -2   6   1       7679.08       7609.00        71.62 o
   0   6   1       1951.86       2066.20        20.72 o
   2   6   1       4234.48       4271.44        42.10 o
   4   6   1        436.81        484.16         8.51 o
   6   6   1        104.62         89.20         2.40 o
   8   6   1        199.01        191.82         3.59 o
  10   6   1         71.32         60.41         2.87 o
  12   6   1        146.47        159.62         5.85 o
 -13   7   1         25.23         28.29         3.56 o
 -11   7   1         10.28          8.83         2.43 o
  -9   7   1          3.43          4.67         1.22 o
  -7   7   1         74.14         81.30         1.89 o
  -5   7   1       1175.32       1278.61        14.21 o
  -3   7   1       1451.09       1396.61        13.77 o
  -1   7   1        718.15        726.55         7.15 o
   1   7   1        280.30        246.14         2.89 o
   3   7   1        186.81        192.88         3.47 o
   5   7   1        601.86        623.17         7.03 o
   7   7   1         26.31         23.64         1.17 o
   9   7   1         55.02         49.89         2.47 o
  11   7   1        151.75        164.48         6.10 o
  13   7   1         34.79         43.47         5.52 o
 -12   8   1         11.65         12.53         2.87 o
 -10   8   1         17.23         19.13         2.55 o
  -8   8   1        235.60        219.66         3.50 o
  -6   8   1        460.26        441.29         5.14 o
  -4   8   1         11.60         10.17         1.02 o
  -2   8   1        944.81        992.86        10.28 o
   0   8   1       3255.00       3466.49        32.66 o
   2   8   1       3115.32       3317.09        31.30 o
   4   8   1       1438.54       1509.68        15.52 o
   6   8   1        168.43        173.56         2.82 o
   8   8   1        210.58        198.13         4.76 o
  10   8   1        140.61        134.77         4.96 o
  12   8   1          8.09         16.41         2.62 o
 -13   9   1          0.40          2.58         3.07 o
 -11   9   1         12.25          9.06         2.65 o
  -9   9   1        279.95        273.84         5.46 o
  -7   9   1        133.14        122.61         2.35 o
  -5   9   1        234.04        247.33         2.99 o
  -3   9   1       3946.09       4116.74        39.23 o
  -1   9   1        425.35        475.86         4.69 o
   1   9   1        495.33        525.51         5.42 o
   3   9   1       4012.65       4254.87        42.09 o
   5   9   1         72.15         75.61         1.56 o
   7   9   1        114.05        104.71         2.15 o
   9   9   1        225.60        224.92         5.28 o
  11   9   1         11.48         18.61         2.60 o
  13   9   1         19.36         10.29         2.80 o
 -12  10   1         56.89         57.39         4.08 o
 -10  10   1         35.94         33.71         4.83 o
  -8  10   1         20.82         27.51         1.53 o
  -6  10   1        969.36        954.00        10.07 o
  -4  10   1       1550.72       1650.31        19.06 o
  -2  10   1        685.67        753.63         7.68 o
   0  10   1         24.54         16.56         0.53 o
   2  10   1       1530.20       1677.30        17.18 o
   4  10   1        982.58       1039.29        10.96 o
   6  10   1        156.40        160.40         3.65 o
   8  10   1        236.02        210.72         4.52 o
  10  10   1         56.78         53.94         4.12 o
  12  10   1        159.69        202.72         6.33 o
 -13  11   1          2.11          2.82         2.95 o
 -11  11   1         55.55         62.91         3.92 o
  -9  11   1        125.69        135.10         4.55 o
  -7  11   1          0.60          0.96         0.83 o
  -5  11   1        228.66        222.67         3.38 o
  -3  11   1       7028.21       7501.02        70.44 o
  -1  11   1        328.13        324.40         3.55 o
   1  11   1        187.83        198.90         2.72 o
   3  11   1        555.45        586.69         6.17 o
   5  11   1        171.60        162.14         2.46 o
   7  11   1        371.48        348.85         9.38 o
   9  11   1         19.79         27.53         2.43 o
  11  11   1         21.81         29.05         2.90 o
  13  11   1         10.60          7.65         2.80 o
 -12  12   1         23.91         25.41         3.29 o
 -10  12   1          5.96         16.19         2.53 o
  -8  12   1         78.97         70.48         2.46 o
  -6  12   1        390.60        401.03         6.67 o
  -4  12   1        465.68        451.74         5.29 o
  -2  12   1       1948.40       2127.52        21.51 o
   0  12   1       3997.12       4512.82        44.85 o
   2  12   1        536.63        593.74         6.57 o
   4  12   1        472.85        489.92         7.69 o
   6  12   1         49.58         42.44         1.72 o
   8  12   1        195.47        193.77         3.58 o
  10  12   1         77.28         82.72         4.06 o
  12  12   1         17.25         20.60         2.83 o
 -13  13   1          2.19          3.90         3.07 o
 -11  13   1         23.22         26.36         3.10 o
  -9  13   1        185.64        195.88         6.86 o
  -7  13   1         59.67         48.19         2.13 o
  -5  13   1        162.86        159.61         2.65 o
  -3  13   1        403.14        390.58         4.68 o
  -1  13   1        114.17        110.97         1.65 o
   1  13   1        572.44        604.68        10.38 o
   3  13   1         45.10         44.05         1.80 o
   5  13   1         63.72         54.43         2.13 o
   7  13   1        828.39        856.39        24.74 o
   9  13   1         21.10         16.90         2.18 o
  11  13   1         20.88         21.76         2.70 o
 -12  14   1         12.27         14.50         3.08 o
 -10  14   1         30.71         32.18         3.05 o
  -8  14   1         67.58         61.93         3.24 o
  -6  14   1         30.93         23.78         1.48 o
  -4  14   1         71.77         60.10         1.82 o
  -2  14   1        263.18        279.78         3.57 o
   0  14   1        459.98        513.36         5.78 o
   2  14   1         97.67         99.31         1.74 o
   4  14   1        135.37        143.34         2.15 o
   6  14   1        126.25        116.83         2.51 o
   8  14   1          1.20         -0.77         1.09 o
  10  14   1         90.62         92.31         4.45 o
  12  14   1          2.66         -0.82         2.38 o
 -11  15   1         77.82         73.80         8.52 o
  -9  15   1          8.91         12.77         2.33 o
  -7  15   1         19.94         12.97         1.38 o
  -5  15   1        131.20        109.74         2.15 o
  -3  15   1        181.54        222.19         3.13 o
  -1  15   1        475.49        504.45         5.47 o
   1  15   1        638.97        689.69         7.61 o
   3  15   1         26.31         22.58         0.97 o
   5  15   1         51.66         52.28         1.61 o
   7  15   1        241.89        234.37         7.76 o
   9  15   1         80.60         86.02         4.27 o
  11  15   1          2.83          1.34         2.06 o
 -12  16   1         13.48         13.14         3.22 o
 -10  16   1          1.37          3.25         2.21 o
  -8  16   1        123.19        119.13         3.28 o
  -6  16   1         50.30         50.71         2.85 o
  -4  16   1        175.95        171.84         2.75 o
  -2  16   1        696.62        702.89         7.87 o
   0  16   1        106.69        116.20         1.90 o
   2  16   1        116.83        119.83         3.25 o
   4  16   1        105.63        109.09         2.75 o
   6  16   1        143.44        146.82         5.33 o
   8  16   1        219.40        228.88         6.95 o
  10  16   1          1.70          0.77         1.92 o
  12  16   1          8.12         10.76         2.79 o
 -11  17   1         24.94         28.02         3.49 o
  -9  17   1         45.66         41.16         2.90 o
  -7  17   1        132.18        128.71         3.06 o
  -5  17   1         88.45         84.81         2.23 o
  -3  17   1        388.14        406.37         5.09 o
  -1  17   1        326.26        342.36         4.05 o
   1  17   1         58.95         55.47         1.38 o
   3  17   1        489.35        463.42         7.08 o
   5  17   1        273.90        279.38         6.15 o
   7  17   1        176.83        170.30         4.96 o
   9  17   1        109.31        114.83         6.99 o
  11  17   1          3.97          4.49         2.76 o
 -12  18   1          1.66          7.28         3.91 o
 -10  18   1         58.49         75.46         9.43 o
  -8  18   1        177.75        178.36         6.31 o
  -6  18   1        110.85        112.37         3.11 o
  -4  18   1        369.93        374.36         4.89 o
  -2  18   1        480.56        464.31         5.62 o
   0  18   1         93.30         89.07         1.72 o
   2  18   1        220.46        204.08         3.06 o
   4  18   1        330.17        325.04         8.30 o
   6  18   1        241.29        243.05         4.40 o
   8  18   1         39.77         38.82         2.33 o
  10  18   1         32.28         35.13         3.16 o
 -11  19   1          6.54          9.90         3.54 o
  -9  19   1          9.13         11.80         2.16 o
  -7  19   1         17.18         14.91         1.73 o
  -5  19   1        159.65        147.77         4.66 o
  -3  19   1        202.44        187.82         4.57 o
  -1  19   1        151.22        160.65         2.60 o
   1  19   1         80.17         57.32         1.55 o
   3  19   1        463.51        457.98         5.91 o
   5  19   1         49.66         49.32         2.10 o
   7  19   1         63.49         70.37         2.67 o
   9  19   1         81.86         86.05         5.43 o
  11  19   1          4.73          6.59         2.53 o
 -10  20   1         10.41         14.32         3.60 o
  -8  20   1         21.87         16.97         2.01 o
  -6  20   1        361.43        362.60         6.98 o
  -4  20   1        480.81        468.60         7.65 o
  -2  20   1        251.73        235.55         3.78 o
   0  20   1        401.29        396.84         5.36 o
   2  20   1        586.47        584.93         7.00 o
   4  20   1         63.85         65.83         2.42 o
   6  20   1         27.03         25.54         1.76 o
   8  20   1         12.29         11.39         1.90 o
  10  20   1          7.05          3.51         2.11 o
 -11  21   1          6.31          8.80         6.05 o
  -9  21   1         38.65         43.93         6.01 o
  -7  21   1         16.38          8.08         1.88 o
  -5  21   1        115.32        100.51         3.50 o
  -3  21   1        278.22        251.29         5.72 o
  -1  21   1        146.93        134.52         4.09 o
   1  21   1        400.81        411.74         5.69 o
   3  21   1        160.48        164.03         3.91 o
   5  21   1         33.16         28.38         1.77 o
   7  21   1         13.84         11.39         1.47 o
   9  21   1          2.90          2.40         2.13 o
  11  21   1          1.83         -0.51         3.38 o
 -10  22   1          7.57         12.25         4.71 o
  -8  22   1          9.82          3.44         2.37 o
  -6  22   1        154.83        152.55         4.79 o
  -4  22   1        252.95        273.53         5.90 o
  -2  22   1         18.72         16.93         1.49 o
   0  22   1         24.07         18.14         1.41 o
   2  22   1        358.57        324.93         5.05 o
   4  22   1          0.24         -1.05         1.05 o
   6  22   1         38.38         29.21         1.90 o
   8  22   1         17.09         19.25         2.35 o
  10  22   1          5.48          4.34         3.73 o
  -9  23   1          1.21          0.70         2.79 o
  -7  23   1          8.91          7.86         2.40 o
  -5  23   1        118.59        111.76         4.06 o
  -3  23   1        464.20        463.25         7.04 o
  -1  23   1        315.34        292.26         4.96 o
   1  23   1        756.27        748.06        10.12 o
   3  23   1        147.92        130.21         4.42 o
   5  23   1         16.58         15.57         1.67 o
   7  23   1         11.05         11.59         2.02 o
   9  23   1          4.67          1.38         3.42 o
 -10  24   1          2.05          8.33         4.33 o
  -8  24   1         12.01          7.68         2.92 o
  -6  24   1         24.61         29.32         2.98 o
  -4  24   1         73.61         69.89         3.43 o
  -2  24   1         46.75         44.33         2.12 o
   0  24   1          8.56          6.27         1.13 o
   2  24   1         58.36         54.40         2.23 o
   4  24   1         38.42         41.06         2.59 o
   6  24   1          0.56         -1.04         1.79 o
   8  24   1          0.47         -0.81         2.25 o
  -9  25   1         13.57         24.17         3.76 o
  -7  25   1         17.35         13.64         2.65 o
  -5  25   1         48.41         40.20         3.20 o
  -3  25   1         37.99         35.80         2.49 o
  -1  25   1         55.97         52.63         2.52 o
   1  25   1          1.73         -1.01         1.01 o
   3  25   1        102.19         89.99         3.52 o
   5  25   1         16.19         13.72         2.10 o
   7  25   1         11.37         12.64         2.44 o
   9  25   1         11.93         14.91         8.44 o
  -8  26   1          2.86          3.89         2.64 o
  -6  26   1         34.75         26.66         3.05 o
  -4  26   1         45.49         44.27         3.20 o
  -2  26   1         61.38         55.08         4.09 o
   0  26   1          6.79          4.13         1.30 o
   2  26   1         21.75         25.97         2.74 o
   4  26   1         47.73         48.72         3.85 o
   6  26   1          3.52          1.63         2.92 o
   8  26   1          2.33         -1.98         2.90 o
  -7  27   1         13.00         16.09         3.11 o
  -5  27   1          0.06          2.37         2.77 o
  -3  27   1         38.44         38.86         3.02 o
  -1  27   1         21.70         23.69         1.94 o
   1  27   1          5.31          2.82         1.79 o
   3  27   1         12.12         14.82         2.26 o
   5  27   1         27.47         28.65         2.84 o
   7  27   1         10.18         10.63         2.84 o
  -8  28   1         21.39         22.06         4.60 o
  -6  28   1         10.00         11.72         2.62 o
  -4  28   1          4.93         -0.16         2.91 o
  -2  28   1         20.10         18.23         2.36 o
   0  28   1         32.41         29.80         2.40 o
   2  28   1          0.47          0.86         1.74 o
   4  28   1         17.89         15.79         2.45 o
   6  28   1         13.01         15.40         3.30 o
   8  28   1          7.26          6.54         3.59 o
  -7  29   1         27.52         32.90         4.26 o
  -5  29   1         27.71         31.79         3.31 o
  -3  29   1         14.40         14.48         2.54 o
  -1  29   1          0.28         -1.15         1.95 o
   1  29   1          4.35          7.22         2.11 o
   3  29   1         14.10         15.66         2.52 o
   5  29   1          7.32          5.44         2.38 o
   7  29   1          4.67          9.25         3.51 o
  -6  30   1          2.57         11.10         2.75 o
  -4  30   1          9.05          8.91         3.70 o
  -2  30   1          8.48          6.91         2.66 o
   0  30   1          8.17          5.64         2.22 o
   2  30   1         11.22         12.83         2.75 o
   4  30   1          8.76         14.45         2.60 o
   6  30   1         21.77         26.94         3.34 o
  -5  31   1         11.71         10.19         3.61 o
  -3  31   1          2.80          0.86         2.14 o
  -1  31   1          2.86          0.78         3.20 o
   1  31   1          1.54          1.49         2.07 o
   3  31   1         11.44         14.29         4.34 o
   5  31   1         10.10          8.78         2.72 o
  -4  32   1          2.64          7.09         2.50 o
  -2  32   1          1.57          1.83         2.43 o
   0  32   1          1.51         -2.41         2.41 o
   2  32   1          4.72          8.67         2.59 o
   4  32   1         12.93         14.11         3.02 o
  -3  33   1         21.85         30.54         4.03 o
  -1  33   1          9.44         11.79         3.97 o
   1  33   1         61.91        101.03         8.22 o
   3  33   1          8.91         16.27         3.15 o
  -2  34   1          0.48          6.18         9.97 o
   0  34   1          7.59         10.24         4.19 o
   2  34   1          0.51          2.65         2.70 o
 -12   0   2         72.23         90.52         6.63 o
 -10   0   2          2.78          5.54         1.84 o
  -8   0   2        209.11        200.26         6.12 o
  -6   0   2       2352.42       2490.26        38.27 o
  -4   0   2       5359.99       5608.46        96.68 o
  -2   0   2      65493.93      65471.03      1405.71 o
   0   0   2       4012.57       3796.82        83.01 o
   2   0   2       2450.65       2299.53        31.11 o
   4   0   2       3046.13       3288.73        50.38 o
   6   0   2        663.53        641.05        11.43 o
   8   0   2        417.29        410.00         8.27 o
  10   0   2        304.41        288.98        11.62 o
  12   0   2         24.21         17.04         3.30 o
 -13   1   2          2.43          2.68         5.04 o
 -11   1   2         69.65         70.46         3.75 o
  -9   1   2         57.88         54.17         2.32 o
  -7   1   2        102.80        109.34         2.32 o
  -5   1   2       4944.00       4965.07        53.04 o
  -3   1   2       4236.27       4355.97        45.90 o
  -1   1   2       1047.87       1149.08        11.32 o
   1   1   2        440.74        375.54         3.97 o
   3   1   2        933.92       1004.01        12.04 o
   5   1   2        650.99        615.46         6.99 o
   7   1   2        191.98        186.34         3.46 o
   9   1   2        216.80        222.93         3.83 o
  11   1   2         36.15         31.16         4.03 o
  13   1   2          4.64          1.88         3.40 o
 -12   2   2         12.74         15.43         2.47 o
 -10   2   2          5.12          5.46         1.40 o
  -8   2   2         63.65         70.92         2.17 o
  -6   2   2        569.43        567.67         6.93 o
  -4   2   2        396.58        388.16         4.60 o
  -2   2   2      32869.54      32638.93       395.32 o
   0   2   2        341.56        310.65         3.82 o
   2   2   2       3064.26       3076.22        30.96 o
   4   2   2       6401.09       6728.77        70.61 o
   6   2   2        153.44        150.82         2.38 o
   8   2   2         61.70         60.09         1.98 o
  10   2   2        263.32        274.02         5.33 o
  12   2   2          4.54          7.43         2.00 o
 -13   3   2         11.12         13.41         5.53 o
 -11   3   2         53.39         46.17         2.91 o
  -9   3   2          7.49          9.60         1.81 o
  -7   3   2         37.70         36.59         1.32 o
  -5   3   2        307.26        361.50         5.33 o
  -3   3   2       4849.85       4922.13        46.20 o
  -1   3   2       1133.01       1237.03        12.57 o
   1   3   2        498.01        503.99         7.02 o
   3   3   2         86.75        103.40         1.78 o
   5   3   2        516.75        538.56         6.18 o
   7   3   2        405.30        400.73         5.29 o
   9   3   2         30.98         29.18         1.60 o
  11   3   2         51.88         46.31         2.73 o
  13   3   2          1.60         -1.55         2.45 o
 -12   4   2          8.45         10.36         2.84 o
 -10   4   2         17.27         19.45         1.88 o
  -8   4   2         22.71         23.23         1.56 o
  -6   4   2         88.56         99.50         1.88 o
  -4   4   2        586.83        637.45         6.62 o
  -2   4   2       3739.36       3959.58        37.26 o
   0   4   2       3302.56       3235.45        34.42 o
   2   4   2        667.77        655.54         6.94 o
   4   4   2        807.70        866.54        12.38 o
   6   4   2        524.93        533.36         6.29 o
   8   4   2        226.55        218.86         3.85 o
  10   4   2        614.74        612.96        10.54 o
  12   4   2         17.04         18.17         2.52 o
 -13   5   2          0.73          2.70         2.83 o
 -11   5   2         35.32         39.08         2.83 o
  -9   5   2         21.14         16.68         1.57 o
  -7   5   2        297.90        295.03         4.02 o
  -5   5   2        498.66        512.29         5.56 o
  -3   5   2        142.46        149.79         1.92 o
  -1   5   2         11.52         17.62         0.62 o
   1   5   2       2535.20       2620.57        32.74 o
   3   5   2       4203.04       4539.44        45.25 o
   5   5   2        372.35        373.42         4.60 o
   7   5   2        273.54        262.18         5.67 o
   9   5   2         24.05         21.72         1.79 o
  11   5   2         57.05         55.47         3.00 o
  13   5   2          3.81         -0.47         2.56 o
 -12   6   2          9.00         12.58         2.88 o
 -10   6   2         87.73         80.12         3.11 o
  -8   6   2         62.46         57.54         2.15 o
  -6   6   2        137.98        142.78         2.36 o
  -4   6   2         68.61         68.27         1.44 o
  -2   6   2        441.49        387.83         4.27 o
   0   6   2       1386.41       1479.31        17.50 o
   2   6   2        853.91        866.26        10.34 o
   4   6   2       1671.10       1782.58        18.29 o
   6   6   2        683.93        655.07         8.67 o
   8   6   2        415.36        400.49         5.74 o
  10   6   2        292.82        301.00         7.72 o
  12   6   2          0.69         -1.39         1.99 o
 -13   7   2          9.79         13.20         3.50 o
 -11   7   2         56.34         61.50         3.93 o
  -9   7   2          0.24         -1.45         1.45 o
  -7   7   2        184.31        172.82         4.22 o
  -5   7   2        324.02        364.25         4.60 o
  -3   7   2        186.94        184.18         2.88 o
  -1   7   2        646.75        653.93         7.13 o
   1   7   2       1372.34       1454.25        14.62 o
   3   7   2        712.24        796.53        10.28 o
   5   7   2        319.75        320.46         4.10 o
   7   7   2        263.70        231.11         4.36 o
   9   7   2        400.63        409.86         6.46 o
  11   7   2         41.52         42.88         3.15 o
  13   7   2          5.75          4.86         2.61 o
 -12   8   2          0.99          1.38         3.49 o
 -10   8   2         17.16         15.70         1.83 o
  -8   8   2        151.79        147.63         3.53 o
  -6   8   2         54.51         49.45         1.31 o
  -4   8   2        446.00        486.61         5.95 o
  -2   8   2         20.63         17.64         0.64 o
   0   8   2        812.26        851.61         9.47 o
   2   8   2       2164.11       2324.65        24.85 o
   4   8   2        909.61        996.55        11.40 o
   6   8   2       1201.21       1183.14        19.48 o
   8   8   2        613.28        584.49         9.08 o
  10   8   2        375.11        387.12        10.65 o
  12   8   2         16.81         15.12         2.62 o
 -13   9   2         27.37         37.11         4.09 o
 -11   9   2          5.09          6.50         2.67 o
  -9   9   2         34.27         31.92         2.10 o
  -7   9   2        452.97        451.94         6.15 o
  -5   9   2        385.73        377.70         5.19 o
  -3   9   2        532.03        532.04         5.93 o
  -1   9   2        393.13        420.13         4.69 o
   1   9   2       1530.90       1621.84        16.52 o
   3   9   2        510.73        547.08        13.04 o
   5   9   2        383.20        345.06         7.41 o
   7   9   2         64.41         57.30         2.58 o
   9   9   2        147.07        140.52         4.22 o
  11   9   2         31.32         35.16         2.96 o
  13   9   2          2.63         -2.80         2.80 o
 -12  10   2          8.35         16.58         3.76 o
 -10  10   2         18.07         15.69         2.11 o
  -8  10   2         70.35         67.58         2.54 o
  -6  10   2         67.98         61.98         2.28 o
  -4  10   2        231.10        235.56         3.56 o
  -2  10   2        788.01        857.94         8.64 o
   0  10   2        563.22        577.52         7.84 o
   2  10   2       1361.46       1378.96        14.31 o
   4  10   2         78.16         67.96         1.45 o
   6  10   2         83.59         76.42         3.99 o
   8  10   2         36.55         34.81         2.40 o
  10  10   2          5.34          7.85         1.81 o
  12  10   2          2.58          4.58         2.27 o
 -13  11   2         10.58         19.37         5.37 o
 -11  11   2         48.56         43.34         3.57 o
  -9  11   2        353.46        368.36        11.38 o
  -7  11   2         23.83         19.19         1.46 o
  -5  11   2        217.19        233.55         6.08 o
  -3  11   2        193.78        227.45         2.84 o
  -1  11   2        187.92        213.08         2.88 o
   1  11   2       1113.23       1285.75        13.36 o
   3  11   2        557.16        685.78         8.63 o
   5  11   2        256.11        242.05         6.87 o
   7  11   2        528.50        502.07        11.25 o
   9  11   2        274.55        284.44         7.14 o
  11  11   2         39.02         40.14         3.52 o
 -12  12   2         13.68         17.31         3.23 o
 -10  12   2         14.46         21.97         2.40 o
  -8  12   2          4.31          2.64         1.35 o
  -6  12   2         38.22         38.90         1.55 o
  -4  12   2         25.40         28.51         1.04 o
  -2  12   2        660.22        747.04         8.05 o
   0  12   2         43.06         34.16         1.20 o
   2  12   2        174.56        168.25         4.08 o
   4  12   2        198.12        173.59         3.54 o
   6  12   2        214.25        186.38         3.60 o
   8  12   2         31.77         28.89         1.76 o
  10  12   2         14.47         19.53         2.34 o
  12  12   2         18.15         19.13         3.01 o
 -11  13   2         19.93         20.07         5.66 o
  -9  13   2         14.00         10.93         2.03 o
  -7  13   2          6.40          6.76         1.04 o
  -5  13   2        944.93       1038.94        13.16 o
  -3  13   2        138.59        139.57         2.21 o
  -1  13   2        203.41        259.04         5.69 o
   1  13   2        667.43        714.41         7.80 o
   3  13   2        491.19        509.68         8.58 o
   5  13   2        459.46        417.02        14.13 o
   7  13   2        272.78        285.03         4.53 o
   9  13   2        106.05        109.16         4.47 o
  11  13   2         36.95         33.38         3.09 o
 -12  14   2         21.04         31.23         3.64 o
 -10  14   2          9.04          8.14         2.18 o
  -8  14   2          3.41          1.00         1.15 o
  -6  14   2         99.45         99.34         2.50 o
  -4  14   2        686.65        713.66         9.50 o
  -2  14   2       1410.46       1493.79        15.51 o
   0  14   2        217.20        271.23         3.76 o
   2  14   2        152.34        143.44         2.88 o
   4  14   2        911.64        948.63        15.86 o
   6  14   2       1114.45       1042.71        25.29 o
   8  14   2          2.76          1.73         1.15 o
  10  14   2         23.39         27.79         2.73 o
  12  14   2          0.68         -2.31         2.31 o
 -11  15   2         44.79         50.03         3.89 o
  -9  15   2          8.77         10.20         2.13 o
  -7  15   2         56.41         51.35         2.03 o
  -5  15   2        101.31         96.91         2.26 o
  -3  15   2         95.04         87.07         1.75 o
  -1  15   2         95.58         95.20         1.75 o
   1  15   2        263.77        336.18         4.92 o
   3  15   2        151.23        153.60         2.47 o
   5  15   2       1360.00       1391.68        30.89 o
   7  15   2        263.21        265.20         4.95 o
   9  15   2         24.00         20.39         2.08 o
  11  15   2         19.11         18.61         2.77 o
 -12  16   2          4.87         14.75         3.32 o
 -10  16   2         45.42         48.37         3.66 o
  -8  16   2         11.36          7.34         1.60 o
  -6  16   2         29.11         29.11         1.57 o
  -4  16   2         70.55         71.40         1.75 o
  -2  16   2         31.37         31.23         1.11 o
   0  16   2        236.08        253.17         3.58 o
   2  16   2         43.18         46.54         1.35 o
   4  16   2         85.84         68.26         1.95 o
   6  16   2        899.49        939.14        24.10 o
   8  16   2         41.73         37.95         2.06 o
  10  16   2          6.20          4.24         2.03 o
  12  16   2         17.48         12.37         3.21 o
 -11  17   2         12.53         21.51         3.64 o
  -9  17   2         28.86         25.90         2.51 o
  -7  17   2        140.91        140.57         3.13 o
  -5  17   2        279.53        274.52         4.30 o
  -3  17   2         70.11         73.52         1.70 o
  -1  17   2         45.35         42.35         1.46 o
   1  17   2        246.08        225.08         3.18 o
   3  17   2         81.79         69.65         1.90 o
   5  17   2        109.15         96.93         4.38 o
   7  17   2         56.85         59.69         2.94 o
   9  17   2          8.17         10.46         2.15 o
  11  17   2          0.62          1.46         2.34 o
 -10  18   2         13.61         14.80         3.40 o
  -8  18   2          6.37          5.53         1.60 o
  -6  18   2        101.30         90.76         4.25 o
  -4  18   2         98.08         99.63         2.34 o
  -2  18   2        416.55        436.94         5.82 o
   0  18   2        104.75         94.39         2.21 o
   2  18   2        540.62        535.56         8.12 o
   4  18   2        421.58        433.11         7.31 o
   6  18   2        204.42        193.43         8.55 o
   8  18   2         80.59         72.46         3.01 o
  10  18   2          8.32          8.48         2.32 o
 -11  19   2         39.76         51.37         4.78 o
  -9  19   2          0.87         -2.53         2.53 o
  -7  19   2         63.63         62.83         2.46 o
  -5  19   2        145.72        139.80         5.02 o
  -3  19   2        447.44        430.97         5.90 o
  -1  19   2        441.60        424.69         6.42 o
   1  19   2        586.91        599.53         9.15 o
   3  19   2        343.00        336.57         7.18 o
   5  19   2        551.91        527.93         9.93 o
   7  19   2         16.47         13.33         1.38 o
   9  19   2          7.71          9.68         3.01 o
  11  19   2          9.16          6.89         3.85 o
 -10  20   2          2.42          0.12         2.85 o
  -8  20   2         40.03         39.48         2.86 o
  -6  20   2         67.30         69.27         2.79 o
  -4  20   2          1.40         -0.65         1.13 o
  -2  20   2        129.89        123.52         2.64 o
   0  20   2        444.83        458.03         6.55 o
   2  20   2         66.86         57.10         2.01 o
   4  20   2        546.33        540.88        17.51 o
   6  20   2         68.90         66.11         3.08 o
   8  20   2         72.06         77.61         3.73 o
  10  20   2          2.67          1.35         2.33 o
 -11  21   2          0.98          4.04         5.81 o
  -9  21   2          7.41          5.28         2.58 o
  -7  21   2         76.67         93.87         3.47 o
  -5  21   2        140.74        127.48         4.28 o
  -3  21   2         41.56         34.90         1.90 o
  -1  21   2        608.22        560.36         7.28 o
   1  21   2        586.79        571.14         7.45 o
   3  21   2        178.76        185.93         4.27 o
   5  21   2         44.98         47.97         2.70 o
   7  21   2          6.49          5.58         1.55 o
   9  21   2         60.35         68.10         4.67 o
 -10  22   2         30.53         34.10         5.51 o
  -8  22   2         40.64         40.91         3.57 o
  -6  22   2        375.84        389.51         8.44 o
  -4  22   2        234.38        242.22         5.20 o
  -2  22   2        479.89        469.28         6.42 o
   0  22   2         18.29         19.54         1.52 o
   2  22   2         17.16         21.52         1.58 o
   4  22   2        186.18        168.36         3.69 o
   6  22   2         14.67         13.06         1.71 o
   8  22   2         18.43         22.82         2.50 o
  10  22   2          0.45         -1.83         2.44 o
  -9  23   2          0.84         -0.81         3.10 o
  -7  23   2         97.32         98.93         4.75 o
  -5  23   2         90.15         98.87         3.79 o
  -3  23   2         17.12         20.20         1.66 o
  -1  23   2         13.10          9.76         1.44 o
   1  23   2        109.04         87.29         2.39 o
   3  23   2         99.21         83.36         2.68 o
   5  23   2         35.67         29.84         2.16 o
   7  23   2         38.95         42.22         3.36 o
   9  23   2          3.86          2.88         2.47 o
  -8  24   2         11.81         12.83         2.89 o
  -6  24   2         20.99         19.87         3.23 o
  -4  24   2         34.66         36.80         2.45 o
  -2  24   2         79.41         77.83         2.58 o
   0  24   2        150.50        136.33         3.02 o
   2  24   2          7.02          7.89         1.37 o
   4  24   2         69.95         74.18         3.78 o
   6  24   2         43.27         39.28         2.69 o
   8  24   2          4.11          3.65         2.07 o
  -9  25   2          1.47          2.92         3.40 o
  -7  25   2          4.21         -1.64         2.20 o
  -5  25   2         27.54         25.96         2.82 o
  -3  25   2         28.52         28.45         2.31 o
  -1  25   2          1.72         -1.20         1.20 o
   1  25   2         50.42         55.92         3.18 o
   3  25   2         95.45         93.46         4.54 o
   5  25   2          4.86          1.06         1.49 o
   7  25   2         15.08         19.78         2.75 o
   9  25   2         10.94         17.97         4.34 o
  -8  26   2         32.30         32.07         3.58 o
  -6  26   2          2.47          2.46         2.21 o
  -4  26   2          1.68         -1.95         1.95 o
  -2  26   2         16.85         11.99         1.96 o
   0  26   2          1.36         -1.07         1.07 o
   2  26   2         19.98         18.29         1.80 o
   4  26   2          2.09          1.29         1.61 o
   6  26   2          2.46          3.38         1.99 o
   8  26   2         13.34         17.41         4.10 o
  -7  27   2          5.24          7.06         3.37 o
  -5  27   2          3.15          4.48         2.17 o
  -3  27   2          1.07         -1.54         1.54 o
  -1  27   2         24.40         22.30         1.95 o
   1  27   2         23.53         21.81         1.94 o
   3  27   2          0.86         -0.63         1.78 o
   5  27   2         37.30         41.23         3.29 o
   7  27   2         14.51         13.55         2.85 o
  -8  28   2          1.51          2.91         3.94 o
  -6  28   2         19.29         23.13         6.49 o
  -4  28   2         18.34         13.50         2.46 o
  -2  28   2          2.53          2.60         1.92 o
   0  28   2         40.61         46.09         2.82 o
   2  28   2         63.69         71.74         4.01 o
   4  28   2         55.40         51.47         3.56 o
   6  28   2         13.86         11.36         2.63 o
  -7  29   2          4.37          1.66         2.66 o
  -5  29   2         14.01          9.99         4.23 o
  -3  29   2         17.69         18.97         3.59 o
  -1  29   2          0.87         -1.68         1.84 o
   1  29   2          0.27         -0.05         1.98 o
   3  29   2          3.72          2.04         2.14 o
   5  29   2         16.57         16.53         2.86 o
   7  29   2         10.55         14.47         3.04 o
  -6  30   2          3.28          5.35         2.68 o
  -4  30   2         12.01         10.72         2.54 o
  -2  30   2          1.86          3.08         1.83 o
   0  30   2          8.34          8.84         2.44 o
   2  30   2          9.67          8.34         2.45 o
   4  30   2         25.15         30.45         3.21 o
   6  30   2          0.95          3.92         2.86 o
  -5  31   2         10.22         14.33         3.10 o
  -3  31   2          2.89          1.42         3.96 o
  -1  31   2          6.31          4.29         2.40 o
   1  31   2         17.45         15.61         3.29 o
   3  31   2         51.51         57.89         5.53 o
   5  31   2          8.97          6.11         3.88 o
  -4  32   2          6.51          7.94         5.04 o
  -2  32   2          2.96          5.45         2.93 o
   0  32   2          4.33          8.80         3.19 o
   2  32   2          9.95          7.20         2.73 o
   4  32   2          2.48         -1.63         3.53 o
  -3  33   2          0.72         -2.44         2.44 o
  -1  33   2         10.99         18.17         4.58 o
   1  33   2         26.21         42.83         4.60 o
   3  33   2          0.59          0.31         2.72 o
  -2  34   2          6.61          7.69         4.93 o
   0  34   2          0.30          5.81         4.30 o
   2  34   2         15.03         15.86         3.65 o
 -13   1   3         11.96          5.52         3.12 o
 -11   1   3         63.08         64.46         3.33 o
  -9   1   3         61.74         59.81         2.60 o
  -7   1   3        284.37        288.88         4.89 o
  -5   1   3      11465.30      11977.99       145.39 o
  -3   1   3        844.71        857.90         9.50 o
  -1   1   3       2266.91       2175.01        21.27 o
   1   1   3       1495.34       1598.94        15.03 o
   3   1   3       1346.11       1411.63        14.06 o
   5   1   3       1126.39       1166.80        13.54 o
   7   1   3         67.83         59.28         1.91 o
   9   1   3        257.44        247.92         4.26 o
  11   1   3          6.71          4.44         1.78 o
  13   1   3          5.80          3.94         2.89 o
 -12   2   3          4.11          2.79         2.51 o
 -10   2   3          7.58          5.83         1.64 o
  -8   2   3         32.58         31.21         1.78 o
  -6   2   3         76.85         73.22         2.12 o
  -4   2   3       7904.91       8163.43        80.68 o
  -2   2   3        984.95       1025.05        10.23 o
   0   2   3        104.17         90.71         1.62 o
   2   2   3       3238.53       3439.24        37.71 o
   4   2   3       1505.09       1702.31        16.89 o
   6   2   3          3.54          2.55         0.66 o
   8   2   3        391.97        351.44         6.41 o
  10   2   3         34.76         26.38         1.82 o
  12   2   3          3.73         -0.40         1.66 o
 -13   3   3          6.60          4.56         5.63 o
 -11   3   3         13.31         10.63         2.00 o
  -9   3   3         16.62         11.63         1.67 o
  -7   3   3        206.10        195.80         3.64 o
  -5   3   3       2200.47       2154.50        23.12 o
  -3   3   3        337.73        329.46         3.57 o
  -1   3   3        101.57        111.94         1.83 o
   1   3   3       1566.45       1612.90        15.88 o
   3   3   3        609.45        608.03         6.85 o
   5   3   3         76.76         90.33         1.82 o
   7   3   3        382.72        356.88         4.99 o
   9   3   3         59.60         53.96         2.29 o
  11   3   3         76.98         75.84         3.87 o
  13   3   3          5.87         -2.49         2.49 o
 -12   4   3          3.57          3.56         2.39 o
 -10   4   3          0.05         -0.75         1.43 o
  -8   4   3          1.52         -1.13         1.13 o
  -6   4   3         71.02         77.84         1.62 o
  -4   4   3       2178.75       2243.01        20.14 o
  -2   4   3        316.56        302.78         8.78 o
   0   4   3       2301.80       2360.63        22.84 o
   2   4   3       4580.77       4947.37        61.21 o
   4   4   3        373.72        434.96         5.23 o
   6   4   3        126.28        120.88         3.20 o
   8   4   3        934.57        870.26        11.38 o
  10   4   3         20.11         18.13         1.70 o
  12   4   3          8.75          7.86         2.14 o
 -13   5   3          8.62          7.91         4.37 o
 -11   5   3          7.87          8.38         1.96 o
  -9   5   3         19.49         16.62         2.08 o
  -7   5   3         14.49         17.09         1.52 o
  -5   5   3        378.40        368.27         4.41 o
  -3   5   3       1256.48       1217.86        12.42 o
  -1   5   3        561.73        574.91         6.67 o
   1   5   3        794.43        824.50        11.80 o
   3   5   3       1135.09       1194.40        11.93 o
   5   5   3        437.05        454.90         5.55 o
   7   5   3        294.15        274.15         4.69 o
   9   5   3        144.60        137.27         3.35 o
  11   5   3          5.06          4.95         1.73 o
  13   5   3          4.76         -1.02         2.69 o
 -12   6   3          0.51         -0.33         2.74 o
 -10   6   3         48.08         51.23         2.77 o
  -8   6   3         40.30         34.67         2.04 o
  -6   6   3         15.77         14.38         0.86 o
  -4   6   3        319.20        299.79         3.54 o
  -2   6   3       1596.15       1641.72        16.91 o
   0   6   3         73.65         75.07         2.04 o
   2   6   3       4425.26       4771.48        50.42 o
   4   6   3       1042.84       1085.29        11.58 o
   6   6   3        604.19        606.83         7.72 o
   8   6   3        607.89        526.02         8.54 o
  10   6   3         73.42         61.94         2.71 o
  12   6   3          5.82          2.18         2.22 o
 -13   7   3          8.10          9.99         3.57 o
 -11   7   3          8.51         12.24         1.94 o
  -9   7   3         32.12         32.38         2.17 o
  -7   7   3         93.53         84.00         2.93 o
  -5   7   3        311.85        311.40         4.30 o
  -3   7   3          0.23          1.24         0.62 o
  -1   7   3        738.98        816.69        13.83 o
   1   7   3       3483.49       3693.81        36.84 o
   3   7   3        287.30        293.54         5.37 o
   5   7   3        158.96        163.58         2.54 o
   7   7   3        309.92        290.03         4.94 o
   9   7   3          8.70          8.04         1.43 o
  11   7   3         24.70         23.00         2.25 o
 -12   8   3          2.82          0.09         2.71 o
 -10   8   3         11.80          7.28         1.76 o
  -8   8   3         39.47         39.94         2.17 o
  -6   8   3         19.86         22.08         1.16 o
  -4   8   3        320.11        360.27         4.56 o
  -2   8   3          9.55         13.81         0.92 o
   0   8   3       5405.68       5803.05        53.83 o
   2   8   3       1002.95       1082.73        12.07 o
   4   8   3        381.52        382.00         6.10 o
   6   8   3        765.68        712.51         9.64 o
   8   8   3        341.06        332.48         5.61 o
  10   8   3         47.06         43.21         2.34 o
  12   8   3         25.33         20.52         2.94 o
 -13   9   3          0.28          3.88         4.93 o
 -11   9   3         52.91         55.76         4.51 o
  -9   9   3          5.39          2.44         1.46 o
  -7   9   3         61.52         65.21         2.04 o
  -5   9   3        753.18        778.57         9.91 o
  -3   9   3        123.51        124.07         2.23 o
  -1   9   3        388.08        388.70         6.64 o
   1   9   3       2577.79       2957.57        29.75 o
   3   9   3        189.24        220.42         3.50 o
   5   9   3        216.37        179.88         3.08 o
   7   9   3        878.77        848.08        11.42 o
   9   9   3         86.74         89.14         2.84 o
  11   9   3          7.18          5.16         1.79 o
 -12  10   3          9.08         11.02         3.05 o
 -10  10   3         10.02          8.76         1.83 o
  -8  10   3         13.98          8.59         1.51 o
  -6  10   3         22.77         21.54         1.23 o
  -4  10   3        689.31        684.29         8.07 o
  -2  10   3       1470.09       1561.75        15.16 o
   0  10   3       1934.87       2094.35        24.06 o
   2  10   3        309.26        366.26         5.68 o
   4  10   3         78.34         76.89         1.91 o
   6  10   3        828.21        829.20        16.42 o
   8  10   3        150.33        145.88         4.61 o
  10  10   3         72.03         69.63         4.06 o
  12  10   3         17.25         15.41         2.77 o
 -13  11   3          2.15          5.39         4.31 o
 -11  11   3          0.18          1.14         2.19 o
  -9  11   3         26.24         27.68         2.18 o
  -7  11   3         47.55         46.81         2.56 o
  -5  11   3        312.40        321.66         5.54 o
  -3  11   3          3.87          3.90         0.51 o
  -1  11   3          8.91         10.77         1.04 o
   1  11   3         84.75         87.79         2.11 o
   3  11   3         51.43         40.69         1.49 o
   5  11   3        784.54        796.75         9.63 o
   7  11   3        119.31        112.33         2.92 o
   9  11   3         56.49         53.01         2.46 o
  11  11   3          2.71          3.14         2.12 o
 -12  12   3         15.77         22.98         3.59 o
 -10  12   3          6.24          9.46         1.90 o
  -8  12   3        221.91        242.40         6.02 o
  -6  12   3         21.04         16.94         1.27 o
  -4  12   3        228.34        244.61         3.61 o
  -2  12   3        228.15        290.73         4.95 o
   0  12   3        293.83        289.29         4.22 o
   2  12   3       1306.96       1367.07        14.26 o
   4  12   3        913.59        857.99        17.54 o
   6  12   3        275.87        259.56         7.09 o
   8  12   3         58.25         58.73         2.49 o
  10  12   3         40.54         44.03         2.83 o
  12  12   3          0.29         -0.15         2.35 o
 -11  13   3         19.15         15.70         2.97 o
  -9  13   3         12.65         14.18         3.12 o
  -7  13   3          0.93          0.79         1.02 o
  -5  13   3         43.94         50.36         1.83 o
  -3  13   3        274.40        280.28         3.67 o
  -1  13   3         16.46         14.12         0.94 o
   1  13   3        531.94        580.82         8.47 o
   3  13   3        548.53        508.82        10.38 o
   5  13   3        194.34        187.64         6.90 o
   7  13   3         13.24          9.73         1.28 o
   9  13   3          7.22          8.06         1.42 o
  11  13   3          7.72          6.72         2.36 o
 -12  14   3         11.91         17.72         4.38 o
 -10  14   3          1.78          4.95         2.08 o
  -8  14   3         66.78         63.63         2.83 o
  -6  14   3         18.77         16.75         1.36 o
  -4  14   3        222.16        227.37         3.61 o
  -2  14   3        787.18        879.28         9.60 o
   0  14   3        669.49        699.92         8.79 o
   2  14   3        232.62        220.35         3.74 o
   4  14   3       1975.40       1969.14        39.21 o
   6  14   3         32.13         35.28         1.71 o
   8  14   3         26.25         21.93         1.75 o
  10  14   3         18.92         17.16         2.56 o
  12  14   3         14.82         11.78         3.82 o
 -11  15   3          1.46          5.31         4.33 o
  -9  15   3          7.80          5.35         1.77 o
  -7  15   3         66.87         67.52         2.28 o
  -5  15   3        208.92        214.16         3.64 o
  -3  15   3        148.02        142.09         2.80 o
  -1  15   3        194.70        218.53         3.57 o
   1  15   3         20.17         22.24         1.27 o
   3  15   3        338.23        349.39         4.92 o
   5  15   3         12.58         10.15         1.20 o
   7  15   3         75.73         62.41         2.53 o
   9  15   3          7.73          6.43         1.50 o
  11  15   3         39.41         47.50         3.73 o
 -12  16   3          1.99          9.05         5.95 o
 -10  16   3          4.12          5.38         2.31 o
  -8  16   3          4.58          6.97         1.62 o
  -6  16   3         61.70         60.08         2.26 o
  -4  16   3        300.46        296.72         4.44 o
  -2  16   3         18.77         14.23         1.01 o
   0  16   3        442.88        442.83         6.18 o
   2  16   3        432.81        479.23         6.31 o
   4  16   3        702.73        661.43        21.50 o
   6  16   3        297.04        302.07         7.72 o
   8  16   3          2.77         -0.06         1.17 o
  10  16   3          1.31         -0.76         2.30 o
 -11  17   3          2.11          4.39         3.09 o
  -9  17   3         36.95         32.68         2.86 o
  -7  17   3         10.51          8.95         1.48 o
  -5  17   3         41.16         40.86         2.32 o
  -3  17   3         68.98         63.55         3.25 o
  -1  17   3         85.07         83.65         2.14 o
   1  17   3       1319.21       1303.48        18.00 o
   3  17   3        560.92        552.35        11.72 o
   5  17   3        297.34        312.71         8.49 o
   7  17   3        154.16        159.12         4.11 o
   9  17   3         28.25         25.80         2.45 o
  11  17   3         11.40          9.95         2.83 o
 -10  18   3         18.17         16.41         3.07 o
  -8  18   3          1.41          0.01         1.84 o
  -6  18   3         46.95         48.77         2.29 o
  -4  18   3         93.04         90.15         2.60 o
  -2  18   3         19.29         18.88         1.33 o
   0  18   3         69.58         62.85         1.99 o
   2  18   3        820.42        815.65        17.68 o
   4  18   3        683.94        695.80        17.44 o
   6  18   3         15.22         11.53         1.47 o
   8  18   3          0.41         -1.30         1.30 o
  10  18   3          1.84         -2.21         2.21 o
 -11  19   3          2.45          4.67         3.39 o
  -9  19   3         21.85         26.37         2.81 o
  -7  19   3         83.30         87.89         3.49 o
  -5  19   3        130.27        118.65         3.77 o
  -3  19   3         47.74         41.24         2.03 o
  -1  19   3        911.53        912.56        10.85 o
   1  19   3        338.71        322.68         7.72 o
   3  19   3        306.43        304.08        11.85 o
   5  19   3         58.59         52.97         2.34 o
   7  19   3          7.02          7.48         1.44 o
   9  19   3          2.29          0.94         2.40 o
 -10  20   3          2.53         -2.57         2.57 o
  -8  20   3        169.93        188.26         5.42 o
  -6  20   3         89.62         97.67         4.35 o
  -4  20   3        117.66        111.90         3.74 o
  -2  20   3         21.26         20.95         1.44 o
   0  20   3        161.79        158.45         3.97 o
   2  20   3        265.48        254.04         5.30 o
   4  20   3        210.84        217.93         5.17 o
   6  20   3         23.44         23.86         1.83 o
   8  20   3         12.51          9.31         2.02 o
  10  20   3          1.33          1.01         2.51 o
  -9  21   3         12.51         11.18         2.82 o
  -7  21   3         24.87         26.26         2.15 o
  -5  21   3        258.49        273.40         6.20 o
  -3  21   3        164.61        161.78         3.62 o
  -1  21   3        537.55        584.58         7.92 o
   1  21   3        158.35        148.67         3.37 o
   3  21   3        587.05        592.38        14.73 o
   5  21   3          5.08          3.82         1.26 o
   7  21   3          1.11         -0.31         1.37 o
   9  21   3         20.56         22.51         3.09 o
 -10  22   3          9.27          6.09         4.29 o
  -8  22   3         30.60         33.43         3.30 o
  -6  22   3         80.79         89.93         3.21 o
  -4  22   3        100.62         92.48         3.01 o
  -2  22   3        307.58        301.13         7.29 o
   0  22   3         52.10         52.26         2.30 o
   2  22   3        117.59        119.43         5.07 o
   4  22   3        107.77        108.22         3.03 o
   6  22   3          5.91          5.59         1.69 o
   8  22   3          1.27         -0.83         1.84 o
  10  22   3          2.39         -3.34         3.45 o
  -9  23   3         13.55         18.34         9.40 o
  -7  23   3          4.77          2.99         1.84 o
  -5  23   3         58.51         59.22         2.68 o
  -3  23   3         14.36         10.90         1.56 o
  -1  23   3        140.88        147.68         3.18 o
   1  23   3         11.85          6.37         1.36 o
   3  23   3         28.08         27.94         1.97 o
   5  23   3          5.73          2.17         1.52 o
   7  23   3         66.38         72.30         4.04 o
   9  23   3          0.35         -1.29         2.54 o
  -8  24   3          9.40          3.31         3.40 o
  -6  24   3         67.93         66.45         3.51 o
  -4  24   3         32.69         28.88         2.16 o
  -2  24   3         11.11         10.39         1.52 o
   0  24   3        229.10        241.79         4.59 o
   2  24   3         34.27         31.01         2.11 o
   4  24   3          3.81          3.71         1.46 o
   6  24   3         14.16          9.71         3.03 o
   8  24   3          8.10          5.46         2.24 o
  -9  25   3          0.47         -6.07         6.18 o
  -7  25   3          3.98          0.28         3.99 o
  -5  25   3         34.92         31.53         3.77 o
  -3  25   3         16.03         16.05         1.88 o
  -1  25   3         70.14         72.21         2.90 o
   1  25   3         31.22         23.51         1.93 o
   3  25   3         82.13         75.40         3.11 o
   5  25   3          6.32          6.88         2.30 o
   7  25   3         26.76         29.18         2.97 o
  -8  26   3          0.07         -3.18         3.18 o
  -6  26   3         10.39          7.16         3.30 o
  -4  26   3         15.24         13.72         2.11 o
  -2  26   3         29.51         20.85         2.33 o
   0  26   3         46.44         48.65         2.35 o
   2  26   3        243.36        262.00         8.42 o
   4  26   3          8.90          4.85         1.75 o
   6  26   3          9.58         11.42         2.24 o
   8  26   3         10.11         11.92         3.84 o
  -7  27   3          5.82          1.74         2.71 o
  -5  27   3          4.41         -0.38         1.86 o
  -3  27   3          3.61          3.41         1.78 o
  -1  27   3         25.99         24.14         2.77 o
   1  27   3         97.12         98.38         3.48 o
   3  27   3         42.60         38.08         2.77 o
   5  27   3         51.90         66.46         5.03 o
   7  27   3          1.15          0.05         3.31 o
  -6  28   3          9.44         11.05         3.07 o
  -4  28   3          5.64          3.78         1.93 o
  -2  28   3          6.02          5.25         1.91 o
   0  28   3         38.39         44.54         2.96 o
   2  28   3         71.96         70.26         3.17 o
   4  28   3         24.65         31.21         3.11 o
   6  28   3         34.00         48.19         3.87 o
  -7  29   3          8.00         11.16         6.29 o
  -5  29   3          3.89          3.04         2.44 o
  -3  29   3          5.41          3.96         1.97 o
  -1  29   3         12.75         16.37         2.52 o
   1  29   3        136.23        167.38         5.94 o
   3  29   3         23.40         27.76         3.07 o
   5  29   3         40.16         52.71         4.06 o
  -6  30   3          9.08          7.69         3.29 o
  -4  30   3          0.98         -2.82         2.82 o
  -2  30   3         10.95          6.54         2.53 o
   0  30   3         13.13         11.29         2.52 o
   2  30   3          9.27         11.33         2.66 o
   4  30   3          3.54          1.59         2.56 o
   6  30   3         21.73         29.96         8.79 o
  -5  31   3          0.47         -2.26         3.58 o
  -3  31   3         10.30         12.90         2.81 o
  -1  31   3          8.80          9.10         2.75 o
   1  31   3          0.09         -1.31         2.80 o
   3  31   3          3.06          1.34         2.53 o
   5  31   3         17.76         23.72         3.58 o
  -4  32   3          2.17          1.31         3.01 o
  -2  32   3          0.37         -0.40         2.32 o
   0  32   3          6.83         11.72         4.54 o
   2  32   3         21.96         16.07         4.01 o
   4  32   3          8.35          5.75         3.00 o
  -3  33   3         16.56         15.13         4.38 o
  -1  33   3         33.92         48.03         7.43 o
   1  33   3         33.53         28.10         4.22 o
 -12   0   4         10.65          9.89         3.34 o
 -10   0   4         27.38         18.13         4.72 o
  -8   0   4        341.95        335.83         8.30 o
  -6   0   4        988.74       1003.88        18.88 o
  -4   0   4       1089.68       1150.43        14.75 o
  -2   0   4       1759.18       1872.70        25.04 o
   0   0   4        244.55        235.72         4.99 o
   2   0   4       2946.87       3245.13        44.54 o
   4   0   4        588.18        481.28         9.04 o
   6   0   4        717.73        709.57        12.84 o
   8   0   4        196.86        180.95         5.47 o
  10   0   4         31.31         31.11         2.94 o
  12   0   4         13.12         12.04         3.43 o
 -13   1   4          3.37          0.24         2.91 o
 -11   1   4          2.05          1.68         2.10 o
  -9   1   4          1.40         -1.46         1.51 o
  -7   1   4       1512.34       1588.00        20.39 o
  -5   1   4         37.73         54.41         1.16 o
  -3   1   4        409.75        387.58         4.37 o
  -1   1   4        946.58        919.99         9.84 o
   1   1   4         96.10        110.50         2.00 o
   3   1   4        379.86        367.72         4.32 o
   5   1   4        276.11        250.51         3.95 o
   7   1   4        159.00        156.61         3.05 o
   9   1   4         31.25         35.43         2.04 o
  11   1   4          7.80          4.86         1.57 o
 -12   2   4          1.90          0.88         2.17 o
 -10   2   4          7.18          6.71         1.86 o
  -8   2   4        605.17        646.67         9.02 o
  -6   2   4        187.59        192.48         5.37 o
  -4   2   4       1941.77       1998.71        24.93 o
  -2   2   4        585.02        545.97         5.98 o
   0   2   4       1385.34       1315.19        14.13 o
   2   2   4       1526.77       1766.78        17.58 o
   4   2   4       1124.52       1085.23        11.37 o
   6   2   4         49.85         37.15         1.56 o
   8   2   4        511.57        493.41         7.20 o
  10   2   4          8.47          8.01         1.51 o
  12   2   4          0.08         -1.85         1.85 o
 -13   3   4          3.76         -1.17         2.77 o
 -11   3   4          5.13          0.73         2.01 o
  -9   3   4         23.46         16.61         1.85 o
  -7   3   4        784.12        811.26        10.57 o
  -5   3   4       1087.69       1102.32        11.60 o
  -3   3   4        301.89        305.93         3.25 o
  -1   3   4        984.28        992.81        10.24 o
   1   3   4       2994.81       3287.00        35.44 o
   3   3   4         15.22         10.39         0.67 o
   5   3   4         15.28         13.79         0.95 o
   7   3   4        209.26        206.22         3.95 o
   9   3   4         22.53         15.39         1.53 o
  11   3   4          6.50          2.61         2.20 o
 -12   4   4          9.74          8.09         2.54 o
 -10   4   4          6.17          0.87         2.45 o
  -8   4   4        255.05        267.85         8.57 o
  -6   4   4        164.20        167.12         4.08 o
  -4   4   4        656.85        726.33         6.48 o
  -2   4   4        393.96        382.97         4.13 o
   0   4   4       2139.69       2257.15        23.21 o
   2   4   4        750.56        716.78         8.57 o
   4   4   4        141.41        162.66         2.51 o
   6   4   4        448.09        451.67         6.51 o
   8   4   4        468.02        447.21         6.70 o
  10   4   4          6.79          6.43         1.55 o
  12   4   4         25.96         26.13         2.95 o
 -13   5   4          0.01          0.38         3.95 o
 -11   5   4          2.74          0.97         1.92 o
  -9   5   4         38.92         46.15         2.54 o
  -7   5   4        194.20        198.22         8.26 o
  -5   5   4        270.43        286.59         3.70 o
  -3   5   4        296.46        333.95         4.17 o
  -1   5   4        363.19        395.78         4.61 o
   1   5   4         80.52         93.38         1.77 o
   3   5   4       1166.48       1278.60        12.90 o
   5   5   4        716.06        628.69         8.70 o
   7   5   4        657.89        600.30         8.32 o
   9   5   4         91.46         86.83         2.88 o
  11   5   4         20.02         20.69         2.33 o
 -12   6   4          6.91          4.02         2.45 o
 -10   6   4          4.79          1.63         1.68 o
  -8   6   4          4.41          4.55         1.48 o
  -6   6   4         42.76         39.53         2.18 o
  -4   6   4         35.41         41.18         1.30 o
  -2   6   4         77.12         97.10         1.88 o
   0   6   4         58.11         67.00         1.36 o
   2   6   4        710.03        811.87         8.89 o
   4   6   4          1.32         -0.22         0.56 o
   6   6   4       1052.64       1031.24        13.60 o
   8   6   4        143.81        121.15         3.68 o
  10   6   4         26.00         27.29         2.19 o
  12   6   4          4.33         -1.21         2.09 o
 -13   7   4          6.87          1.52         3.80 o
 -11   7   4         19.50         16.28         2.28 o
  -9   7   4          7.05          7.40         1.63 o
  -7   7   4         98.49        101.34         2.98 o
  -5   7   4        447.58        426.60         5.51 o
  -3   7   4         50.76         50.91         1.07 o
  -1   7   4       4006.44       4336.53        40.68 o
   1   7   4        394.01        460.21         5.42 o
   3   7   4         61.60         48.91         1.19 o
   5   7   4        361.30        335.54         5.36 o
   7   7   4        164.06        147.34         3.45 o
   9   7   4        167.87        173.41         6.39 o
  11   7   4          9.35         11.19         2.27 o
 -12   8   4          5.97          5.20         3.18 o
 -10   8   4         24.80         25.19         2.26 o
  -8   8   4         15.40         20.91         1.90 o
  -6   8   4        288.89        282.73         4.19 o
  -4   8   4        470.79        456.38         5.69 o
  -2   8   4        271.98        297.60         3.65 o
   0   8   4       1466.03       1482.52        15.30 o
   2   8   4         41.87         33.59         1.09 o
   4   8   4         29.23         24.17         1.22 o
   6   8   4        195.36        162.44         3.48 o
   8   8   4        132.67        117.56         3.44 o
  10   8   4          7.61          5.66         1.49 o
  12   8   4          1.92          2.06         2.77 o
 -13   9   4          0.36          0.86         7.87 o
 -11   9   4         20.74         20.77         2.45 o
  -9   9   4         14.05         12.52         1.87 o
  -7   9   4        208.75        211.47         4.39 o
  -5   9   4         73.93         69.53         1.93 o
  -3   9   4       1014.93       1104.41        10.91 o
  -1   9   4       1062.17       1150.27        11.97 o
   1   9   4        340.05        374.74         4.58 o
   3   9   4        229.59        200.63         3.87 o
   5   9   4        710.78        692.46        13.69 o
   7   9   4        327.04        322.22         9.34 o
   9   9   4         25.41         25.66         1.92 o
  11   9   4          0.20          0.21         1.68 o
 -12  10   4          0.32         -5.58         5.58 o
 -10  10   4         30.65         31.44         2.52 o
  -8  10   4          0.79         -1.30         1.30 o
  -6  10   4         73.42         74.38         2.24 o
  -4  10   4          1.90          4.29         0.77 o
  -2  10   4        499.67        491.45         5.32 o
   0  10   4       1017.84       1079.34        11.34 o
   2  10   4         36.42         32.77         1.07 o
   4  10   4         89.57         69.80         2.56 o
   6  10   4         39.14         41.77         2.03 o
   8  10   4         43.05         44.77         2.26 o
  10  10   4         18.57         20.43         1.97 o
  12  10   4          4.41          1.89         2.93 o
 -11  11   4         20.85         16.22         2.41 o
  -9  11   4          9.02          3.65         1.70 o
  -7  11   4        160.67        162.92         4.36 o
  -5  11   4        197.71        205.34         3.66 o
  -3  11   4        354.51        356.19         4.48 o
  -1  11   4        210.99        250.75         3.48 o
   1  11   4        369.96        376.33         4.73 o
   3  11   4        199.05        186.15         3.72 o
   5  11   4        474.24        467.35        13.60 o
   7  11   4        355.01        339.57         8.57 o
   9  11   4         52.11         56.04         2.78 o
  11  11   4         36.69         34.03         4.31 o
 -12  12   4          0.72          0.82         3.07 o
 -10  12   4          9.93          5.32         2.12 o
  -8  12   4         23.92         23.94         2.03 o
  -6  12   4        285.16        296.34         5.11 o
  -4  12   4        473.59        492.60         6.85 o
  -2  12   4         11.99         12.08         0.89 o
   0  12   4        198.27        224.84         3.62 o
   2  12   4        703.52        655.15        11.78 o
   4  12   4         14.66         19.62         1.37 o
   6  12   4         96.70         82.10         2.66 o
   8  12   4         13.46         11.06         1.49 o
  10  12   4          8.26          7.79         2.02 o
 -11  13   4         22.84         24.82         2.87 o
  -9  13   4         14.37         16.49         2.01 o
  -7  13   4         35.26         37.10         2.23 o
  -5  13   4        306.46        304.75         4.87 o
  -3  13   4         88.82         99.34         2.15 o
  -1  13   4        348.95        367.76         5.23 o
   1  13   4        234.75        211.11         4.84 o
   3  13   4        278.90        274.08         4.18 o
   5  13   4         46.46         55.72         2.13 o
   7  13   4          1.80          1.43         1.15 o
   9  13   4         14.41         10.87         1.90 o
  11  13   4         12.41          8.32         2.60 o
 -12  14   4          1.53          1.40         5.46 o
 -10  14   4          5.25          0.38         1.95 o
  -8  14   4         22.12         22.85         1.96 o
  -6  14   4        142.34        145.95         4.10 o
  -4  14   4        152.66        158.06         3.85 o
  -2  14   4        107.15        110.34         2.65 o
   0  14   4        655.57        684.03         9.22 o
   2  14   4        774.01        781.75        19.99 o
   4  14   4        143.46        143.36         3.16 o
   6  14   4         38.79         40.42         2.08 o
   8  14   4          2.00          4.76         1.41 o
  10  14   4          7.12          7.97         1.93 o
 -11  15   4          8.43          6.61         3.63 o
  -9  15   4          4.19          1.55         2.88 o
  -7  15   4          6.61          6.43         1.53 o
  -5  15   4         24.56         21.72         1.59 o
  -3  15   4        114.71        110.54         2.68 o
  -1  15   4        527.19        538.49         7.20 o
   1  15   4        139.65        152.41         2.79 o
   3  15   4        293.72        259.50         6.02 o
   5  15   4        196.73        178.31         3.58 o
   7  15   4         93.13         97.14         3.13 o
   9  15   4         19.74         16.51         1.95 o
  11  15   4          1.82          0.90         2.71 o
 -10  16   4          6.02          6.58         3.85 o
  -8  16   4          1.03         -0.28         1.63 o
  -6  16   4         52.12         49.11         2.26 o
  -4  16   4        232.62        230.86         4.53 o
  -2  16   4         79.29         73.10         1.95 o
   0  16   4        225.81        230.02         5.13 o
   2  16   4       1257.84       1240.59        30.29 o
   4  16   4        205.69        217.88         4.57 o
   6  16   4        120.58        115.51         4.48 o
   8  16   4         71.80         79.89         4.18 o
  10  16   4         77.41         80.63         6.62 o
 -11  17   4          1.28         -2.44         4.01 o
  -9  17   4         12.94         10.98         2.42 o
  -7  17   4         93.64         90.62         3.83 o
  -5  17   4         99.00         97.22         2.90 o
  -3  17   4        444.46        466.31         6.88 o
  -1  17   4        227.08        222.54         3.91 o
   1  17   4        164.00        152.77         3.20 o
   3  17   4        247.64        252.00         4.86 o
   5  17   4        148.86        146.28         6.22 o
   7  17   4          4.36          3.85         1.44 o
   9  17   4        132.17        152.89         4.74 o
 -10  18   4         24.65         30.22         3.66 o
  -8  18   4         19.58         14.27         2.22 o
  -6  18   4          4.46          3.33         1.38 o
  -4  18   4        140.06        142.01         3.39 o
  -2  18   4        711.56        756.49        13.29 o
   0  18   4         28.43         27.65         1.61 o
   2  18   4         50.43         42.62         2.41 o
   4  18   4        504.38        487.76        11.07 o
   6  18   4          4.84          4.09         1.69 o
   8  18   4          1.66          1.65         1.49 o
  10  18   4          4.34          5.05         2.81 o
 -11  19   4          6.42          4.88         3.81 o
  -9  19   4         21.55         22.11         4.54 o
  -7  19   4        106.19        104.37         4.15 o
  -5  19   4         40.54         39.03         2.21 o
  -3  19   4        574.83        615.37         8.67 o
  -1  19   4        905.17        944.56        11.99 o
   1  19   4        380.58        384.18         6.47 o
   3  19   4         39.40         38.58         2.08 o
   5  19   4         99.33         94.42         3.01 o
   7  19   4         21.73         23.84         2.13 o
   9  19   4          0.79          0.23         1.78 o
 -10  20   4          9.61          1.92         3.05 o
  -8  20   4         11.14          8.27         2.19 o
  -6  20   4        103.60        113.02         3.42 o
  -4  20   4         30.50         33.32         2.12 o
  -2  20   4        148.97        169.95         3.88 o
   0  20   4        278.68        275.82         5.50 o
   2  20   4        114.50        119.71         3.17 o
   4  20   4         27.32         23.38         1.99 o
   6  20   4          0.53          0.68         1.46 o
   8  20   4         20.80         22.83         2.50 o
  10  20   4          4.41          7.32         3.80 o
  -9  21   4         24.00         22.77         3.02 o
  -7  21   4         22.26         24.44         2.39 o
  -5  21   4          8.60          6.96         1.64 o
  -3  21   4        428.52        453.03         7.95 o
  -1  21   4         11.90         11.56         1.48 o
   1  21   4        143.05        148.71         5.43 o
   3  21   4         12.54          9.56         1.46 o
   5  21   4          5.10          1.54         1.39 o
   7  21   4         13.42         14.57         2.00 o
   9  21   4          2.09         -2.10         2.10 o
 -10  22   4          8.21          4.39         4.01 o
  -8  22   4         72.71         69.08         3.94 o
  -6  22   4         19.43         18.03         1.99 o
  -4  22   4         55.24         53.17         2.56 o
  -2  22   4         26.13         23.51         1.90 o
   0  22   4          4.92          2.82         1.23 o
   2  22   4         57.91         56.83         2.54 o
   4  22   4         13.41         13.56         1.64 o
   6  22   4         13.86         15.91         2.34 o
   8  22   4          7.16          5.56         2.00 o
  -9  23   4          8.04          6.43         4.51 o
  -7  23   4          1.99         -1.06         1.85 o
  -5  23   4         14.47         10.59         1.94 o
  -3  23   4         35.39         33.15         2.23 o
  -1  23   4        112.54        116.15         3.64 o
   1  23   4        167.14        171.46         5.21 o
   3  23   4         14.95         15.32         1.75 o
   5  23   4          3.29          4.80         1.57 o
   7  23   4         53.55         43.68         3.08 o
   9  23   4         31.20         37.40         5.88 o
  -8  24   4         64.97         66.97         4.70 o
  -6  24   4         17.19         23.14         2.38 o
  -4  24   4        107.83        107.92         3.68 o
  -2  24   4         96.56         98.44         4.49 o
   0  24   4         48.55         47.47         2.90 o
   2  24   4         47.69         47.59         4.58 o
   4  24   4         18.52         17.06         1.96 o
   6  24   4          1.26         -1.72         1.72 o
   8  24   4          6.68          1.19         2.24 o
  -7  25   4          6.17          2.56         2.06 o
  -5  25   4         10.93          9.16         2.19 o
  -3  25   4         45.57         34.76         2.46 o
  -1  25   4        144.19        156.41         4.62 o
   1  25   4         11.81          8.93         1.70 o
   3  25   4         23.36         25.33         2.19 o
   5  25   4          5.61          5.62         1.94 o
   7  25   4          1.22          1.25         1.89 o
  -8  26   4         12.64          4.62         3.87 o
  -6  26   4         23.16         23.73         2.92 o
  -4  26   4         18.32         15.63         2.14 o
  -2  26   4         96.09        109.75         4.03 o
   0  26   4         45.94         52.97         2.90 o
   2  26   4         15.03         10.86         1.82 o
   4  26   4         55.35         61.32         3.71 o
   6  26   4         10.35         10.56         2.58 o
  -7  27   4          5.63          2.31         4.31 o
  -5  27   4          1.18         -1.95         1.95 o
  -3  27   4          0.53         -1.80         1.80 o
  -1  27   4         53.24         61.54         3.56 o
   1  27   4         25.15         26.64         2.61 o
   3  27   4         12.84         17.12         2.12 o
   5  27   4         17.38         18.08         2.57 o
   7  27   4         17.19         12.89         3.44 o
  -6  28   4          4.98          1.15         3.68 o
  -4  28   4          1.76          2.42         2.08 o
  -2  28   4         24.28         29.54         3.16 o
   0  28   4         43.87         54.15         5.34 o
   2  28   4         27.27         29.01         2.46 o
   4  28   4          8.57         19.19         3.27 o
   6  28   4         10.22         12.80         2.84 o
  -5  29   4          0.10         -2.79         3.06 o
  -3  29   4          0.09         -2.02         2.21 o
  -1  29   4         26.10         27.57         2.82 o
   1  29   4         24.86         28.16         2.78 o
   3  29   4         27.05         32.07         3.02 o
   5  29   4          4.76          4.01         2.35 o
  -4  30   4          4.23          5.23         2.54 o
  -2  30   4         12.82         10.25         2.76 o
   0  30   4         72.81         68.91         3.90 o
   2  30   4         32.16         44.42         3.92 o
   4  30   4         27.75         45.32         3.97 o
  -3  31   4          4.30         10.12         3.04 o
  -1  31   4         28.10         21.66         3.12 o
   1  31   4         15.15         17.66         3.14 o
   3  31   4         10.06         11.39         3.19 o
  -2  32   4          3.97          1.65         2.84 o
   0  32   4         31.40         31.73         3.70 o
   2  32   4          1.16          1.07         3.28 o
 -13   1   5          2.34          2.75         4.02 o
 -11   1   5         29.12         26.20         3.20 o
  -9   1   5        264.38        288.35        10.19 o
  -7   1   5       1393.57       1476.16        26.63 o
  -5   1   5         35.51         35.28         1.35 o
  -3   1   5        311.20        309.17         4.10 o
  -1   1   5       1122.11       1214.33        13.20 o
   1   1   5        701.18        688.67         7.70 o
   3   1   5         32.12         30.29         1.05 o
   5   1   5         64.81         53.95         1.84 o
   7   1   5        198.48        184.65         4.18 o
   9   1   5          1.95          0.14         1.29 o
  11   1   5          2.42          0.37         1.54 o
 -12   2   5          1.29         -1.44         2.01 o
 -10   2   5         29.48         29.51         3.39 o
  -8   2   5        109.22        123.08         4.38 o
  -6   2   5        212.84        214.21         4.01 o
  -4   2   5         74.63         75.82         1.35 o
  -2   2   5        189.27        213.89         2.84 o
   0   2   5         12.76         18.31         1.07 o
   2   2   5         72.14         63.18         1.44 o
   4   2   5        148.69        144.09         3.37 o
   6   2   5        717.20        669.41         9.07 o
   8   2   5         81.49         77.71         3.06 o
  10   2   5         14.91         14.39         1.88 o
  12   2   5         63.41         57.02         4.42 o
 -13   3   5          1.30          1.70         3.66 o
 -11   3   5         22.25         26.72         3.01 o
  -9   3   5        308.94        326.12         7.11 o
  -7   3   5        219.94        216.46         5.74 o
  -5   3   5         37.10         35.22         1.43 o
  -3   3   5       1019.98        987.31         8.91 o
  -1   3   5        158.13        180.25         3.99 o
   1   3   5         76.18         78.12         1.68 o
   3   3   5        114.80        112.37         2.01 o
   5   3   5       1575.00       1495.42        17.68 o
   7   3   5        150.29        133.27         3.22 o
   9   3   5         12.32         10.20         2.00 o
  11   3   5          4.30          2.73         1.71 o
 -12   4   5          1.91          1.80         3.29 o
 -10   4   5         35.20         31.91         2.58 o
  -8   4   5         49.17         52.85         2.59 o
  -6   4   5        487.54        523.49         8.17 o
  -4   4   5        274.02        283.22         3.79 o
  -2   4   5        270.69        302.15         3.61 o
   0   4   5       1481.45       1543.23        16.45 o
   2   4   5         11.14         13.60         0.83 o
   4   4   5        426.43        400.15         5.87 o
   6   4   5       1425.54       1318.16        16.10 o
   8   4   5          9.71          9.83         1.40 o
  10   4   5         22.31         21.62         2.76 o
  12   4   5         36.62         32.48         4.08 o
 -11   5   5          6.10          5.33         2.99 o
  -9   5   5         66.84         73.79         3.22 o
  -7   5   5        267.32        277.45         5.26 o
  -5   5   5        413.51        410.33         6.05 o
  -3   5   5        402.15        377.76         4.21 o
  -1   5   5       1313.86       1346.99        14.21 o
   1   5   5        315.58        307.45         4.01 o
   3   5   5        531.77        490.33         5.66 o
   5   5   5        513.13        515.15         7.32 o
   7   5   5          0.47         -0.93         0.93 o
   9   5   5         34.64         30.99         2.46 o
  11   5   5          7.37          9.19         2.13 o
 -12   6   5          5.43          0.15         2.49 o
 -10   6   5         15.45         13.73         2.21 o
  -8   6   5         53.87         48.83         2.57 o
  -6   6   5        113.76        114.69         6.01 o
  -4   6   5         23.11         26.49         1.04 o
  -2   6   5        672.90        683.30         7.68 o
   0   6   5         20.40         22.73         1.02 o
   2   6   5        462.47        456.38         5.55 o
   4   6   5       1687.44       1637.36        20.30 o
   6   6   5        690.61        555.93         7.92 o
   8   6   5         31.47         31.06         2.03 o
  10   6   5         14.71         16.47         2.15 o
 -11   7   5          7.30          6.41         2.19 o
  -9   7   5         43.31         53.77         3.83 o
  -7   7   5        110.75        124.79         3.44 o
  -5   7   5         66.03         62.08         2.29 o
  -3   7   5        354.96        347.46         4.07 o
  -1   7   5         64.89         73.08         1.55 o
   1   7   5        139.84        143.09         2.40 o
   3   7   5        692.23        660.34         8.38 o
   5   7   5        641.04        603.33         8.76 o
   7   7   5         58.04         57.89         2.41 o
   9   7   5         39.63         47.09         2.64 o
  11   7   5         10.33         11.36         2.26 o
 -12   8   5          4.29          0.60         2.60 o
 -10   8   5          1.62          0.32         1.87 o
  -8   8   5          2.76          3.54         1.55 o
  -6   8   5        120.79        129.06         5.01 o
  -4   8   5        103.78        102.41         2.30 o
  -2   8   5         45.88         37.49         1.25 o
   0   8   5        224.95        211.54         3.01 o
   2   8   5        155.38        157.92         2.72 o
   4   8   5        358.47        363.37         6.49 o
   6   8   5         99.10         82.97         2.76 o
   8   8   5         59.49         63.89         2.92 o
  10   8   5         17.95         17.91         2.27 o
 -11   9   5          4.90          5.13         2.35 o
  -9   9   5          7.10          3.74         1.82 o
  -7   9   5         60.36         64.73         2.75 o
  -5   9   5        278.78        299.27         4.66 o
  -3   9   5        336.81        356.93         5.16 o
  -1   9   5         12.31         18.84         1.04 o
   1   9   5         98.15         94.86         1.88 o
   3   9   5        112.65         88.91         2.30 o
   5   9   5        306.70        280.77         5.03 o
   7   9   5        100.86         82.41         3.78 o
   9   9   5         32.05         36.90         2.49 o
  11   9   5         32.76         28.37         2.96 o
 -12  10   5          0.66          0.52         2.39 o
 -10  10   5         73.64         87.21         3.83 o
  -8  10   5         19.64         20.47         2.03 o
  -6  10   5         23.52         19.12         1.74 o
  -4  10   5        329.76        334.75         5.35 o
  -2  10   5        370.81        379.56         4.47 o
   0  10   5         81.70         84.60         1.82 o
   2  10   5        551.38        551.04         9.75 o
   4  10   5        558.48        524.97        10.40 o
   6  10   5        473.25        430.19         7.29 o
   8  10   5        136.14        123.60         3.61 o
  10  10   5          7.10          5.90         1.79 o
 -11  11   5         10.28         10.77         2.46 o
  -9  11   5         46.26         49.52         2.85 o
  -7  11   5         79.84         73.19         3.69 o
  -5  11   5        332.70        364.47         6.10 o
  -3  11   5         45.26         43.57         1.66 o
  -1  11   5          1.04          0.80         0.67 o
   1  11   5         54.34         51.86         1.72 o
   3  11   5         16.68         19.17         1.29 o
   5  11   5        250.22        224.86         5.50 o
   7  11   5         14.16         11.51         1.54 o
   9  11   5          7.83          5.70         1.60 o
  11  11   5          8.74          7.00         2.20 o
 -12  12   5          0.30         -0.76         3.65 o
 -10  12   5          3.83          1.05         2.01 o
  -8  12   5          3.51          0.52         1.59 o
  -6  12   5         25.09         23.83         2.07 o
  -4  12   5        267.94        282.99         4.54 o
  -2  12   5        291.29        297.29         4.33 o
   0  12   5         45.49         42.17         1.69 o
   2  12   5        197.07        198.85         3.80 o
   4  12   5        513.52        525.57         8.75 o
   6  12   5         57.00         62.49         2.61 o
   8  12   5          5.71          6.06         1.59 o
  10  12   5          3.35          2.33         1.81 o
 -11  13   5          3.95          0.55         2.61 o
  -9  13   5          8.26         12.35         2.08 o
  -7  13   5         57.45         57.63         2.80 o
  -5  13   5         40.11         38.92         1.93 o
  -3  13   5         17.81         17.81         1.55 o
  -1  13   5        314.26        330.21         5.10 o
   1  13   5        165.52        153.36         4.55 o
   3  13   5        107.10         91.03         2.68 o
   5  13   5        104.19         87.17         3.07 o
   7  13   5         37.99         36.55         2.33 o
   9  13   5         69.97         78.23         4.72 o
  11  13   5         42.36         46.17         4.16 o
 -10  14   5          8.35          5.05         2.41 o
  -8  14   5         12.28          8.33         2.07 o
  -6  14   5         30.41         27.82         2.47 o
  -4  14   5         14.70         14.39         1.37 o
  -2  14   5         34.19         34.32         1.77 o
   0  14   5        355.24        346.11         5.52 o
   2  14   5        651.15        631.48        16.25 o
   4  14   5        137.20        135.29         3.78 o
   6  14   5         71.49         73.25         3.49 o
   8  14   5         56.88         57.96         3.27 o
  10  14   5         43.87         45.13         4.47 o
 -11  15   5          0.79         -2.83         3.06 o
  -9  15   5         47.10         53.03         3.47 o
  -7  15   5         44.92         43.55         2.84 o
  -5  15   5        175.55        196.28         3.99 o
  -3  15   5         76.51         71.15         2.66 o
  -1  15   5        253.22        248.10         4.21 o
   1  15   5        601.23        612.15        10.45 o
   3  15   5         55.69         60.81         2.47 o
   5  15   5        155.63        146.32         6.98 o
   7  15   5         36.02         40.61         2.73 o
   9  15   5         15.88         16.64         2.38 o
 -10  16   5          5.68          3.71         2.38 o
  -8  16   5          2.65          1.53         2.32 o
  -6  16   5          4.62          3.45         1.50 o
  -4  16   5        402.50        463.91         7.00 o
  -2  16   5        209.92        237.21         4.34 o
   0  16   5        293.37        304.33         4.94 o
   2  16   5        385.09        378.52        12.71 o
   4  16   5         39.40         32.99         2.05 o
   6  16   5         32.88         28.98         2.18 o
   8  16   5         45.17         52.43         3.28 o
  10  16   5          7.99          5.46         3.00 o
 -11  17   5          5.00          3.59         3.58 o
  -9  17   5         17.55         14.48         2.58 o
  -7  17   5          6.43          2.67         1.98 o
  -5  17   5          6.59          7.46         1.48 o
  -3  17   5         46.78         38.34         2.06 o
  -1  17   5        190.38        178.34         3.68 o
   1  17   5        185.52        186.67         4.41 o
   3  17   5        259.99        237.29         4.91 o
   5  17   5         15.93         14.71         2.01 o
   7  17   5          2.42          4.11         1.51 o
   9  17   5          0.20          0.43         1.86 o
 -10  18   5         26.10         25.69         3.63 o
  -8  18   5        108.37        130.57         4.37 o
  -6  18   5         23.13         22.87         2.59 o
  -4  18   5        268.74        299.16         5.69 o
  -2  18   5         66.03         59.02         2.48 o
   0  18   5        276.32        270.21         7.65 o
   2  18   5        311.69        317.06         7.30 o
   4  18   5          4.83          4.83         1.48 o
   6  18   5         78.13         80.80         3.45 o
   8  18   5         39.27         49.61         3.19 o
  -9  19   5          3.79          3.32         2.10 o
  -7  19   5        108.41        123.80         4.61 o
  -5  19   5        115.02        116.62         3.44 o
  -3  19   5        132.90        143.70         3.60 o
  -1  19   5         28.14         29.07         1.93 o
   1  19   5         49.07         42.66         2.17 o
   3  19   5         77.63         67.39         3.39 o
   5  19   5         71.31         83.27         3.88 o
   7  19   5         83.94         87.58         3.98 o
   9  19   5         18.13         24.81         2.87 o
 -10  20   5         19.44         18.45         3.24 o
  -8  20   5          3.56          2.44         2.06 o
  -6  20   5         91.90         91.39         3.52 o
  -4  20   5         57.59         59.12         2.68 o
  -2  20   5         96.38        103.20         3.11 o
   0  20   5         77.40         76.42         2.72 o
   2  20   5        118.77        118.52         5.09 o
   4  20   5          3.33          2.11         1.44 o
   6  20   5         12.72          8.29         2.47 o
   8  20   5         51.09         58.49         3.36 o
  -9  21   5         11.84          7.24         4.84 o
  -7  21   5         48.00         47.71         3.43 o
  -5  21   5         64.99         65.32         2.97 o
  -3  21   5        191.99        202.14         4.58 o
  -1  21   5         42.09         40.11         2.55 o
   1  21   5         21.08         17.89         1.99 o
   3  21   5          8.34          4.83         1.49 o
   5  21   5          9.58         10.10         1.97 o
   7  21   5         16.75         14.08         2.19 o
   9  21   5          1.55         -2.44         2.44 o
  -8  22   5          2.12          3.17         2.23 o
  -6  22   5         31.95         27.48         2.49 o
  -4  22   5          2.09          1.85         1.60 o
  -2  22   5         51.97         51.35         2.71 o
   0  22   5         20.04         24.53         2.42 o
   2  22   5         24.16         20.61         2.01 o
   4  22   5          5.35          3.43         1.56 o
   6  22   5         12.18          9.37         2.16 o
   8  22   5         34.12         36.53         3.17 o
  -9  23   5          6.97          5.93         2.99 o
  -7  23   5          5.57          2.30         2.33 o
  -5  23   5          1.27         -0.98         1.78 o
  -3  23   5          4.22          0.15         1.60 o
  -1  23   5         73.11         69.95         3.48 o
   1  23   5         61.09         61.07         2.91 o
   3  23   5          7.80          6.03         1.65 o
   5  23   5          5.32          3.89         1.83 o
   7  23   5         11.40         13.53         2.40 o
  -8  24   5          9.77          5.71         2.73 o
  -6  24   5          8.75          4.73         2.10 o
  -4  24   5         25.50         28.28         2.47 o
  -2  24   5          0.94          0.03         1.71 o
   0  24   5         34.66         39.20         2.86 o
   2  24   5         27.40         30.92         2.45 o
   4  24   5         37.16         41.52         2.72 o
   6  24   5          3.44          1.93         2.00 o
  -7  25   5         15.63         14.12         2.86 o
  -5  25   5         10.50          8.52         2.09 o
  -3  25   5         32.15         34.91         2.77 o
  -1  25   5         22.10         23.91         2.52 o
   1  25   5         15.81         15.80         2.25 o
   3  25   5          6.61          8.77         1.90 o
   5  25   5         57.03         60.53         3.62 o
   7  25   5         78.17         95.32         5.47 o
  -6  26   5          0.99         -1.01         2.00 o
  -4  26   5          0.21         -1.99         1.99 o
  -2  26   5         13.31          8.72         2.23 o
   0  26   5          1.80         -0.51         1.62 o
   2  26   5          4.01          3.15         1.77 o
   4  26   5          0.66         -2.00         2.30 o
   6  26   5          3.21          0.26         2.49 o
  -7  27   5          1.31         -4.42         4.42 o
  -5  27   5          6.76          8.02         2.21 o
  -3  27   5         44.73         39.59         3.07 o
  -1  27   5          9.50         14.45         2.91 o
   1  27   5         15.83         15.21         2.41 o
   3  27   5         41.57         53.64         3.10 o
   5  27   5         13.78          9.29         2.73 o
  -6  28   5         12.02          9.09         4.32 o
  -4  28   5          5.58          0.60         2.30 o
  -2  28   5         36.45         35.53         3.06 o
   0  28   5          7.28         11.04         2.14 o
   2  28   5         22.17         24.35         3.02 o
   4  28   5          6.14          5.91         2.34 o
  -5  29   5          3.11          2.58         2.60 o
  -3  29   5          6.78          6.45         2.76 o
  -1  29   5          3.71         -1.97         1.97 o
   1  29   5          2.63          4.35         2.00 o
   3  29   5         19.73         28.52         3.05 o
  -4  30   5          3.73         -0.62         2.79 o
  -2  30   5          4.28         -0.79         2.22 o
   0  30   5         21.11         17.54         2.81 o
   2  30   5          4.60          5.33         2.41 o
  -3  31   5          0.12         -2.98         3.09 o
  -1  31   5          4.75          4.66         2.45 o
   1  31   5          5.19          0.98         2.45 o
 -12   0   6         24.51         37.36         5.62 o
 -10   0   6        134.87        155.23         9.33 o
  -8   0   6         77.31         63.74         5.07 o
  -6   0   6         18.62         17.59         2.09 o
  -4   0   6         94.40         92.80         2.58 o
  -2   0   6        187.09        176.67         3.95 o
   0   0   6        130.16        149.79         3.82 o
   2   0   6       1540.44       1448.77        19.60 o
   4   0   6         74.44         78.32         3.58 o
   6   0   6         22.85         27.05         2.69 o
   8   0   6         59.12         47.51         3.87 o
  10   0   6         98.90        108.64        10.92 o
 -11   1   6          9.72         10.89         2.46 o
  -9   1   6         60.14         63.51         3.57 o
  -7   1   6         26.82         25.60         2.10 o
  -5   1   6         46.73         47.92         2.00 o
  -3   1   6         44.24         43.42         1.48 o
  -1   1   6         23.56         22.67         1.20 o
   1   1   6        143.28        141.52         2.48 o
   3   1   6       1883.27       1793.26        19.49 o
   5   1   6        327.99        306.64         5.19 o
   7   1   6         86.72         78.89         3.23 o
   9   1   6          4.96          4.40         1.60 o
  11   1   6         12.82         12.44         2.39 o
 -12   2   6          3.25          9.02         3.07 o
 -10   2   6        165.22        187.92         8.65 o
  -8   2   6        102.41        115.42         4.64 o
  -6   2   6         32.11         31.58         2.08 o
  -4   2   6        110.53        117.79         2.12 o
  -2   2   6         85.49         83.03         1.75 o
   0   2   6        187.18        190.93         2.73 o
   2   2   6        714.43        701.49         7.99 o
   4   2   6        977.32        954.96        12.08 o
   6   2   6        209.63        185.13         4.28 o
   8   2   6         66.25         59.64         3.29 o
  10   2   6         23.86         26.53         2.50 o
 -11   3   6         26.25         28.08         4.49 o
  -9   3   6        162.34        177.35         5.31 o
  -7   3   6         11.26          5.98         1.45 o
  -5   3   6          7.16          5.88         1.06 o
  -3   3   6        411.69        425.76         4.69 o
  -1   3   6        417.19        427.73         4.77 o
   1   3   6        415.58        394.94         4.74 o
   3   3   6        345.48        331.79         5.73 o
   5   3   6        548.68        538.57         7.79 o
   7   3   6          3.36          3.80         1.52 o
   9   3   6         40.78         46.13         3.04 o
  11   3   6          8.94          7.52         2.09 o
 -12   4   6         13.79         20.33         4.54 o
 -10   4   6         48.92         52.78         3.49 o
  -8   4   6         76.61         85.51         3.58 o
  -6   4   6         48.66         41.50         2.42 o
  -4   4   6          3.66          1.90         0.71 o
  -2   4   6        226.94        231.52         3.31 o
   0   4   6        710.42        717.63         8.08 o
   2   4   6         13.77         11.88         1.15 o
   4   4   6        102.98         79.99         2.78 o
   6   4   6        226.28        213.93         4.24 o
   8   4   6          7.47          8.50         1.77 o
  10   4   6         43.28         38.27         2.82 o
 -11   5   6          9.00          9.06         2.72 o
  -9   5   6         14.90         12.34         2.18 o
  -7   5   6         29.33         29.91         2.08 o
  -5   5   6         66.23         58.52         2.35 o
  -3   5   6         90.00         87.01         2.15 o
  -1   5   6        136.24        124.01         3.35 o
   1   5   6        417.03        409.17         4.89 o
   3   5   6       3064.64       2862.22        30.00 o
   5   5   6         45.58         35.61         1.95 o
   7   5   6         10.35         10.68         1.61 o
   9   5   6          1.45          2.94         1.77 o
  11   5   6         34.74         37.84         4.35 o
 -12   6   6          0.70         -1.49         3.46 o
 -10   6   6          0.39         -0.10         2.11 o
  -8   6   6         36.22         39.00         2.47 o
  -6   6   6         20.33         22.76         1.85 o
  -4   6   6         77.93         72.70         2.08 o
  -2   6   6        308.03        307.02         4.19 o
   0   6   6        348.67        344.97         4.26 o
   2   6   6        281.35        257.45         5.11 o
   4   6   6         11.36          6.00         1.20 o
   6   6   6          0.70         -1.02         1.03 o
   8   6   6          0.55         -0.40         1.44 o
  10   6   6         72.01         91.71         4.30 o
 -11   7   6         11.78         13.25         2.77 o
  -9   7   6         21.72         24.01         2.39 o
  -7   7   6         96.57         94.67         3.21 o
  -5   7   6        159.19        157.80         4.00 o
  -3   7   6        347.07        339.35         4.56 o
  -1   7   6        236.47        234.44         3.43 o
   1   7   6        317.87        315.31         4.15 o
   3   7   6        775.18        782.48         9.81 o
   5   7   6        188.13        152.57         3.42 o
   7   7   6         31.90         31.20         2.17 o
   9   7   6          3.63          3.44         1.82 o
  11   7   6         16.04         19.77         2.93 o
 -12   8   6         10.12          9.05         4.61 o
 -10   8   6          8.42          6.77         2.22 o
  -8   8   6          5.97          5.89         1.85 o
  -6   8   6        180.65        183.40         5.38 o
  -4   8   6          3.12          0.34         0.90 o
  -2   8   6         99.04         95.21         1.95 o
   0   8   6         64.49         68.54         1.72 o
   2   8   6         69.66         59.49         1.99 o
   4   8   6       1248.21       1129.42        14.81 o
   6   8   6        106.32         99.21         3.87 o
   8   8   6         28.85         30.49         2.32 o
  10   8   6         22.32         28.56         2.83 o
 -11   9   6         13.71          8.98         2.42 o
  -9   9   6         18.26         17.04         2.36 o
  -7   9   6         59.25         51.97         2.66 o
  -5   9   6         93.23         91.54         3.94 o
  -3   9   6         42.10         42.47         1.70 o
  -1   9   6        344.30        355.19         7.59 o
   1   9   6        226.11        215.96         3.71 o
   3   9   6        354.49        334.05         8.13 o
   5   9   6        400.71        349.87         8.19 o
   7   9   6        140.28        154.43         4.60 o
   9   9   6         24.06         32.06         2.86 o
 -10  10   6          7.33          4.63         2.27 o
  -8  10   6          0.74         -0.25         2.13 o
  -6  10   6         38.79         34.20         2.20 o
  -4  10   6         85.71         90.08         2.63 o
  -2  10   6        211.91        231.15         3.81 o
   0  10   6         56.48         53.54         1.92 o
   2  10   6        192.06        177.86         4.11 o
   4  10   6         76.68         73.23         3.12 o
   6  10   6         17.48         19.65         1.78 o
   8  10   6         15.94         10.85         1.80 o
  10  10   6         21.96         21.34         3.00 o
 -11  11   6          0.00         -2.14         2.14 o
  -9  11   6          5.98          4.37         2.12 o
  -7  11   6         64.50         53.05         3.95 o
  -5  11   6        100.49         99.23         2.89 o
  -3  11   6         13.15         12.64         1.33 o
  -1  11   6         31.35         27.50         1.58 o
   1  11   6        318.21        343.30         5.60 o
   3  11   6         36.07         38.37         2.08 o
   5  11   6        149.92        159.07         4.16 o
   7  11   6         35.14         31.23         2.57 o
   9  11   6        127.36        140.30         8.00 o
 -10  12   6          7.58          6.28         2.42 o
  -8  12   6         13.36         11.42         2.13 o
  -6  12   6          6.57          5.65         1.70 o
  -4  12   6          5.37          5.01         1.20 o
  -2  12   6         71.86         71.77         2.38 o
   0  12   6        339.49        342.95         5.10 o
   2  12   6         26.37         25.28         1.91 o
   4  12   6        594.47        589.30        12.87 o
   6  12   6          7.08          8.26         1.78 o
   8  12   6          8.39         16.58         2.32 o
  10  12   6         24.99         23.49         3.04 o
 -11  13   6         14.33         19.57         3.24 o
  -9  13   6          0.27         -1.56         2.08 o
  -7  13   6         68.09         70.99         3.58 o
  -5  13   6         18.21         14.01         1.68 o
  -3  13   6          5.43          4.86         1.22 o
  -1  13   6        262.28        266.99         4.59 o
   1  13   6        189.61        180.07         3.82 o
   3  13   6        342.30        314.02         5.53 o
   5  13   6         40.62         36.76         2.38 o
   7  13   6          8.47          9.52         2.19 o
   9  13   6         34.22         35.81         3.74 o
 -10  14   6          2.44          2.76         3.19 o
  -8  14   6          3.13         -0.84         1.97 o
  -6  14   6         46.77         47.15         3.29 o
  -4  14   6         68.44         73.70         2.60 o
  -2  14   6        242.28        254.74         4.63 o
   0  14   6        130.76        128.63         4.36 o
   2  14   6         57.16         47.05         2.26 o
   4  14   6        146.04        134.34         3.88 o
   6  14   6         30.21         27.06         2.41 o
   8  14   6         25.78         30.96         2.78 o
  10  14   6          2.48          0.62         3.29 o
  -9  15   6          2.73         -0.42         2.35 o
  -7  15   6          3.77         -1.86         1.86 o
  -5  15   6          1.06          0.68         1.39 o
  -3  15   6        134.43        146.11         3.50 o
  -1  15   6         48.19         52.73         2.34 o
   1  15   6        194.58        173.69         3.81 o
   3  15   6         35.35         30.79         3.00 o
   5  15   6         55.05         52.71         5.00 o
   7  15   6        104.21        110.26         4.32 o
   9  15   6         42.13         60.93         3.94 o
 -10  16   6         18.98         15.39         3.86 o
  -8  16   6          0.77         -1.31         1.97 o
  -6  16   6          1.37          2.12         1.82 o
  -4  16   6         80.07         84.74         2.93 o
  -2  16   6        129.52        133.67         4.27 o
   0  16   6        641.25        661.01        16.94 o
   2  16   6         16.60         18.83         1.72 o
   4  16   6         41.44         54.04         3.04 o
   6  16   6          4.53         11.26         1.84 o
   8  16   6         12.86         15.42         2.47 o
  -9  17   6         25.25         24.39         4.22 o
  -7  17   6          4.33          5.07         2.03 o
  -5  17   6         31.33         33.29         2.41 o
  -3  17   6         58.59         63.74         2.70 o
  -1  17   6        387.49        401.05         7.09 o
   1  17   6         78.15         68.47         2.74 o
   3  17   6         47.44         41.45         2.46 o
   5  17   6         57.22         50.28         3.12 o
   7  17   6         58.75         65.01         4.18 o
   9  17   6          6.70          8.37         2.28 o
 -10  18   6          8.46          9.15         3.03 o
  -8  18   6         12.23         12.83         2.42 o
  -6  18   6         32.66         39.32         3.80 o
  -4  18   6         85.11         85.39         3.17 o
  -2  18   6         40.63         39.51         2.31 o
   0  18   6        130.11        133.38         5.10 o
   2  18   6        162.98        162.15         4.11 o
   4  18   6         32.18         22.32         2.54 o
   6  18   6        239.73        295.17        12.44 o
   8  18   6         18.76         14.90         2.37 o
  -9  19   6         30.37         33.40         3.52 o
  -7  19   6          5.33          5.14         2.37 o
  -5  19   6          1.89          2.48         1.74 o
  -3  19   6        100.26        100.14         3.30 o
  -1  19   6          0.01         -1.31         1.44 o
   1  19   6         11.88          9.81         1.70 o
   3  19   6         12.71         15.04         1.92 o
   5  19   6          3.14          2.68         1.81 o
   7  19   6         40.18         40.83         2.91 o
  -8  20   6         14.80         12.67         2.54 o
  -6  20   6         27.68         27.78         3.00 o
  -4  20   6         12.29          9.92         1.89 o
  -2  20   6        106.26        109.15         3.85 o
   0  20   6         19.29         23.56         2.41 o
   2  20   6        152.35        155.01         4.07 o
   4  20   6         18.80         19.76         2.30 o
   6  20   6          7.75         10.93         2.21 o
   8  20   6          6.28          7.37         2.28 o
  -9  21   6          4.42          0.38         2.39 o
  -7  21   6          0.12          0.02         2.30 o
  -5  21   6         41.62         40.92         2.85 o
  -3  21   6         35.45         38.25         2.65 o
  -1  21   6         21.29         23.32         2.45 o
   1  21   6         10.15          8.90         2.06 o
   3  21   6         14.34         12.61         1.86 o
   5  21   6         22.17         16.03         2.42 o
   7  21   6          8.87          6.28         2.14 o
  -8  22   6         11.02          7.90         2.59 o
  -6  22   6          2.29          0.14         2.74 o
  -4  22   6         36.09         38.16         2.73 o
  -2  22   6         76.10         83.27         3.90 o
   0  22   6         42.76         41.46         2.95 o
   2  22   6         21.50         21.29         2.15 o
   4  22   6          3.43         -1.77         1.77 o
   6  22   6         25.74         25.33         2.62 o
  -7  23   6          1.39         -2.39         2.39 o
  -5  23   6         14.27         13.47         2.31 o
  -3  23   6         25.58         34.61         2.93 o
  -1  23   6          2.54          1.53         1.60 o
   1  23   6          1.32         -0.92         1.73 o
   3  23   6         20.26         20.81         2.30 o
   5  23   6         37.50         38.40         3.16 o
   7  23   6         55.42         74.98         6.07 o
  -6  24   6         17.78         13.29         2.81 o
  -4  24   6          1.56         -1.99         1.99 o
  -2  24   6          0.99         -1.92         1.92 o
   0  24   6          9.46          6.83         1.95 o
   2  24   6          4.97          4.79         2.01 o
   4  24   6         17.80         20.71         2.65 o
   6  24   6         26.66         37.66         3.38 o
  -7  25   6          2.47         -2.99         2.99 o
  -5  25   6          2.32         -2.03         2.03 o
  -3  25   6          6.89          4.95         2.49 o
  -1  25   6          0.22          0.03         1.74 o
   1  25   6         12.07         16.23         2.44 o
   3  25   6          1.16         -0.15         1.80 o
   5  25   6          7.56          6.80         2.39 o
  -6  26   6          4.93         -2.59         2.96 o
  -4  26   6         25.25         35.79         3.97 o
  -2  26   6          8.63          5.22         2.27 o
   0  26   6         36.61         50.28         3.22 o
   2  26   6         32.86         38.41         3.96 o
   4  26   6          9.31          8.16         2.47 o
  -5  27   6          5.49          1.70         3.68 o
  -3  27   6         11.60          9.17         2.53 o
  -1  27   6         16.52         19.58         3.48 o
   1  27   6          4.43          1.46         2.18 o
   3  27   6         11.80          9.10         2.52 o
  -4  28   6          4.16          2.42         2.85 o
  -2  28   6          0.43         -1.96         1.96 o
   0  28   6         17.05         24.29         2.68 o
   2  28   6         17.81         16.42         2.97 o
  -3  29   6         14.43          4.90         2.94 o
  -1  29   6          0.08         -1.16         2.08 o
   1  29   6         14.74         14.14         2.57 o
   0  30   6         15.02         15.17         3.11 o
 -11   1   7         18.80         20.94         3.02 o
  -9   1   7         23.32         15.59         2.62 o
  -7   1   7         11.73          7.64         2.09 o
  -5   1   7         85.07         87.04         2.79 o
  -3   1   7        248.50        247.24         3.43 o
  -1   1   7        263.15        262.03         3.16 o
   1   1   7        731.07        711.88         8.23 o
   3   1   7        400.92        379.54         6.19 o
   5   1   7         69.39         58.55         2.99 o
   7   1   7         19.84         27.33         2.28 o
   9   1   7         13.44         13.34         2.18 o
 -10   2   7          5.11          3.52         2.46 o
  -8   2   7          4.18          1.85         1.75 o
  -6   2   7          8.18          6.23         1.53 o
  -4   2   7         26.89         31.48         1.79 o
  -2   2   7        105.73         98.76         2.02 o
   0   2   7        274.63        247.43         3.33 o
   2   2   7        470.40        476.58         6.06 o
   4   2   7        171.52        148.88         3.46 o
   6   2   7         27.37         25.89         2.32 o
   8   2   7        106.01        114.91         5.09 o
  10   2   7         74.05         79.70         4.06 o
 -11   3   7         21.68         26.82         3.45 o
  -9   3   7         55.50         50.53         3.46 o
  -7   3   7          8.26          7.43         1.68 o
  -5   3   7         42.65         33.34         2.10 o
  -3   3   7        140.04        127.84         3.00 o
  -1   3   7         37.24         36.76         1.43 o
   1   3   7       2784.84       2704.13        25.45 o
   3   3   7        502.67        485.93         7.13 o
   5   3   7          5.43          6.99         1.41 o
   7   3   7          6.96          5.81         1.67 o
   9   3   7         37.40         44.58         3.04 o
 -10   4   7          1.62          0.71         2.16 o
  -8   4   7         19.21         16.75         2.56 o
  -6   4   7         41.40         40.98         2.32 o
  -4   4   7         21.69         17.78         1.69 o
  -2   4   7        217.17        206.48         3.30 o
   0   4   7        196.71        189.10         4.09 o
   2   4   7        211.95        194.07         3.87 o
   4   4   7        224.84        211.16         4.88 o
   6   4   7         67.70         71.94         4.44 o
   8   4   7         54.04         57.81         3.47 o
  10   4   7          3.34          1.20         2.10 o
 -11   5   7          1.76          4.41         4.24 o
  -9   5   7         34.11         33.71         3.49 o
  -7   5   7         24.46         20.30         2.07 o
  -5   5   7        272.56        280.06         5.40 o
  -3   5   7        330.25        326.32         4.73 o
  -1   5   7        278.12        257.05         3.47 o
   1   5   7        556.99        577.93         6.76 o
   3   5   7        558.99        568.97         8.23 o
   5   5   7         47.12         50.90         2.54 o
   7   5   7         16.76         12.12         1.95 o
   9   5   7          0.85         -0.42         1.75 o
 -10   6   7          0.09         -2.18         2.18 o
  -8   6   7         14.00         11.29         2.03 o
  -6   6   7         12.65         10.11         1.67 o
  -4   6   7         15.47          8.98         1.49 o
  -2   6   7         32.41         25.98         1.33 o
   0   6   7        197.66        178.04         3.57 o
   2   6   7          6.48          3.17         1.12 o
   4   6   7        192.80        177.17         3.83 o
   6   6   7         10.13          8.92         1.61 o
   8   6   7          3.83          2.49         1.94 o
  10   6   7         37.48         32.07         3.23 o
 -11   7   7          7.81          2.59         2.83 o
  -9   7   7         21.21         26.75         2.58 o
  -7   7   7          3.40          1.82         1.66 o
  -5   7   7         12.58          9.30         1.56 o
  -3   7   7        134.31        147.20         4.93 o
  -1   7   7         82.06         90.92         2.25 o
   1   7   7       1150.56       1111.11        13.62 o
   3   7   7        324.44        296.28         6.36 o
   5   7   7         35.85         31.50         2.11 o
   7   7   7          0.52          0.64         1.54 o
   9   7   7         42.33         50.37         3.49 o
 -10   8   7          2.61          2.85         2.34 o
  -8   8   7          0.40         -2.51         2.98 o
  -6   8   7         59.07         58.43         3.68 o
  -4   8   7          1.00         -0.18         1.22 o
  -2   8   7         39.27         41.15         1.84 o
   0   8   7         17.72         13.68         1.36 o
   2   8   7        540.67        524.21         7.60 o
   4   8   7         96.09        101.18         3.28 o
   6   8   7         39.96         44.38         2.62 o
   8   8   7         28.04         21.88         2.60 o
  10   8   7         54.49         67.04         5.48 o
 -11   9   7          4.02          2.04         2.71 o
  -9   9   7          9.46          4.48         2.67 o
  -7   9   7          3.47          5.71         2.27 o
  -5   9   7         89.60         79.36         2.97 o
  -3   9   7         47.15         43.18         2.13 o
  -1   9   7        235.62        231.92         4.09 o
   1   9   7         27.65         22.93         1.80 o
   3   9   7        233.40        224.86         5.60 o
   5   9   7        100.14         84.92         4.70 o
   7   9   7         16.64         16.39         2.27 o
   9   9   7         86.27        106.97         5.59 o
 -10  10   7         22.38         19.33         2.89 o
  -8  10   7         25.19         21.65         2.66 o
  -6  10   7         16.14         14.58         2.16 o
  -4  10   7         27.27         23.32         2.73 o
  -2  10   7        177.45        191.73         3.97 o
   0  10   7        646.20        634.74         9.81 o
   2  10   7        850.77        847.93        15.55 o
   4  10   7        100.37         96.27         3.94 o
   6  10   7          9.54          9.57         1.80 o
   8  10   7          3.42          0.80         2.01 o
  -9  11   7          4.80          3.27         2.37 o
  -7  11   7         19.74         24.35         2.56 o
  -5  11   7         17.92         19.75         2.44 o
  -3  11   7          0.33          0.40         1.08 o
  -1  11   7        240.87        237.56         4.59 o
   1  11   7         15.51         16.16         1.69 o
   3  11   7         73.98         69.41         3.19 o
   5  11   7         76.58         74.15         3.59 o
   7  11   7         21.05         27.01         2.69 o
   9  11   7          8.18          2.34         2.46 o
 -10  12   7          1.07         -2.36         2.36 o
  -8  12   7          3.24          0.69         2.19 o
  -6  12   7          7.50          8.87         2.07 o
  -4  12   7        117.74        125.92         4.74 o
  -2  12   7         65.45         56.00         2.47 o
   0  12   7         99.68        106.16         3.21 o
   2  12   7        132.10        132.00         4.13 o
   4  12   7         32.30         31.30         4.41 o
   6  12   7        105.16        111.62         4.89 o
   8  12   7         44.12         51.82         3.60 o
  -9  13   7         10.92          5.55         2.40 o
  -7  13   7          0.13         -1.94         1.94 o
  -5  13   7         16.68         18.94         3.21 o
  -3  13   7         61.31         56.02         2.52 o
  -1  13   7         55.11         63.27         2.78 o
   1  13   7          6.97          7.73         1.49 o
   3  13   7         15.14         14.43         2.03 o
   5  13   7         14.50         14.95         2.32 o
   7  13   7         37.68         43.25         3.16 o
   9  13   7         25.75         30.64         3.60 o
 -10  14   7          0.43         -3.51         3.51 o
  -8  14   7          3.58         -0.81         2.22 o
  -6  14   7         60.40         66.85         4.42 o
  -4  14   7          2.48          3.37         1.62 o
  -2  14   7        298.23        322.13         5.67 o
   0  14   7        105.25        109.48         6.88 o
   2  14   7         18.60         12.62         1.76 o
   4  14   7         22.59         23.01         2.17 o
   6  14   7         46.89         49.86         3.02 o
   8  14   7          2.85         -1.63         2.02 o
  -9  15   7          7.37          2.71         2.46 o
  -7  15   7          4.22         -1.91         1.91 o
  -5  15   7          1.03         -0.78         1.94 o
  -3  15   7        354.11        384.01         9.90 o
  -1  15   7        187.43        181.48         4.57 o
   1  15   7         14.93         13.48         1.74 o
   3  15   7         51.30         40.23         2.83 o
   5  15   7          9.86          9.02         1.84 o
   7  15   7         14.75         10.67         2.83 o
  -8  16   7          3.04         -1.04         2.10 o
  -6  16   7        114.22        148.59         6.03 o
  -4  16   7         52.64         53.31         2.71 o
  -2  16   7          1.94          6.45         1.84 o
   0  16   7        214.09        211.77         5.10 o
   2  16   7         34.15         30.87         2.25 o
   4  16   7         81.87         94.37         4.25 o
   6  16   7          1.47         -1.09         1.65 o
   8  16   7          0.42          2.66         2.17 o
  -9  17   7          2.21         -2.34         2.34 o
  -7  17   7          8.10          6.45         2.20 o
  -5  17   7         98.99        123.34         5.18 o
  -3  17   7         78.84         76.40         3.09 o
  -1  17   7         97.95        115.21         4.55 o
   1  17   7          3.85          0.53         1.72 o
   3  17   7         39.88         49.47         3.12 o
   5  17   7         55.66         55.42         3.19 o
   7  17   7         26.40         28.53         2.79 o
  -8  18   7          2.15         -2.05         2.31 o
  -6  18   7         31.20         26.18         2.94 o
  -4  18   7         44.13         39.69         2.59 o
  -2  18   7         30.30         31.05         3.36 o
   0  18   7         68.37         72.67         3.69 o
   2  18   7         42.71         41.00         2.71 o
   4  18   7         44.24         54.08         3.40 o
   6  18   7         34.68         35.15         2.90 o
  -7  19   7         20.77         25.09         3.02 o
  -5  19   7         13.18         17.33         2.58 o
  -3  19   7         33.86         30.92         2.77 o
  -1  19   7         90.03         87.28         3.69 o
   1  19   7         82.52         84.83         7.36 o
   3  19   7         20.80         24.87         2.59 o
   5  19   7         12.16         10.66         2.10 o
   7  19   7         11.73         15.57         2.63 o
  -8  20   7         11.05          8.93         2.65 o
  -6  20   7          8.58          5.17         2.55 o
  -4  20   7         61.57         60.13         3.29 o
  -2  20   7          8.53          7.10         2.15 o
   0  20   7         33.45         31.31         3.30 o
   2  20   7         23.60         28.26         2.77 o
   4  20   7         39.86         47.06         3.36 o
   6  20   7         25.37         27.65         2.78 o
  -7  21   7          4.14         -1.50         2.60 o
  -5  21   7         42.36         37.87         3.37 o
  -3  21   7         48.10         48.94         3.30 o
  -1  21   7         13.99         12.50         2.14 o
   1  21   7          0.40         -0.87         2.52 o
   3  21   7          1.39         -0.32         1.93 o
   5  21   7         11.68         13.06         3.34 o
  -6  22   7          3.55          0.41         3.03 o
  -4  22   7         25.60         30.04         3.07 o
  -2  22   7          8.04          8.66         2.30 o
   0  22   7          6.41          2.87         1.88 o
   2  22   7         21.61         20.04         2.71 o
   4  22   7          1.98          1.77         2.12 o
   6  22   7         11.71         15.70         2.74 o
  -7  23   7          3.71         -4.43         4.87 o
  -5  23   7          7.14          7.02         3.37 o
  -3  23   7          1.45         -0.68         2.09 o
  -1  23   7          0.25         -1.63         1.63 o
   1  23   7         17.86         17.97         2.64 o
   3  23   7         11.96         13.69         2.92 o
   5  23   7         28.81         47.41         3.84 o
  -6  24   7          2.84         -3.62         3.87 o
  -4  24   7          8.52          5.55         2.50 o
  -2  24   7          3.82          2.75         2.24 o
   0  24   7         53.14         60.08         3.81 o
   2  24   7          2.04          0.71         2.19 o
   4  24   7         21.00         23.80         3.09 o
  -5  25   7         15.55         15.06         3.44 o
  -3  25   7          0.51         -2.57         2.57 o
  -1  25   7          8.91          8.70         2.31 o
   1  25   7          9.81         10.26         2.60 o
   3  25   7         27.90         28.84         3.49 o
  -4  26   7         13.11         10.94         2.87 o
  -2  26   7          7.51          6.35         2.33 o
   0  26   7         14.75         21.49         2.75 o
   2  26   7         31.75         36.17         3.57 o
  -3  27   7          0.00         -2.22         2.43 o
  -1  27   7          4.06          3.70         2.35 o
   1  27   7          8.12          6.77         2.62 o
   0  28   7          6.84          8.29         2.90 o
 -10   0   8          2.13          5.77         3.42 o
  -8   0   8         38.77         34.13         4.01 o
  -6   0   8         48.30         64.89         5.33 o
  -4   0   8        231.91        229.04         8.33 o
  -2   0   8         28.30         27.06         2.29 o
   0   0   8        217.68        208.51         3.81 o
   2   0   8        531.92        502.40        10.89 o
   4   0   8         15.88         13.68         2.61 o
   6   0   8         93.20        100.60         5.56 o
   8   0   8        182.67        229.04         8.43 o
  -9   1   8          6.60          5.06         2.93 o
  -7   1   8          5.31          1.58         2.25 o
  -5   1   8        107.07        116.04         6.71 o
  -3   1   8         36.60         28.17         1.79 o
  -1   1   8        432.92        416.97         4.72 o
   1   1   8        273.17        252.30         3.57 o
   3   1   8          5.61          4.01         1.28 o
   5   1   8          8.48          7.17         1.65 o
   7   1   8         71.61         73.19         3.68 o
   9   1   8         12.05         17.30         2.65 o
 -10   2   8          6.94          5.87         3.07 o
  -8   2   8         11.80          4.43         2.25 o
  -6   2   8         13.17          8.57         2.15 o
  -4   2   8         10.80         14.26         1.82 o
  -2   2   8         19.58         13.65         1.09 o
   0   2   8         61.43         61.36         1.76 o
   2   2   8        212.35        216.47         4.15 o
   4   2   8         11.83          7.52         1.58 o
   6   2   8         39.71         48.03         2.96 o
   8   2   8          3.75          4.81         2.00 o
  -9   3   8          0.78         -1.50         3.14 o
  -7   3   8          0.18         -0.47         1.62 o
  -5   3   8        124.39        127.81         5.55 o
  -3   3   8         42.52         38.07         2.00 o
  -1   3   8        114.10        117.97         2.28 o
   1   3   8         41.16         38.80         1.94 o
   3   3   8          6.99          5.06         1.38 o
   5   3   8         86.08         93.29         3.91 o
   7   3   8         23.14         26.60         2.53 o
   9   3   8         13.14         18.38         2.69 o
 -10   4   8          5.88          3.12         2.44 o
  -8   4   8          2.08         -2.02         2.02 o
  -6   4   8          9.36          4.23         1.73 o
  -4   4   8         12.83         11.12         1.64 o
  -2   4   8         18.71         15.23         1.33 o
   0   4   8        611.47        616.40         7.22 o
   2   4   8         38.26         38.86         2.16 o
   4   4   8         59.76         54.85         3.07 o
   6   4   8          0.65          1.11         1.75 o
   8   4   8          3.02         -1.01         1.89 o
  -9   5   8          4.92          5.76         2.47 o
  -7   5   8          9.00          5.01         1.92 o
  -5   5   8          2.35         -1.10         1.81 o
  -3   5   8          4.13          1.30         1.27 o
  -1   5   8        408.44        405.08         6.06 o
   1   5   8        575.93        562.10         7.66 o
   3   5   8         30.34         27.64         2.24 o
   5   5   8          2.77          2.28         1.70 o
   7   5   8         22.62         16.76         3.12 o
   9   5   8         16.81         16.85         2.73 o
 -10   6   8          2.04          1.72         3.09 o
  -8   6   8         40.41         45.80         3.65 o
  -6   6   8         46.80         45.39         3.25 o
  -4   6   8         52.45         46.75         2.58 o
  -2   6   8        130.74        125.61         3.10 o
   0   6   8         33.96         30.77         1.74 o
   2   6   8          4.57          1.39         1.30 o
   4   6   8         15.29         11.58         1.88 o
   6   6   8         18.19         15.53         2.58 o
   8   6   8         53.37         69.45         4.75 o
  -9   7   8         12.45         16.01         2.93 o
  -7   7   8         42.30         34.58         2.65 o
  -5   7   8          2.56         -0.47         1.53 o
  -3   7   8        208.46        216.61         4.75 o
  -1   7   8         14.78         13.98         1.53 o
   1   7   8        155.38        150.69         3.41 o
   3   7   8          9.93          6.07         1.75 o
   5   7   8          5.88          5.29         1.92 o
   7   7   8         12.02          7.36         2.50 o
   9   7   8         47.43         59.29         5.25 o
 -10   8   8          2.75          2.83         3.16 o
  -8   8   8         31.38         39.05         4.00 o
  -6   8   8          9.30          6.14         2.09 o
  -4   8   8          3.67          3.10         1.84 o
  -2   8   8        380.74        365.89         7.88 o
   0   8   8         84.36         83.75         2.96 o
   2   8   8         71.71         58.71         2.68 o
   4   8   8         36.28         32.04         2.65 o
   6   8   8         27.01         28.72         3.17 o
   8   8   8        163.56        197.86         7.05 o
  -9   9   8          3.18          1.55         2.82 o
  -7   9   8          5.57          5.97         2.25 o
  -5   9   8         17.98         15.17         2.29 o
  -3   9   8         38.93         47.74         2.58 o
  -1   9   8        498.14        526.32         7.25 o
   1   9   8         57.03         56.00         3.32 o
   3   9   8         28.60         30.50         2.29 o
   5   9   8         13.40         15.52         2.77 o
   7   9   8         34.00         42.72         4.92 o
 -10  10   8          1.01         -2.78         4.34 o
  -8  10   8         10.53          8.86         2.78 o
  -6  10   8         10.68         11.79         2.30 o
  -4  10   8          9.39          8.64         2.08 o
  -2  10   8         78.15         83.48         3.67 o
   0  10   8          3.57          4.53         1.59 o
   2  10   8         21.92         23.33         2.03 o
   4  10   8          0.54          1.00         1.39 o
   6  10   8         33.14         36.37         3.04 o
   8  10   8         48.39         64.47         6.00 o
  -9  11   8          5.63          3.22         2.66 o
  -7  11   8         50.78         48.98         4.12 o
  -5  11   8         10.61          6.80         2.05 o
  -3  11   8         49.03         56.76         3.11 o
  -1  11   8        205.67        201.61         5.47 o
   1  11   8         16.79         11.62         1.68 o
   3  11   8         53.36         45.87         2.91 o
   5  11   8         10.13          6.66         1.84 o
   7  11   8        105.13        135.52         8.23 o
  -8  12   8          5.75          5.67         2.45 o
  -6  12   8         11.43         13.61         2.76 o
  -4  12   8         48.81         51.21         3.89 o
  -2  12   8        127.03        129.28         3.70 o
   0  12   8         61.75         55.80         3.01 o
   2  12   8         28.80         26.02         2.46 o
   4  12   8         10.04          8.23         1.83 o
   6  12   8         43.05         56.04         3.54 o
   8  12   8         48.37         51.23         7.64 o
  -9  13   8          8.80          3.02         2.74 o
  -7  13   8          4.32         -2.04         2.04 o
  -5  13   8         25.66         26.56         2.68 o
  -3  13   8        321.10        352.33         7.42 o
  -1  13   8          5.89          5.18         1.62 o
   1  13   8         16.00         11.81         1.97 o
   3  13   8          3.07          3.30         1.64 o
   5  13   8         46.01         57.18         3.32 o
   7  13   8         50.86         67.59         4.35 o
  -8  14   8          6.64          4.56         2.70 o
  -6  14   8         19.87         18.33         2.89 o
  -4  14   8          9.08         12.91         2.32 o
  -2  14   8          6.48          6.32         1.89 o
   0  14   8         12.96         12.66         2.13 o
   2  14   8         32.18         27.28         2.64 o
   4  14   8         19.85         20.40         2.30 o
   6  14   8         22.83         25.97         2.64 o
  -7  15   8         11.98         17.56         3.21 o
  -5  15   8         29.89         22.41         2.72 o
  -3  15   8         94.78        124.72         6.70 o
  -1  15   8         12.53         11.65         1.97 o
   1  15   8         13.53         15.07         2.28 o
   3  15   8         16.70         15.29         2.36 o
   5  15   8         18.44         19.86         2.46 o
   7  15   8         21.32         25.78         2.98 o
  -8  16   8         14.89         23.27         3.71 o
  -6  16   8         30.95         35.66         3.28 o
  -4  16   8         15.65         18.17         2.69 o
  -2  16   8         48.90         53.65         3.36 o
   0  16   8         67.65         61.41         3.57 o
   2  16   8          5.68          7.13         2.09 o
   4  16   8         10.64         11.36         2.10 o
   6  16   8          4.30          2.62         2.08 o
  -7  17   8          4.19          3.26         2.44 o
  -5  17   8         28.88         28.11         3.07 o
  -3  17   8         89.81        100.16         6.29 o
  -1  17   8          2.72          1.93         1.80 o
   1  17   8         14.57         17.25         2.51 o
   3  17   8          3.90          1.25         2.06 o
   5  17   8          5.94          3.38         2.06 o
  -6  18   8         24.41         26.25         3.21 o
  -4  18   8         18.58         20.76         3.27 o
  -2  18   8        123.75        134.38         5.13 o
   0  18   8          2.39         -1.79         1.92 o
   2  18   8          5.52          2.77         2.31 o
   4  18   8         20.77         28.01         2.96 o
   6  18   8         10.44         10.91         3.21 o
  -7  19   8          8.40          1.55         2.68 o
  -5  19   8         39.40         38.36         3.46 o
  -3  19   8         11.75          8.39         2.43 o
  -1  19   8          6.68          5.37         1.99 o
   1  19   8          2.43          0.45         1.88 o
   3  19   8          7.57          6.39         2.64 o
   5  19   8         16.36         13.15         2.60 o
  -6  20   8          3.04          0.08         2.49 o
  -4  20   8          9.67         12.72         3.09 o
  -2  20   8         11.61         11.59         2.53 o
   0  20   8         14.24         15.15         2.40 o
   2  20   8         36.62         34.64         3.54 o
   4  20   8         39.77         52.33         3.79 o
  -5  21   8         10.08         16.91         3.39 o
  -3  21   8          0.43         -2.44         2.44 o
  -1  21   8         12.10          7.76         2.25 o
   1  21   8          8.94          8.27         3.87 o
   3  21   8          8.10          6.78         2.59 o
   5  21   8         34.00         43.54         4.88 o
  -4  22   8          9.77          8.86         3.17 o
  -2  22   8          6.97          9.52         2.37 o
   0  22   8         20.03         22.80         3.69 o
   2  22   8          4.23          4.57         2.74 o
   4  22   8         25.60         37.49         4.07 o
  -5  23   8         10.90          4.89         4.20 o
  -3  23   8         10.48         11.33         2.85 o
  -1  23   8          3.22          2.32         2.26 o
   1  23   8          6.46          2.92         2.76 o
   3  23   8          2.50          2.29         3.01 o
  -4  24   8          1.25         -2.88         4.91 o
  -2  24   8          2.85          1.93         2.28 o
   0  24   8          7.37          3.99         2.45 o
   2  24   8         16.35         21.83         4.34 o
  -1  25   8         11.58         13.58         2.78 o
   1  25   8          1.89         -2.28         2.67 o
  -9   1   9          5.90         -1.60         2.44 o
  -7   1   9         12.79          7.25         2.28 o
  -5   1   9          8.54          1.26         1.95 o
  -3   1   9         10.71         11.90         1.77 o
  -1   1   9        112.42        122.64         2.52 o
   1   1   9        205.90        203.13         4.92 o
   3   1   9         21.66         17.12         2.08 o
   5   1   9        122.95        151.45         5.15 o
   7   1   9         39.06         43.39         3.32 o
  -8   2   9         10.80          7.35         2.64 o
  -6   2   9         34.88         26.27         3.48 o
  -4   2   9         10.49          6.77         1.96 o
  -2   2   9         49.09         43.57         1.99 o
   0   2   9         17.33         14.59         1.30 o
   2   2   9          7.20          2.73         1.50 o
   4   2   9          1.35          1.13         1.64 o
   6   2   9         31.65         37.57         3.01 o
   8   2   9          4.68          3.99         3.64 o
  -9   3   9          0.04         -3.05         3.52 o
  -7   3   9         16.45         16.12         2.73 o
  -5   3   9         11.31          6.82         1.89 o
  -3   3   9          3.20          0.80         1.53 o
  -1   3   9        484.05        519.13         6.02 o
   1   3   9         37.51         39.57         2.16 o
   3   3   9         17.23         14.14         2.19 o
   5   3   9        101.41        105.15         4.76 o
   7   3   9         17.22         22.47         3.08 o
  -8   4   9         12.34          7.08         2.66 o
  -6   4   9          2.03          1.35         2.15 o
  -4   4   9         59.88         58.99         3.05 o
  -2   4   9         20.65         16.00         1.61 o
   0   4   9         65.97         60.95         2.15 o
   2   4   9          3.21          1.46         1.56 o
   4   4   9         74.08         75.02         4.01 o
   6   4   9         22.71         26.45         3.37 o
  -9   5   9          1.00         -2.43         2.43 o
  -7   5   9         18.60         16.97         2.72 o
  -5   5   9         24.25         22.93         2.45 o
  -3   5   9         37.27         36.46         2.64 o
  -1   5   9          2.40          2.78         1.62 o
   1   5   9         45.88         38.33         2.52 o
   3   5   9          4.20          7.76         1.98 o
   5   5   9          6.57          8.20         2.69 o
   7   5   9         51.95         56.17         4.08 o
  -8   6   9          0.43         -1.55         2.70 o
  -6   6   9          7.67          4.86         2.13 o
  -4   6   9         37.12         38.04         2.71 o
  -2   6   9        117.34        117.35         3.63 o
   0   6   9         80.59         81.14         2.71 o
   2   6   9         37.58         34.07         2.55 o
   4   6   9         30.55         30.87         3.23 o
   6   6   9          3.94          1.02         2.40 o
  -9   7   9          2.18         -1.03         2.95 o
  -7   7   9          0.63          0.91         2.69 o
  -5   7   9         62.28         59.94         3.57 o
  -3   7   9         73.43         77.09         3.93 o
  -1   7   9        184.86        191.75         4.48 o
   1   7   9         52.81         49.56         3.42 o
   3   7   9         76.56         81.32         3.90 o
   5   7   9         28.36         30.38         3.61 o
   7   7   9         39.69         48.87         4.51 o
  -8   8   9         15.30         19.05         3.30 o
  -6   8   9         12.03          6.16         2.42 o
  -4   8   9         40.88         38.10         2.78 o
  -2   8   9         34.91         37.82         2.40 o
   0   8   9         85.70         70.43         3.10 o
   2   8   9         17.36         14.75         2.03 o
   4   8   9          8.17          4.51         2.07 o
   6   8   9          7.46          8.20         3.20 o
  -7   9   9          1.28         -2.29         2.29 o
  -5   9   9         33.16         32.88         2.78 o
  -3   9   9         14.67         12.95         2.34 o
  -1   9   9         35.00         27.20         2.30 o
   1   9   9          7.34          5.75         1.80 o
   3   9   9          8.44          5.42         1.87 o
   5   9   9         36.83         39.84         3.97 o
   7   9   9        196.30        265.20         8.45 o
  -8  10   9          1.05         -2.56         3.66 o
  -6  10   9         14.51         17.37         2.92 o
  -4  10   9         34.35         33.47         3.02 o
  -2  10   9         26.47         27.90         2.41 o
   0  10   9          2.17          2.16         1.66 o
   2  10   9         60.44         64.07         3.28 o
   4  10   9         70.57         84.96         3.97 o
   6  10   9         74.19         87.65         4.75 o
  -7  11   9          0.02         -0.54         2.38 o
  -5  11   9          4.68          6.14         2.07 o
  -3  11   9          5.24          1.83         2.03 o
  -1  11   9         10.54          8.38         1.85 o
   1  11   9         25.39         22.82         2.97 o
   3  11   9         11.30         11.44         2.13 o
   5  11   9         13.50         18.16         2.78 o
  -8  12   9          0.50         -0.16         2.72 o
  -6  12   9         54.95         70.27         3.73 o
  -4  12   9         87.03         97.57         6.17 o
  -2  12   9         19.55         18.44         2.32 o
   0  12   9         15.96         12.30         2.08 o
   2  12   9         62.25         64.04         3.45 o
   4  12   9        116.21        144.96         4.79 o
   6  12   9         46.44         65.84         4.79 o
  -7  13   9          0.28         -1.13         2.33 o
  -5  13   9         10.38         12.08         2.24 o
  -3  13   9         10.14          7.87         2.46 o
  -1  13   9         12.72         11.64         2.13 o
   1  13   9          1.97         -0.11         2.11 o
   3  13   9         19.44         24.08         2.58 o
   5  13   9         32.86         40.55         3.18 o
  -6  14   9          0.33         -0.58         2.07 o
  -4  14   9          1.63          3.55         2.13 o
  -2  14   9         34.33         35.06         2.82 o
   0  14   9          3.53         -1.11         1.82 o
   2  14   9          7.03          7.61         2.50 o
   4  14   9          5.43         12.79         2.41 o
   6  14   9         24.09         28.84         4.19 o
  -7  15   9          5.02          3.49         2.67 o
  -5  15   9         70.60         71.45         4.19 o
  -3  15   9          5.37          2.64         2.61 o
  -1  15   9          5.03          6.51         2.04 o
   1  15   9          0.51         -2.08         2.08 o
   3  15   9         28.39         32.39         2.98 o
   5  15   9         65.71         87.08         6.79 o
  -6  16   9         14.86         19.23         2.97 o
  -4  16   9         16.09         15.60         3.07 o
  -2  16   9          2.00         -0.35         2.04 o
   0  16   9          9.61          2.76         2.44 o
   2  16   9         17.87         10.26         3.40 o
   4  16   9          5.65          2.83         2.34 o
  -5  17   9         12.49         15.18         3.16 o
  -3  17   9          1.15         -2.47         2.47 o
  -1  17   9          5.96          6.47         2.19 o
   1  17   9         18.07         21.27         3.18 o
   3  17   9          9.91          5.80         2.59 o
   5  17   9         32.85         36.36         8.96 o
  -6  18   9          0.68         -2.04         4.96 o
  -4  18   9         24.64         20.33         3.52 o
  -2  18   9          6.96          6.66         2.25 o
   0  18   9          2.29         -1.73         2.10 o
   2  18   9         27.02         31.45         3.66 o
   4  18   9         18.43         18.49         3.25 o
  -5  19   9          1.87          2.37         3.29 o
  -3  19   9         19.30         15.23         3.40 o
  -1  19   9          2.40         -1.66         2.08 o
   1  19   9         10.24          7.88         2.93 o
   3  19   9          2.72          2.39         3.09 o
  -4  20   9         11.20          3.40         3.13 o
  -2  20   9          6.50          6.60         2.50 o
   0  20   9         10.47         11.16         2.71 o
   2  20   9         25.64         29.50         3.67 o
  -3  21   9          9.26          1.73         3.14 o
  -1  21   9          3.02          1.03         2.38 o
   1  21   9         27.76         34.49         4.02 o
  -2  22   9         11.57         10.34         4.62 o
   0  22   9          5.79          5.56         3.32 o
  -8   0  10          8.76          2.77         4.24 o
  -6   0  10          4.22          7.43         3.57 o
  -4   0  10         41.65         46.60         6.19 o
  -2   0  10        223.86        248.43         7.42 o
   0   0  10        129.99        137.06         5.55 o
   2   0  10          6.78          5.47         2.85 o
   4   0  10         21.10         20.86         4.79 o
   6   0  10         57.64         64.20         7.46 o
  -7   1  10          5.41          2.09         2.45 o
  -5   1  10          5.71          3.56         2.29 o
  -3   1  10         67.97         73.96         3.20 o
  -1   1  10         28.91         26.51         2.06 o
   1   1  10          5.50          4.42         1.74 o
   3   1  10        117.78        126.32         5.13 o
   5   1  10          0.18          1.43         2.44 o
  -8   2  10          0.19         -2.16         3.17 o
  -6   2  10          0.28         -2.26         2.26 o
  -4   2  10         11.29         14.98         2.57 o
  -2   2  10         34.20         40.23         2.50 o
   0   2  10          9.23          8.43         1.85 o
   2   2  10          4.36          5.65         2.05 o
   4   2  10          4.34          3.06         2.59 o
   6   2  10         14.64         20.45         3.35 o
  -7   3  10         10.20          7.43         2.76 o
  -5   3  10          2.76          4.97         2.56 o
  -3   3  10          1.07          1.72         1.71 o
  -1   3  10         57.38         56.30         2.69 o
   1   3  10          6.64          6.87         1.82 o
   3   3  10         15.46         17.68         2.50 o
   5   3  10         12.10          7.00         2.70 o
  -6   4  10          2.16         -2.25         2.75 o
  -4   4  10         43.05         47.12         3.20 o
  -2   4  10         45.73         45.77         2.84 o
   0   4  10         16.34         17.29         2.07 o
   2   4  10         13.86         16.71         2.37 o
   4   4  10         22.65         28.67         3.14 o
   6   4  10         40.94         54.45         4.42 o
  -7   5  10          7.84          4.49         3.16 o
  -5   5  10          7.03          6.83         2.80 o
  -3   5  10        138.05        168.52         4.63 o
  -1   5  10        116.11        126.26         4.06 o
   1   5  10          2.70          0.70         1.72 o
   3   5  10          9.23          5.91         2.07 o
   5   5  10         52.04         64.81         4.88 o
  -6   6  10          3.29          1.53         2.95 o
  -4   6  10         66.48         72.37         3.73 o
  -2   6  10         27.55         26.44         2.49 o
   0   6  10         16.55         20.27         2.25 o
   2   6  10         49.35         49.60         3.24 o
   4   6  10          0.47         -1.95         1.95 o
  -7   7  10          1.48          2.49         3.15 o
  -5   7  10          0.16         -2.59         2.60 o
  -3   7  10         49.53         58.31         3.16 o
  -1   7  10         28.13         24.16         2.38 o
   1   7  10         11.97         12.55         2.17 o
   3   7  10         52.38         61.53         4.04 o
   5   7  10         51.07         47.14         3.69 o
  -6   8  10          7.28         10.21         2.94 o
  -4   8  10         22.77         14.25         2.68 o
  -2   8  10         22.57         23.09         2.92 o
   0   8  10         16.89         10.84         2.21 o
   2   8  10          1.72          2.82         2.29 o
   4   8  10         23.64         34.31         3.46 o
  -7   9  10          8.33          8.92         3.80 o
  -5   9  10         21.48         16.22         2.67 o
  -3   9  10         58.05         61.90         3.73 o
  -1   9  10         28.54         26.71         2.53 o
   1   9  10         54.27         69.58         4.16 o
   3   9  10         52.11         70.44         4.26 o
   5   9  10         44.65         47.08         4.02 o
  -6  10  10          4.45          4.82         2.36 o
  -4  10  10          7.43          9.34         2.46 o
  -2  10  10          6.13          6.00         2.49 o
   0  10  10         19.88         22.44         2.54 o
   2  10  10         29.70         29.72         3.15 o
   4  10  10         24.14         26.95         3.40 o
  -5  11  10         33.99         35.02         3.24 o
  -3  11  10         22.70         23.86         2.98 o
  -1  11  10          5.46          5.41         2.23 o
   1  11  10          1.06          1.55         2.18 o
   3  11  10         18.82         25.26         2.98 o
  -6  12  10          1.52         -0.49         2.36 o
  -4  12  10         18.90         18.06         3.05 o
  -2  12  10         11.93         16.03         2.85 o
   0  12  10          9.25          5.29         2.40 o
   2  12  10         27.00         38.57         3.50 o
   4  12  10         16.78         14.84         3.81 o
  -5  13  10          8.66          9.54         2.77 o
  -3  13  10         33.64         38.01         3.60 o
  -1  13  10          1.92          2.17         2.81 o
   1  13  10         31.80         37.41         3.52 o
   3  13  10          3.90          2.98         2.70 o
  -4  14  10          8.82         15.67         3.56 o
  -2  14  10         11.92          9.65         2.85 o
   0  14  10         12.64          8.21         2.76 o
   2  14  10         41.70         50.86         3.99 o
  -5  15  10          8.92         16.96         7.30 o
  -3  15  10          3.11          0.54         2.82 o
  -1  15  10         28.60         33.87         3.24 o
   1  15  10         25.99         29.35         3.82 o
   3  15  10         32.51         40.26         4.54 o
  -4  16  10          3.82          1.35         4.10 o
  -2  16  10          4.33          4.72         2.86 o
   0  16  10          2.51         -0.46         2.98 o
   2  16  10          6.31         10.26         3.10 o
  -3  17  10          3.41         -1.83         2.88 o
  -1  17  10          3.41          6.31         2.67 o
   1  17  10          4.90          2.36         3.02 o
   0  18  10         16.20         20.48         5.16 o
  -5   1  11         15.02         19.72         3.67 o
  -3   1  11         46.10         54.00         4.25 o
  -1   1  11         12.51         12.74         4.67 o
   1   1  11         15.85         10.69         2.65 o
   3   1  11         18.72         30.09         3.64 o
  -4   2  11         34.14         33.68         3.59 o
  -2   2  11         20.35         19.50         5.69 o
   0   2  11          7.34          9.69         3.22 o
   2   2  11          4.79          1.39         2.29 o
  -5   3  11          0.04         -1.05         2.81 o
  -3   3  11         16.32         16.87         3.07 o
  -1   3  11         13.81         14.51         3.73 o
   1   3  11         13.69         11.15         2.98 o
   3   3  11         16.21         15.93         3.36 o
  -4   4  11          6.61          8.17         2.85 o
  -2   4  11          0.12         -2.19         2.78 o
   0   4  11          4.54          5.31         3.14 o
   2   4  11          4.27          2.91         2.68 o
  -5   5  11          1.63         10.76         3.44 o
  -3   5  11          5.85          9.64         2.95 o
  -1   5  11          2.20          0.93         2.85 o
   1   5  11          6.43          2.91         2.52 o
   3   5  11          0.79         -1.89         2.47 o
  -4   6  11         70.90         86.91         4.68 o
  -2   6  11          5.29          6.28         2.77 o
   0   6  11          4.99          8.60         2.78 o
   2   6  11         11.93         11.74         3.08 o
  -3   7  11         13.26         14.59         3.04 o
  -1   7  11          0.34          0.89         2.63 o
   1   7  11          1.91          1.32         2.35 o
  -4   8  11          0.89          6.33         2.95 o
  -2   8  11          1.00         -0.84         2.68 o
   0   8  11         22.14         20.29         2.99 o
   2   8  11          1.89          2.79         2.86 o
  -3   9  11         15.55         19.11         3.11 o
  -1   9  11          0.63         -0.38         2.79 o
   1   9  11         27.64         29.29         3.33 o
  -2  10  11         22.86         27.65         3.87 o
   0  10  11          1.84          1.59         2.68 o
  -1  11  11          0.96         -0.50         2.99 o
                                                
